# Supplementary material for: Auxin is involved in arbuscular mycorrhizal fungi-promoted tomato growth and NADP-malic enzymes expression in continuous cropping substrates
Source: BMC Plant Biol. 2021 Jan 18;21:48. doi: 10.1186/s12870-020-02817-2 (PMC7814736; doi:10.1186/s12870-020-02817-2)
Supplement: Supplementary file 7 — Additional file 7: Table S4. The differentially expressed genes between NM and AM. [file 12870_2020_2817_MOESM7_ESM.xlsx]

## Sheet: Table S4
Table S4. The differentially expressed genes between NM and AM plants.
Gene ID	Gene Symbol	log2 (AM / NM)	Qvalue (AM / NM)	st_gene_id	gene_symbol	exp_AM1	exp_AM2	exp_AM3	exp_NM1	exp_NM2	exp_NM3	read_count_AM1	read_count_AM2	read_count_AM3	read_count_NM1	read_count_NM2	read_count_NM3	average_exp_AM	average_exp_NM	average_read_count_AM	average_read_count_NM	diffexp_log2fc_NM-vs-AM	diffexp_degseq_qvalue_NM-vs-AM	diffexp_degseq_pvalue_NM-vs-AM	gene_symbol_1	gene_other_symbol	gene_type	gene_tran_num	gene_tran_list	gene_coding_capacity	gene_known_novel	gene_chr	gene_start	gene_end	gene_strand	gene_map_loc	url_ncbi_gene_id	url_hgnc_gene_id	url_ensembl_gene_id	url_genecard_gene_id	url_mirbase_gene_id	gene_kegg_k_id	rna_chr_ucsc	cog	eggnog	go_c	go_f	go_p	interpro
101251175	LOC101251175	5.64628	3.61e-07	G4081_6958	LOC101251175	0.05	0.09	1.04	0	0	0	1	2	22	0	0	0	0.393333	0	8.33333	0	5.64628	3.61e-07	1.96e-07	LOC101251175	NA	mRNA	1	XM_004236667.3	coding	known	NC_015441.3	4274439	4275283	+	NA	101251175	NA	NA	101251175	NA	K03676	NA	COG0695///Glutaredoxin	COG0695///Glutaredoxin+++KOG1752///GLutaRedoXin	GO:0005737///cytoplasm	GO:0009055///electron transfer activity+++GO:0015035///protein disulfide oxidoreductase activity+++GO:0046872///metal ion binding+++GO:0051537///2 iron, 2 sulfur cluster binding	GO:0045454///cell redox homeostasis	IPR002109///Glutaredoxin+++IPR011905///Glutaredoxin-like, plant II+++IPR014025///Glutaredoxin subgroup+++IPR036249///Thioredoxin-like superfamily
104649491	LOC104649491	-2.99758	0.000733	G4081_24688	LOC104649491	0.04	0	0	0.1	0.11	0.07	2	0	0	6	6	4	0.0133333	0.0933333	0.666667	5.33333	-2.99758	0.000733481	0.000475188	LOC104649491	NA	mRNA	2	XM_010328893.3+++XM_026027927.1	coding	known	NC_015447.3	796833	803521	+	NA	104649491	NA	NA	104649491	NA	NA	NA	NA	COG0025///Sodium hydrogen exchanger+++KOG1965///Sodium hydrogen exchanger	GO:0005774///vacuolar membrane+++GO:0005886///plasma membrane+++GO:0016021///integral component of membrane	GO:0015081///sodium ion transmembrane transporter activity+++GO:0015385///sodium:proton antiporter activity+++GO:0015386///potassium:proton antiporter activity	GO:0009651///response to salt stress+++GO:0051453///regulation of intracellular pH+++GO:0055075///potassium ion homeostasis+++GO:0071805///potassium ion transmembrane transport+++GO:0098719///sodium ion import across plasma membrane	IPR004709///Na+/H+ exchanger+++IPR006153///Cation/H+ exchanger+++IPR018422///Cation/H+ exchanger, CPA1 family+++IPR036958///Na+/H+ exchanger 4+++IPR038770///Sodium/solute symporter superfamily
101261414	LOC101261414	4.32097	0	G4081_15730	LOC101261414	122.91	133.93	150.13	6.56	7.1	6.8	2454	2690	2957	135	138	133	135.657	6.82	2700.33	135.333	4.32097	0	0	LOC101261414	NA	mRNA	1	XM_004239907.4	coding	known	NC_015442.3	63500672	63501463	+	NA	101261414	NA	NA	101261414	NA	K14496	NA	NA	ENOG410IG1P///NA+++ENOG4111MYF///NA	GO:0005634///nucleus+++GO:0005737///cytoplasm+++GO:0005886///plasma membrane	GO:0004864///protein phosphatase inhibitor activity+++GO:0010427///abscisic acid binding+++GO:0038023///signaling receptor activity+++GO:0042803///protein homodimerization activity	GO:0009738///abscisic acid-activated signaling pathway+++GO:0080163///regulation of protein serine/threonine phosphatase activity	IPR019587///Polyketide cyclase/dehydrase+++IPR023393///START-like domain superfamily
101261415	LOC101261415	2.276	5.12e-214	G4081_15731	LOC101261415	9.85	2.98	18.69	3.39	1.2	1.82	547	166	1018	194	65	99	10.5067	2.13667	577	119.333	2.276	5.12e-214	4.83e-215	LOC101261415	NA	mRNA	1	XM_004240069.4	coding	known	NC_015442.3	59943338	59945982	-	NA	101261415	NA	NA	101261415	NA	NA	NA	NA	COG4677///pectinesterase+++ENOG410IEPW///NA	GO:0005576///extracellular region+++GO:0005618///cell wall	GO:0030599///pectinesterase activity+++GO:0045330///aspartyl esterase activity+++GO:0046910///pectinesterase inhibitor activity	GO:0009617///response to bacterium+++GO:0042545///cell wall modification+++GO:0045490///pectin catabolic process	IPR000070///Pectinesterase, catalytic+++IPR006501///Pectinesterase inhibitor domain+++IPR011050///Pectin lyase fold/virulence factor+++IPR012334///Pectin lyase fold+++IPR018040///Pectinesterase, Tyr active site+++IPR033131///Pectinesterase, Asp active site+++IPR035513///Invertase/pectin methylesterase inhibitor domain superfamily
101259880	LOC101259880	-1.1661	2.59e-62	G4081_14400	LOC101259880	12.29	4.22	1.14	18.96	7.29	13.48	399	137	37	632	229	427	5.88333	13.2433	191	429.333	-1.1661	2.59e-62	5.47e-63	LOC101259880	NA	mRNA	2	XM_004247415.4+++XM_010328307.3	coding	known	NC_015446.3	66686796	66688737	-	NA	101259880	NA	NA	101259880	NA	NA	NA	NA	ENOG410IXTG///NA+++ENOG410YK0V///NA	GO:0005774///vacuolar membrane+++GO:0005856///cytoskeleton+++GO:0031965///nuclear membrane	GO:0051015///actin filament binding	NA	IPR011684///Protein Networked (NET), actin-binding (NAB) domain
101249637	LOC101249637	1.60265	3.07e-45	G4081_5620	LOC101249637	5.4	8.68	10.66	2.47	2.09	3.62	125	202	243	59	47	82	8.24667	2.72667	190	62.6667	1.60265	3.07e-45	7.71e-46	LOC101249637	NA	mRNA	1	XM_004238499.4	coding	known	NC_015441.3	62010020	62011147	+	NA	101249637	NA	NA	101249637	NA	NA	NA	NA	NA	NA	NA	NA	NA
101251165	LOC101251165	-1.89525	6.43e-115	G4081_6951	LOC101251165	4.48	2.85	1.77	12.15	9.84	11.98	155	99	60	433	331	406	3.03333	11.3233	104.667	390	-1.89525	6.43e-115	9.34e-116	LOC101251165	NA	mRNA	1	XM_004235496.4	coding	known	NC_015440.3	71764766	71767179	+	NA	101251165	NA	NA	101251165	NA	NA	NA	NA	NA	NA	NA	NA	NA
101249643	LOC101249643	-4.57866	3.52e-167	G4081_5625	LOC101249643	0.39	0.1	0.03	4.04	4.41	4.35	23	6	2	244	250	248	0.173333	4.26667	10.3333	247.333	-4.57866	3.52e-167	4e-168	LOC101249643	NA	mRNA	2	XM_004239866.4+++XM_010323134.3	coding	known	NC_015442.3	63972943	63978935	-	NA	101249643	NA	NA	101249643	NA	NA	NA	NA	COG5184///regulator of chromosome condensation+++ENOG410IKQX///NA	NA	GO:0017112///Rab guanyl-nucleotide exchange factor activity+++GO:0035091///phosphatidylinositol binding+++GO:0046872///metal ion binding+++GO:0070300///phosphatidic acid binding	NA	IPR000306///FYVE zinc finger+++IPR000408///Regulator of chromosome condensation, RCC1+++IPR001849///Pleckstrin homology domain+++IPR009091///Regulator of chromosome condensation 1/beta-lactamase-inhibitor protein II+++IPR011011///Zinc finger, FYVE/PHD-type+++IPR011993///PH-like domain superfamily+++IPR013083///Zinc finger, RING/FYVE/PHD-type+++IPR013591///Brevis radix (BRX) domain+++IPR017455///Z…
101244578	LOC101244578	-2.1373	2.11e-60	G4081_1267	LOC101244578	1.55	2.15	1.4	6.41	10.47	5.77	36	50	32	153	236	131	1.7	7.55	39.3333	173.333	-2.1373	2.11e-60	4.53e-61	LOC101244578	NA	mRNA	1	XM_004238245.4	coding	known	NC_015441.3	64937852	64939787	+	NA	101244578	NA	NA	101244578	NA	NA	NA	NA	NA	NA	NA	NA	NA
101256318	LOC101256318	-2.24202	0	G4081_11372	LOC101256318	9.71	6.75	3.14	34.64	24.78	33.66	292	204	93	1074	725	992	6.53333	31.0267	196.333	930.333	-2.24202	0	0	LOC101256318	NA	mRNA	1	XM_004228689.4	coding	known	NC_015438.3	226401	228602	-	NA	101256318	NA	NA	101256318	NA	NA	NA	NA	COG3752///DUF1295 domain protein+++KOG4650///DUF1295 domain protein	GO:0016021///integral component of membrane	GO:0016627///oxidoreductase activity, acting on the CH-CH group of donors	GO:0006629///lipid metabolic process	IPR001104///3-oxo-5-alpha-steroid 4-dehydrogenase, C-terminal+++IPR010721///Protein of unknown function DUF1295
101254779	LOC101254779	-1.12447	1.36e-31	G4081_10041	LOC101254779	1.94	0.85	0.2	3.1	1.34	2.09	201	89	20	328	135	214	0.996667	2.17667	103.333	225.667	-1.12447	1.36e-31	4.08e-32	LOC101254779	NA	mRNA	2	XM_019212682.2+++XM_026030039.1	coding	known	NC_015440.3	63800876	63807936	-	NA	101254779	NA	NA	101254779	NA	NA	NA	NA	COG2812///dna polymerase iii subunits gamma and tau+++ENOG410IUKK///NA	GO:0005634///nucleus+++GO:0005663///DNA replication factor C complex+++GO:0009360///DNA polymerase III complex	GO:0003677///DNA binding+++GO:0003887///DNA-directed DNA polymerase activity+++GO:0005524///ATP binding	GO:0006261///DNA-dependent DNA replication	IPR008921///DNA polymerase III, clamp loader complex, gamma/delta/delta subunit, C-terminal+++IPR012763///DNA polymerase III, subunit gamma/ tau+++IPR027417///P-loop containing nucleoside triphosphate hydrolase
101259889	LOC101259889	-1.12905	5.1e-55	G4081_14409	LOC101259889	9.11	7.04	4.07	15.1	14.7	14.67	246	191	108	420	386	388	6.74	14.8233	181.667	398	-1.12905	5.1e-55	1.15e-55	LOC101259889	NA	mRNA	1	XM_004230629.4	coding	known	NC_015438.3	94448914	94452391	+	NA	101259889	NA	NA	101259889	NA	NA	NA	NA	NA	NA	NA	NA	NA
101259886	LOC101259886	1.06023	8.4e-15	G4081_14406	LOC101259886	3.54	1.5	1.92	0.85	1.33	1.17	169	72	90	42	62	55	2.32	1.11667	110.333	53	1.06023	8.4e-15	3.53e-15	LOC101259886	NA	mRNA	1	XM_004230126.4	coding	known	NC_015438.3	89053898	89057148	-	NA	101259886	NA	NA	101259886	NA	NA	NA	NA	COG0515///Serine Threonine protein kinase+++KOG1187///receptor-like protein kinase	GO:0005886///plasma membrane+++GO:0016021///integral component of membrane	GO:0004674///protein serine/threonine kinase activity+++GO:0004675///transmembrane receptor protein serine/threonine kinase activity+++GO:0005524///ATP binding+++GO:0016301///kinase activity	GO:0006468///protein phosphorylation+++GO:0010068///protoderm histogenesis+++GO:0030154///cell differentiation+++GO:0042335///cuticle development+++GO:0046777///protein autophosphorylation+++GO:1905393///plant organ formation	IPR000719///Protein kinase domain+++IPR001245///Serine-threonine/tyrosine-protein kinase, catalytic domain+++IPR008271///Serine/threonine-protein kinase, active site+++IPR011009///Protein kinase-like domain superfamily+++IPR017441///Protein kinase, ATP binding site
101259885	LOC101259885	-2.65493	1.8e-276	G4081_14405	LOC101259885	3.67	1.74	1.11	20.04	9.11	11.83	168	80	50	945	405	530	2.17333	13.66	99.3333	626.667	-2.65493	1.8e-276	1.37e-277	LOC101259885	NA	mRNA	1	XM_004247873.4	coding	known	NC_015446.3	69942437	69944332	+	NA	101259885	NA	NA	101259885	NA	NA	NA	NA	COG3491///2OGFe(II) oxygenase+++KOG0143///oxidoreductase, 2OG-Fe(II) oxygenase family protein	NA	GO:0046872///metal ion binding+++GO:0051213///dioxygenase activity	NA	IPR005123///Oxoglutarate/iron-dependent dioxygenase+++IPR026992///Non-haem dioxygenase N-terminal domain+++IPR027443///Isopenicillin N synthase-like
101259884	ABCG46	1.64886	0	G4081_14404	ABCG46	109.55	126.1	175.2	33.43	55.36	42.73	13675	15758	21411	4302	6713	5226	136.95	43.84	16948	5413.67	1.64886	0	0	ABCG46	SlABCG46	mRNA	1	XM_004247793.4	coding	known	NC_015446.3	71382958	71391315	+	NA	101259884	NA	NA	101259884	NA	NA	NA	NA	NA	GO:0005886///plasma membrane+++GO:0016021///integral component of membrane	GO:0005524///ATP binding+++GO:0016887///ATPase activity	GO:0006952///defense response	IPR003439///ABC transporter-like+++IPR003593///AAA+ ATPase domain+++IPR013525///ABC-2 type transporter+++IPR013581///Plant PDR ABC transporter associated+++IPR027417///P-loop containing nucleoside triphosphate hydrolase+++IPR029481///ABC-transporter N-terminal domain+++IPR034001///ATP-binding cassette transporter, PDR-like subfamily G, domain 1+++IPR034003///ATP-binding cassette transporter, PDR-…
101254785	LOC101254785	1.01394	0	G4081_10046	LOC101254785	66.32	64.23	74.86	31.62	40.18	30.16	5395	5234	5967	2652	3176	2404	68.47	33.9867	5532	2744	1.01394	0	0	LOC101254785	NA	mRNA	1	XM_004237485.4	coding	known	NC_015441.3	42786557	42814212	-	NA	101254785	NA	NA	101254785	NA	K12129	NA	NA	COG3437///Response Regulator+++ENOG410IMXK///NA	GO:0005634///nucleus	NA	GO:0000160///phosphorelay signal transduction system+++GO:0048511///rhythmic process	IPR001789///Signal transduction response regulator, receiver domain+++IPR010402///CCT domain+++IPR011006///CheY-like superfamily
101256324	LOC101256324	1.21243	0	G4081_11378	LOC101256324	177.69	189.07	239.06	93.63	85.86	82.76	3288	3521	4367	1785	1546	1500	201.94	87.4167	3725.33	1610.33	1.21243	0	0	LOC101256324	NA	mRNA	1	XM_004229200.4	coding	known	NC_015438.3	74687058	74689435	-	NA	101256324	NA	NA	101256324	NA	NA	NA	NA	NA	NA	NA	NA	NA
101259882	LOC101259882	-1.55737	1.97e-47	G4081_14402	LOC101259882	2.9	1.19	1.68	9.43	2.48	4.89	107	44	61	359	89	177	1.92333	5.6	70.6667	208.333	-1.55737	1.97e-47	4.81e-48	LOC101259882	NA	mRNA	1	XM_004229790.4	coding	known	NC_015438.3	85138957	85140483	+	NA	101259882	NA	NA	101259882	NA	K22419	NA	NA	NA	NA	GO:0016627///oxidoreductase activity, acting on the CH-CH group of donors	GO:0043693///monoterpene biosynthetic process	IPR036291///NAD(P)-binding domain superfamily
543733	HY5	-1.84644	3.7e-64	G4081_27710	HY5	3.45	2.6	1.79	12.99	6.53	8.64	82	62	42	318	151	201	2.61333	9.38667	62	223.333	-1.84644	3.7e-64	7.71e-65	HY5	LeHY5+++thy5	mRNA	1	NM_001247891.2	coding	known	NC_015445.3	46816617	46820154	-	NA	543733	NA	NA	543733	NA	K16241	NA	NA	KOG1414///Transcription factor	GO:0005634///nucleus	GO:0003677///DNA binding+++GO:0003700///DNA-binding transcription factor activity+++GO:0043565///sequence-specific DNA binding	GO:0006355///regulation of transcription, DNA-templated+++GO:0009585///red, far-red light phototransduction+++GO:0010017///red or far-red light signaling pathway+++GO:0010099///regulation of photomorphogenesis+++GO:0010114///response to red light+++GO:0010218///response to far red light	IPR004827///Basic-leucine zipper domain
101261419	LOC101261419	-1.56604	4.23e-253	G4081_15734	LOC101261419	19.32	13.45	7.29	26.22	43.92	49.95	552	386	205	772	1220	1398	13.3533	40.03	381	1130	-1.56604	4.23e-253	3.44e-254	LOC101261419	NA	mRNA	1	XM_004241223.4	coding	known	NC_015443.3	46819282	46820379	+	NA	101261419	NA	NA	101261419	NA	NA	NA	NA	ENOG410IWWT///NA+++ENOG410YFHZ///NA	GO:0005886///plasma membrane+++GO:0031225///anchored component of membrane	NA	GO:0009834///plant-type secondary cell wall biogenesis	IPR000782///FAS1 domain+++IPR036378///FAS1 domain superfamily
101261420	LOC101261420	-2.06121	0	G4081_15735	LOC101261420	6.9	3.86	1.2	22.82	9.24	17.77	506	284	86	1726	659	1277	3.98667	16.61	292	1220.67	-2.06121	0	0	LOC101261420	NA	mRNA	1	XM_004241642.4	coding	known	NC_015443.3	42414511	42419155	+	NA	101261420	NA	NA	101261420	NA	K23025	NA	NA	NA	GO:0005774///vacuolar membrane+++GO:0016021///integral component of membrane	GO:0004427///inorganic diphosphatase activity+++GO:0009678///hydrogen-translocating pyrophosphatase activity+++GO:0046872///metal ion binding	GO:1902600///proton transmembrane transport	IPR004131///Pyrophosphate-energised proton pump
104646699	LOC104646699	-2.13737	2.11e-44	G4081_23355	LOC104646699	2.66	1.8	1.76	13.01	6.44	7.88	37	25	24	185	87	107	2.07333	9.11	28.6667	126.333	-2.13737	2.11e-44	5.35e-45	LOC104646699	NA	mRNA	2	XM_010320954.3+++XM_010320955.3	coding	known	NC_015441.3	3912034	3915169	+	NA	104646699	NA	NA	104646699	NA	NA	NA	NA	NA	GO:0005886///plasma membrane+++GO:0016021///integral component of membrane	NA	NA	IPR006702///Casparian strip membrane protein domain
101261422	LOC101261422	-1.27352	8.87e-15	G4081_15737	LOC101261422	0.6	0.42	0.7	0.98	1.85	1.37	36	25	41	60	107	80	0.573333	1.4	34	82.3333	-1.27352	8.87e-15	3.72e-15	LOC101261422	NA	mRNA	1	XM_004241981.4	coding	known	NC_015443.3	38400173	38404124	-	NA	101261422	NA	NA	101261422	NA	K13600	NA	NA	COG4638///rieske 2fe-2S domain-containing protein+++ENOG410IDZ7///NA	GO:0009507///chloroplast+++GO:0009535///chloroplast thylakoid membrane+++GO:0009706///chloroplast inner membrane+++GO:0042651///thylakoid membrane	GO:0005506///iron ion binding+++GO:0010277///chlorophyllide a oxygenase [overall] activity+++GO:0051537///2 iron, 2 sulfur cluster binding	GO:0015995///chlorophyll biosynthetic process	IPR013626///Pheophorbide a oxygenase+++IPR015881///Aromatic-ring-hydroxylating dioxygenase, 2Fe-2S-binding site+++IPR017941///Rieske [2Fe-2S] iron-sulphur domain+++IPR036922///Rieske [2Fe-2S] iron-sulphur domain superfamily
101261423	LOC101261423	-2.13475	4.49e-100	G4081_15738	LOC101261423	2.32	1.02	1.37	6.48	4.68	9.6	98	43	57	282	192	397	1.57	6.92	66	290.333	-2.13475	4.49e-100	7.08e-101	LOC101261423	NA	mRNA	1	XM_004242212.4	coding	known	NC_015443.3	40224071	40227493	-	NA	101261423	NA	NA	101261423	NA	NA	NA	NA	ENOG410IKGR///NA+++ENOG410YF47///NA	GO:0005634///nucleus	GO:0003677///DNA binding+++GO:0003700///DNA-binding transcription factor activity	GO:0009834///plant-type secondary cell wall biogenesis+++GO:0010628///positive regulation of gene expression+++GO:0045893///positive regulation of transcription, DNA-templated+++GO:0048829///root cap development	IPR003441///NAC domain+++IPR033519///Protein BEARSKIN+++IPR036093///NAC domain superfamily
543731	sus3	1.51724	0	G4081_27708	sus3	586.52	693.67	973.15	190.46	350.66	248.39	44749	53038	73239	14927	26211	18711	751.113	263.17	57008.7	19949.7	1.51724	0	0	sus3	NA	mRNA	6	NM_001247875.2+++NM_001313910.1+++NM_001313911.1+++NM_001313912.1+++XM_019214635.2+++XM_026031814.1	coding	known	NC_015444.3	56098867	56104530	-	NA	543731	NA	NA	543731	NA	K00695	NA	NA	KOG0853///Sucrose-cleaving enzyme that provides UDP-glucose and fructose for various metabolic pathways (By similarity)	NA	GO:0016157///sucrose synthase activity+++GO:0016740///transferase activity+++GO:0016757///transferase activity, transferring glycosyl groups	GO:0005985///sucrose metabolic process	IPR000368///Sucrose synthase+++IPR001296///Glycosyl transferase, family 1+++IPR012820///Sucrose synthase, plant/cyanobacteria
101268737	LOC101268737	2.0657	0	G4081_22018	LOC101268737	50.68	53.17	65.23	10.56	14.6	15.46	1904	2004	2407	409	533	569	56.36	13.54	2105	503.667	2.0657	0	0	LOC101268737	NA	mRNA	1	XM_004251037.4	coding	known	NC_015448.3	53701054	53702471	+	NA	101268737	NA	NA	101268737	NA	K12581	NA	NA	COG5228///Ccr4-not transcription complex, subunit+++KOG0304///Ccr4-not transcription complex, subunit	GO:0000932///P-body+++GO:0005634///nucleus+++GO:0030015///CCR4-NOT core complex	GO:0003723///RNA binding+++GO:0004535///poly(A)-specific ribonuclease activity+++GO:0008408///3'-5' exonuclease activity+++GO:0046872///metal ion binding	GO:0000289///nuclear-transcribed mRNA poly(A) tail shortening+++GO:0017148///negative regulation of translation+++GO:0042742///defense response to bacterium+++GO:0043928///exonucleolytic nuclear-transcribed mRNA catabolic process involved in deadenylation-dependent decay	IPR006941///Ribonuclease CAF1+++IPR012337///Ribonuclease H-like superfamily+++IPR036397///Ribonuclease H superfamily+++IPR039637///CCR4-NOT transcription complex subunit 7/8/Pop2
101268738	LOC101268738	1.68938	1.1e-25	G4081_22019	LOC101268738	5.37	5.9	2.8	1.84	1.13	1.38	113	124	56	40	23	28	4.69	1.45	97.6667	30.3333	1.68938	1.1e-25	3.66e-26	LOC101268738	NA	mRNA	3	XM_004233849.4+++XM_010318707.3+++XM_010318708.3	coding	known	NC_015439.3	39575271	39602241	-	NA	101268738	NA	NA	101268738	NA	NA	NA	NA	ENOG410J0QA///NA+++ENOG410YWN9///NA	NA	GO:0030246///carbohydrate binding	NA	IPR025886///Phloem protein 2-like
543730	LOC543730	-1.30628	2.65e-176	G4081_27707	LOC543730	19.34	7.9	2.05	35.49	15.14	21.76	825	338	86	1561	623	910	9.76333	24.13	416.333	1031.33	-1.30628	2.65e-176	2.91e-177	LOC543730	cycB1.1	mRNA	2	XM_004249079.4+++XM_004249080.4	coding	known	NC_015447.3	60285183	60288156	-	NA	543730	NA	NA	543730	NA	K21777	NA	NA	KOG0653///g2 mitotic-specific	GO:0005634///nucleus	NA	GO:0007049///cell cycle+++GO:0051301///cell division	IPR006671///Cyclin, N-terminal+++IPR013763///Cyclin-like+++IPR036915///Cyclin-like superfamily+++IPR039361///Cyclin
101251187	LOC101251187	3.75731	1.08e-06	G4081_6969	LOC101251187	0.64	0.99	0.82	0	0.09	0.09	7	11	9	0	1	1	0.816667	0.06	9	0.666667	3.75731	1.08e-06	5.97e-07	LOC101251187	NA	mRNA	1	XM_010323537.3	coding	known	NC_015443.3	2667545	2668017	+	NA	101251187	NA	NA	101251187	NA	NA	NA	NA	COG0695///Glutaredoxin+++KOG1752///GLutaRedoXin	GO:0005737///cytoplasm	GO:0009055///electron transfer activity+++GO:0015035///protein disulfide oxidoreductase activity	GO:0000122///negative regulation of transcription by RNA polymerase II+++GO:0045454///cell redox homeostasis	IPR002109///Glutaredoxin+++IPR011905///Glutaredoxin-like, plant II+++IPR014025///Glutaredoxin subgroup+++IPR036249///Thioredoxin-like superfamily
543728	ht2	1.48985	8.39e-301	G4081_27705	ht2	19.78	32.87	23.51	11.17	6.62	9.27	1131	1883	1318	658	368	519	25.3867	9.02	1444	515	1.48985	8.39e-301	5.93e-302	ht2	NA	mRNA	1	NM_001247856.2	coding	known	NC_015446.3	67858601	67864619	-	NA	543728	NA	NA	543728	NA	NA	NA	NA	KOG0254///transporter	GO:0005886///plasma membrane+++GO:0005887///integral component of plasma membrane+++GO:0009506///plasmodesma+++GO:0016020///membrane+++GO:0016021///integral component of membrane	GO:0005215///transporter activity+++GO:0005351///carbohydrate:proton symporter activity+++GO:0005358///high-affinity glucose:proton symporter activity+++GO:0009679///hexose:proton symporter activity+++GO:0015145///monosaccharide transmembrane transporter activity+++GO:0022857///transmembrane transporter activity	GO:0008645///hexose transmembrane transport+++GO:0009414///response to water deprivation+++GO:0009651///response to salt stress+++GO:0009737///response to abscisic acid+++GO:0015749///monosaccharide transmembrane transport+++GO:0055085///transmembrane transport+++GO:1902600///proton transmembrane transport+++GO:1904659///glucose transmembrane transport	IPR003663///Sugar/inositol transporter+++IPR005828///Major facilitator, sugar transporter-like+++IPR005829///Sugar transporter, conserved site+++IPR020846///Major facilitator superfamily domain+++IPR036259///MFS transporter superfamily
101248145	LOC101248145	-1.54869	3.22e-123	G4081_4307	LOC101248145	2.23	2.9	2.33	5.69	8.83	7.44	171.06	222.8	175.18	450.06	658.43	559.04	2.48667	7.32	189.68	555.843	-1.54869	3.22e-123	4.48e-124	LOC101248145	NA	mRNA	1	XM_004248152.4	coding	known	NC_015447.3	2075857	2081192	+	NA	101248145	NA	NA	101248145	NA	NA	NA	NA	NA	GO:0016021///integral component of membrane	GO:0004497///monooxygenase activity+++GO:0005506///iron ion binding+++GO:0016705///oxidoreductase activity, acting on paired donors, with incorporation or reduction of molecular oxygen+++GO:0020037///heme binding	NA	IPR001128///Cytochrome P450+++IPR002401///Cytochrome P450, E-class, group I+++IPR017972///Cytochrome P450, conserved site+++IPR036396///Cytochrome P450 superfamily
104649472	LOC104649472	-1.29036	0.000624	G4081_24676	LOC104649472	0.34	0.42	0.09	0.74	0.66	0.7	8	10	2	18	15	16	0.283333	0.7	6.66667	16.3333	-1.29036	0.000624348	0.000402301	LOC104649472	NA	mRNA	1	XM_010328805.3	coding	known	NC_015447.3	1818514	1820319	-	NA	104649472	NA	NA	104649472	NA	NA	NA	NA	NA	NA	NA	NA	NA
101261402	LOC101261402	-1.88602	5.61e-258	G4081_15720	LOC101261402	7.83	5.42	1.79	20.01	14.1	21.09	374	262	83	983	673	1006	5.01333	18.4	239.667	887.333	-1.88602	5.61e-258	4.5e-259	LOC101261402	NA	mRNA	3	XM_004235942.4+++XM_010320539.3+++XM_026030111.1	coding	known	NC_015440.3	66588656	66592540	+	NA	101261402	NA	NA	101261402	NA	K00012	NA	COG1004///UDP-glucose 6-dehydrogenase	COG1004///UDP-glucose 6-dehydrogenase+++KOG2666///Udp-glucose 6-dehydrogenase	GO:0005634///nucleus+++GO:0005829///cytosol	GO:0003979///UDP-glucose 6-dehydrogenase activity+++GO:0051287///NAD binding	GO:0006024///glycosaminoglycan biosynthetic process+++GO:0006065///UDP-glucuronate biosynthetic process	IPR001732///UDP-glucose/GDP-mannose dehydrogenase, N-terminal+++IPR008927///6-phosphogluconate dehydrogenase-like, C-terminal domain superfamily+++IPR014026///UDP-glucose/GDP-mannose dehydrogenase, dimerisation+++IPR014027///UDP-glucose/GDP-mannose dehydrogenase, C-terminal+++IPR017476///UDP-glucose/GDP-mannose dehydrogenase+++IPR028356///UDP-glucose 6-dehydrogenase, eukaryotic type+++IPR036220//…
101261403	LOC101261403	-1.08504	0.000441	G4081_15721	LOC101261403	0.31	0.16	0.19	0.75	0.4	0.23	15	8	9	38	19	11	0.22	0.46	10.6667	22.6667	-1.08504	0.000440824	0.000281001	LOC101261403	NA	mRNA	1	XM_004236430.4	coding	known	NC_015440.3	66871956	66876110	-	NA	101261403	NA	NA	101261403	NA	NA	NA	NA	ENOG410IGQ7///NA+++ENOG4111I48///NA	GO:0005634///nucleus+++GO:0005737///cytoplasm	GO:0003676///nucleic acid binding+++GO:0008408///3'-5' exonuclease activity+++GO:0046872///metal ion binding	NA	IPR012337///Ribonuclease H-like superfamily+++IPR013520///Exonuclease, RNase T/DNA polymerase III+++IPR036397///Ribonuclease H superfamily
543724	exp18	1.11475	1.15e-239	G4081_27701	exp18	77.36	65.9	25.31	24.02	23.86	30.55	2484	2124	799	795	745	961	56.19	26.1433	1802.33	833.667	1.11475	1.15e-239	9.89e-241	exp18	NA	mRNA	1	NM_001247832.2	coding	known	NC_015443.3	47502128	47504119	-	NA	543724	NA	NA	543724	NA	NA	NA	NA	ENOG410IKDM///NA	GO:0005576///extracellular region+++GO:0005618///cell wall+++GO:0016020///membrane	NA	GO:0009664///plant-type cell wall organization+++GO:0071555///cell wall organization	IPR002963///Expansin+++IPR007112///Expansin/pollen allergen, DPBB domain+++IPR007117///Expansin, cellulose-binding-like domain+++IPR007118///Expansin/Lol pI+++IPR009009///RlpA-like protein, double-psi beta-barrel domain+++IPR036749///Expansin, cellulose-binding-like domain superfamily+++IPR036908///RlpA-like domain superfamily
101251181	LOC101251181	-3.82647	4.41e-56	G4081_6963	LOC101251181	0.22	0.15	0.04	2.53	1.56	1.84	10	7	2	119	69	82	0.136667	1.97667	6.33333	90	-3.82647	4.41e-56	9.87e-57	LOC101251181	NA	mRNA	1	XM_004238952.4	coding	known	NC_015442.3	4703172	4705324	-	NA	101251181	NA	NA	101251181	NA	NA	NA	NA	NA	NA	NA	NA	NA
101257896	sbt4b	1.68119	0	G4081_12696	sbt4b	45.03	57.71	60.15	12.36	21.07	17.68	3205	4114.74	4195.88	907	1456.9	1233	54.2967	17.0367	3838.54	1198.97	1.68119	0	0	sbt4b	NA	mRNA	1	NM_001324442.1	coding	known	NC_015438.3	82577803	82580415	+	NA	101257896	NA	NA	101257896	NA	NA	NA	NA	ENOG410II14///NA	NA	GO:0004252///serine-type endopeptidase activity+++GO:0016787///hydrolase activity	GO:0006508///proteolysis	IPR000209///Peptidase S8/S53 domain+++IPR010259///Peptidase S8 propeptide/proteinase inhibitor I9+++IPR015500///Peptidase S8, subtilisin-related+++IPR022398///Peptidase S8, subtilisin, His-active site+++IPR023828///Peptidase S8, subtilisin, Ser-active site+++IPR034197///Cucumisin-like catalytic domain+++IPR036852///Peptidase S8/S53 domain superfamily+++IPR037045///Peptidase S8 propeptide/proteina…
101257893	LOC101257893	1.65152	7.92e-07	G4081_12693	LOC101257893	0.32	0.4	0.35	0.07	0.13	0.14	21	26	22	5	8	9	0.356667	0.113333	23	7.33333	1.65152	7.92e-07	4.36e-07	LOC101257893	NA	mRNA	1	XM_004229394.3	coding	known	NC_015438.3	79130987	79133371	-	NA	101257893	NA	NA	101257893	NA	NA	NA	NA	NA	NA	NA	NA	NA
101251185	LOC101251185	-1.38855	2.72e-118	G4081_6967	LOC101251185	8.36	5.98	3.8	16.69	14.15	16.81	332	238	148	683	546	654	6.04667	15.8833	239.333	627.667	-1.38855	2.72e-118	3.86e-119	LOC101251185	SlGAD4	mRNA	1	NM_001319326.1	coding	known	NC_015442.3	64876105	64879790	-	NA	101251185	NA	NA	101251185	NA	K01580	NA	COG0076///Glutamate or tyrosine decarboxylase or a related PLP-dependent protein	KOG1383///Glutamate decarboxylase	GO:0005829///cytosol	GO:0003824///catalytic activity+++GO:0004351///glutamate decarboxylase activity+++GO:0016829///lyase activity+++GO:0016831///carboxy-lyase activity+++GO:0030170///pyridoxal phosphate binding	GO:0006536///glutamate metabolic process+++GO:0006538///glutamate catabolic process+++GO:0019752///carboxylic acid metabolic process	IPR002129///Pyridoxal phosphate-dependent decarboxylase+++IPR010107///Glutamate decarboxylase+++IPR015421///Pyridoxal phosphate-dependent transferase, major domain+++IPR015424///Pyridoxal phosphate-dependent transferase
101244590	LOC101244590	1.15854	1.26e-08	G4081_1277	LOC101244590	0.96	1.28	1.42	0.45	0.85	0.35	39	56	61	19	36	15	1.22	0.55	52	23.3333	1.15854	1.26e-08	6.45e-09	LOC101244590	NA	mRNA	15	XM_004240640.4+++XM_010323652.3+++XM_010323653.3+++XM_010323655.2+++XM_010323656.3+++XM_019214458.2+++XM_019214459.2+++XM_019214460.2+++XM_019214461.2+++XM_026031421.1+++XM_026031422.1+++XM_026031423.1+++XM_026031424.1+++XM_026031425.1+++XM_026031426.1	coding	known	NC_015443.3	18182394	18186914	-	NA	101244590	NA	NA	101244590	NA	NA	NA	NA	COG0750///Membrane-associated zinc metalloprotease+++ENOG410IIWU///NA	GO:0009535///chloroplast thylakoid membrane+++GO:0016021///integral component of membrane+++GO:0031969///chloroplast membrane	GO:0008237///metallopeptidase activity	NA	NA
101257892	LOC101257892	2.00901	1.38e-70	G4081_12692	LOC101257892	6.09	7.23	4.65	0.92	2.38	1.22	224	267	168	35	85	44	5.99	1.50667	219.667	54.6667	2.00901	1.38e-70	2.71e-71	LOC101257892	NA	mRNA	1	XM_004229049.4	coding	known	NC_015438.3	65850068	65851624	+	NA	101257892	NA	NA	101257892	NA	K04124	NA	NA	NA	NA	GO:0016707///gibberellin 3-beta-dioxygenase activity+++GO:0046872///metal ion binding	GO:0009686///gibberellin biosynthetic process	IPR005123///Oxoglutarate/iron-dependent dioxygenase+++IPR026992///Non-haem dioxygenase N-terminal domain+++IPR027443///Isopenicillin N synthase-like
101248140	LOC101248140	-1.25152	2.49e-63	G4081_4302	LOC101248140	10.26	7.46	4.49	15.08	19.09	19.19	227	166	98	344	411	416	7.40333	17.7867	163.667	390.333	-1.25152	2.49e-63	5.22e-64	LOC101248140	NA	mRNA	1	XM_004229921.3	coding	known	NC_015438.3	86555396	86558624	-	NA	101248140	NA	NA	101248140	NA	NA	NA	NA	ENOG410IXPS///NA+++ENOG4111YWG///NA	GO:0009507///chloroplast+++GO:0009534///chloroplast thylakoid+++GO:0009535///chloroplast thylakoid membrane+++GO:0009579///thylakoid+++GO:0009941///chloroplast envelope+++GO:0010287///plastoglobule+++GO:0016021///integral component of membrane	NA	NA	IPR025564///Cyanobacterial aminoacyl-tRNA synthetase, CAAD domain+++IPR033344///Protein CURVATURE THYLAKOID 1
101257899	LOC101257899	-1.81073	3.87e-149	G4081_12699	LOC101257899	5.73	3.84	1.99	14.5	12.9	13.34	229	154	78	597	501	522	3.85333	13.58	153.667	540	-1.81073	3.87e-149	4.76e-150	LOC101257899	NA	mRNA	1	XM_004230288.4	coding	known	NC_015438.3	90704895	90708167	+	NA	101257899	NA	NA	101257899	NA	NA	NA	NA	ENOG410IK3D///NA+++ENOG410YG8Q///NA	GO:0005576///extracellular region+++GO:0009570///chloroplast stroma	GO:0016788///hydrolase activity, acting on ester bonds	GO:0016042///lipid catabolic process	IPR001087///GDSL lipase/esterase+++IPR035669///GDSL lipase/esterase-like, plant+++IPR036514///SGNH hydrolase superfamily
104649471	LOC104649471	-2.76557	4.96e-145	G4081_24675	LOC104649471	2.75	1.49	1.2	12.83	11.61	12.73	70	38	30	336	287	317	1.81333	12.39	46	313.333	-2.76557	4.96e-145	6.21e-146	LOC104649471	NA	mRNA	1	XM_010328799.3	coding	known	NC_015447.3	1980932	1981917	+	NA	104649471	NA	NA	104649471	NA	NA	NA	NA	NA	NA	NA	NA	NA
101268729	LOC101268729	-1.20542	0	G4081_22012	LOC101268729	35.24	32.58	29.05	57.03	103.42	64.75	1644	1524	1330	2742	4689	2959	32.29	75.0667	1499.33	3463.33	-1.20542	0	0	LOC101268729	NA	mRNA	1	XM_004249009.3	coding	known	NC_015447.3	59244755	59248874	+	NA	101268729	NA	NA	101268729	NA	K00827	NA	NA	COG0160///transaminase activity+++KOG1404///alanine--glyoxylate aminotransferase 2	GO:0005739///mitochondrion	GO:0008453///alanine-glyoxylate transaminase activity+++GO:0030170///pyridoxal phosphate binding	GO:0009853///photorespiration+++GO:0043562///cellular response to nitrogen levels	IPR005814///Aminotransferase class-III+++IPR015421///Pyridoxal phosphate-dependent transferase, major domain+++IPR015422///Pyridoxal phosphate-dependent transferase domain 1+++IPR015424///Pyridoxal phosphate-dependent transferase
104649465	LOC104649465	-1.02641	6.29e-87	G4081_24671	LOC104649465	42.6	19.16	9.3	67.51	29.89	47.43	653	296	141	1066	446	712	23.6867	48.2767	363.333	741.333	-1.02641	6.29e-87	1.09e-87	LOC104649465	NA	mRNA	1	XM_010328771.2	coding	known	NC_015447.3	2453675	2454301	-	NA	104649465	NA	NA	104649465	NA	NA	NA	NA	NA	NA	NA	NA	NA
101261413	LOC101261413	-1.20382	1.99e-54	G4081_15729	LOC101261413	4.2	2.35	1.42	6.24	4.67	7.51	244	137	81	374	264	428	2.65667	6.14	154	355.333	-1.20382	1.99e-54	4.51e-55	LOC101261413	NA	mRNA	1	XM_004239651.4	coding	known	NC_015442.3	66102421	66107866	-	NA	101261413	NA	NA	101261413	NA	K00297	NA	COG0685///5,10-methylenetetrahydrofolate reductase	COG0685///Methylenetetrahydrofolate reductase+++KOG0564///Methylenetetrahydrofolate reductase	GO:0005829///cytosol	GO:0004489///methylenetetrahydrofolate reductase (NAD(P)H) activity+++GO:0071949///FAD binding	GO:0006730///one-carbon metabolic process+++GO:0009086///methionine biosynthetic process+++GO:0035999///tetrahydrofolate interconversion	IPR003171///Methylenetetrahydrofolate reductase+++IPR004621///Eukaryotic-type methylenetetrahydrofolate reductase+++IPR029041///FAD-linked oxidoreductase-like
104649460	LOC104649460	-2.77519	4.4e-16	G4081_24669	LOC104649460	0.19	0.06	0.04	0.6	0.76	0.69	9	3	2	29	35	32	0.0966667	0.683333	4.66667	32	-2.77519	4.4e-16	1.78e-16	LOC104649460	NA	mRNA	1	XM_010328732.3	coding	known	NC_015438.3	86871369	86873642	-	NA	104649460	NA	NA	104649460	NA	NA	NA	NA	ENOG41121N2///NA+++KOG0800///finger protein	GO:0016021///integral component of membrane	GO:0016740///transferase activity+++GO:0030247///polysaccharide binding+++GO:0046872///metal ion binding	GO:0016567///protein ubiquitination	IPR001841///Zinc finger, RING-type+++IPR013083///Zinc finger, RING/FYVE/PHD-type+++IPR025287///Wall-associated receptor kinase, galacturonan-binding domain
101251150	LOC101251150	-1.53523	8.58e-08	G4081_6937	LOC101251150	0.68	0.82	0.84	3	1.7	2.08	9	11	11	41	22	27	0.78	2.26	10.3333	30	-1.53523	8.58e-08	4.53e-08	LOC101251150	NA	mRNA	2	XM_004250982.4+++XM_026028408.1	coding	known	NC_015448.3	53079062	53081941	+	NA	101251150	NA	NA	101251150	NA	NA	NA	NA	NA	NA	NA	NA	NA
112940025	LOC112940025	-1.28168	2.5e-07	G4081_25999	LOC112940025	0.19	0.41	0.1	0.3	1.21	0.22	12.43	26.41	6.3	20.06	75.74	14.13	0.233333	0.576667	15.0467	36.6433	-1.28168	2.5e-07	1.35e-07	LOC112940025	NA	mRNA	1	XM_004232617.4	coding	known	NC_015439.3	45917587	45920066	+	NA	112940025	NA	NA	112940025	NA	NA	NA	NA	COG0318///Amp-dependent synthetase and ligase+++KOG1176///4-coumarate-coA ligase	GO:0005777///peroxisome	GO:0047760///butyrate-CoA ligase activity	GO:0019605///butyrate metabolic process	IPR000873///AMP-dependent synthetase/ligase+++IPR025110///AMP-binding enzyme, C-terminal domain
101249625	LOC101249625	-1.33414	6.27e-123	G4081_5609	LOC101249625	13.55	17.4	5.53	24.11	34.47	34.5	306	395	123	561	757	763	12.16	31.0267	274.667	693.667	-1.33414	6.27e-123	8.73e-124	LOC101249625	NA	mRNA	1	XM_004235987.4	coding	known	NC_015440.3	66986543	66987427	-	NA	101249625	NA	NA	101249625	NA	NA	NA	NA	COG5126///Calcium-binding protein+++KOG0027///Calcium binding protein	NA	GO:0005509///calcium ion binding	NA	IPR002048///EF-hand domain+++IPR011992///EF-hand domain pair+++IPR018247///EF-Hand 1, calcium-binding site
101251152	LOC101251152	3.31968	9.33e-281	G4081_6939	LOC101251152	50.92	33.6	31.56	1.17	2.64	8.03	673.27	448.23	413.52	16	34	104	38.6933	3.94667	511.673	51.3333	3.31968	9.33e-281	6.97e-282	LOC101251152	NA	mRNA	1	XM_004251358.1	coding	known	NC_015448.3	54671084	54671635	-	NA	101251152	NA	NA	101251152	NA	K02575	NA	COG2223///Nitrate/nitrite transporter NarK	COG2223///Transporter+++ENOG410IE1F///NA	GO:0005886///plasma membrane+++GO:0009705///plant-type vacuole membrane+++GO:0016021///integral component of membrane	GO:0015112///nitrate transmembrane transporter activity	GO:0015706///nitrate transport+++GO:0042128///nitrate assimilation+++GO:0071249///cellular response to nitrate	IPR011701///Major facilitator superfamily+++IPR020846///Major facilitator superfamily domain+++IPR036259///MFS transporter superfamily
101246112	LOC101246112	3.486	0	G4081_2574	LOC101246112	52.19	56.83	78.53	1.8	6.78	8.37	2533	2765	3740	90	320	398	62.5167	5.65	3012.67	269.333	3.486	0	0	LOC101246112	NA	mRNA	1	XM_004251630.4	coding	known	NC_015449.3	2300989	2302796	+	NA	101246112	NA	NA	101246112	NA	NA	NA	NA	NA	NA	NA	NA	NA
101244544	LOC101244544	1.14805	1.14e-32	G4081_1240	LOC101244544	4.52	4.74	5.25	1.45	2.87	2.28	212	223	242	70	131	105	4.83667	2.2	225.667	102	1.14805	1.14e-32	3.36e-33	LOC101244544	NA	mRNA	1	XM_004232474.4	coding	known	NC_015439.3	47382647	47384397	+	NA	101244544	NA	NA	101244544	NA	NA	NA	NA	COG1233///phytoene+++ENOG410IGK0///NA	GO:0009941///chloroplast envelope	GO:0016491///oxidoreductase activity	NA	IPR002937///Amine oxidase+++IPR036188///FAD/NAD(P)-binding domain superfamily
101256297	LOC101256297	2.52958	0	G4081_11354	LOC101256297	25.4	27.82	29.34	3.51	5.19	5.68	2553	2801	2889	364	507	559	27.52	4.79333	2747.67	476.667	2.52958	0	0	LOC101256297	NA	mRNA	1	XM_004241540.4	coding	known	NC_015443.3	43494694	43498612	-	NA	101256297	NA	NA	101256297	NA	NA	NA	NA	COG0515///Serine Threonine protein kinase+++COG4886///leucine Rich Repeat+++ENOG410IKIW///NA	GO:0005739///mitochondrion+++GO:0005886///plasma membrane+++GO:0016021///integral component of membrane+++GO:0031966///mitochondrial membrane	GO:0004674///protein serine/threonine kinase activity+++GO:0005524///ATP binding	GO:0002215///defense response to nematode+++GO:0009825///multidimensional cell growth+++GO:0009845///seed germination	IPR000719///Protein kinase domain+++IPR001611///Leucine-rich repeat+++IPR003591///Leucine-rich repeat, typical subtype+++IPR008271///Serine/threonine-protein kinase, active site+++IPR011009///Protein kinase-like domain superfamily+++IPR013210///Leucine-rich repeat-containing N-terminal, plant-type+++IPR017441///Protein kinase, ATP binding site+++IPR032675///Leucine-rich repeat domain superfamily
101246110	LOC101246110	1.25072	1.29e-52	G4081_2572	LOC101246110	2.48	2.43	4.83	1.74	1.25	1.08	248.99	244.37	474.46	179.53	121.65	106.22	3.24667	1.35667	322.607	135.8	1.25072	1.29e-52	2.98e-53	LOC101246110	NA	mRNA	1	XM_004233856.4	coding	known	NC_015439.3	39294924	39299126	-	NA	101246110	NA	NA	101246110	NA	K13420	NA	NA	COG0515///Serine Threonine protein kinase+++COG4886///leucine Rich Repeat+++ENOG410IH5R///NA	GO:0005886///plasma membrane+++GO:0016021///integral component of membrane	GO:0004674///protein serine/threonine kinase activity+++GO:0005524///ATP binding	NA	IPR000719///Protein kinase domain+++IPR001611///Leucine-rich repeat+++IPR003591///Leucine-rich repeat, typical subtype+++IPR008271///Serine/threonine-protein kinase, active site+++IPR011009///Protein kinase-like domain superfamily+++IPR013210///Leucine-rich repeat-containing N-terminal, plant-type+++IPR017441///Protein kinase, ATP binding site+++IPR032675///Leucine-rich repeat domain superfamily
101257875	LOC101257875	-1.41262	0.000937	G4081_12680	LOC101257875	0.26	0.3	0.09	0.97	0.4	0.35	6	7	2	23	9	8	0.216667	0.573333	5	13.3333	-1.41262	0.000936628	0.000611032	LOC101257875	NA	mRNA	1	XM_004243031.4	coding	known	NC_015444.3	8627164	8629514	+	NA	101257875	NA	NA	101257875	NA	K01602	NA	NA	NA	GO:0009507///chloroplast	GO:0004497///monooxygenase activity+++GO:0016984///ribulose-bisphosphate carboxylase activity	GO:0009853///photorespiration+++GO:0019253///reductive pentose-phosphate cycle	IPR000894///Ribulose bisphosphate carboxylase small chain, domain+++IPR024680///Ribulose-1,5-bisphosphate carboxylase small subunit, N-terminal+++IPR024681///Ribulose bisphosphate carboxylase, small chain+++IPR036385///Ribulose bisphosphate carboxylase, small subunit superfamily
101246119	LOC101246119	-2.38989	0.000607	G4081_2578	LOC101246119	0.12	0	0	0.34	0.12	0.15	4	0	0	12	4	5	0.04	0.203333	1.33333	7	-2.38989	0.000607199	0.000390878	LOC101246119	NA	mRNA	1	XM_019211445.2	coding	known	NC_015449.3	66587981	66592850	-	NA	101246119	NA	NA	101246119	NA	NA	NA	NA	ENOG410IVKS///NA+++ENOG410YFIU///NA	GO:0005886///plasma membrane+++GO:0016021///integral component of membrane	GO:0022857///transmembrane transporter activity	NA	IPR000620///EamA domain+++IPR030184///WAT1-related protein
101246116	LOC101246116	-1.55557	4.12e-09	G4081_2576	LOC101246116	0.37	0.28	0.19	0.92	1.1	0.45	16	12	8	41	46	19	0.28	0.823333	12	35.3333	-1.55557	4.12e-09	2.07e-09	LOC101246116	NA	mRNA	1	NM_001324508.1	coding	known	NC_015440.3	57144132	57147768	-	NA	101246116	NA	NA	101246116	NA	K00261	NA	COG0334///Glutamate dehydrogenase/leucine dehydrogenase	NA	NA	GO:0004353///glutamate dehydrogenase [NAD(P)+] activity	GO:0006520///cellular amino acid metabolic process	IPR006095///Glutamate/phenylalanine/leucine/valine dehydrogenase+++IPR006096///Glutamate/phenylalanine/leucine/valine dehydrogenase, C-terminal+++IPR006097///Glutamate/phenylalanine/leucine/valine dehydrogenase, dimerisation domain+++IPR014362///Glutamate dehydrogenase+++IPR033922///NAD(P) binding domain of glutamate dehydrogenase+++IPR036291///NAD(P)-binding domain superfamily
101244551	LOC101244551	-2.58254	1.6e-05	G4081_1246	LOC101244551	0.07	0.1	0	0.62	0.17	0.21	2	3	0	19	5	6	0.0566667	0.333333	1.66667	10	-2.58254	1.6e-05	9.43e-06	LOC101244551	NA	mRNA	1	XM_004233707.4	coding	known	NC_015439.3	47127603	47128742	+	NA	101244551	NA	NA	101244551	NA	NA	NA	NA	NA	NA	NA	NA	NA
101254766	LOC101254766	-3.06407	1.12e-226	G4081_10028	LOC101254766	2.04	4.01	2.28	13.88	32.78	24.06	39	77	43	273	609	450	2.77667	23.5733	53	444	-3.06407	1.12e-226	1.02e-227	LOC101254766	NA	mRNA	1	XM_004234514.4	coding	known	NC_015440.3	5848710	5849937	+	NA	101254766	NA	NA	101254766	NA	K09338	NA	NA	ENOG410Z2UE///NA+++KOG0483///homeobox-leucine zipper protein	GO:0005634///nucleus	GO:0003700///DNA-binding transcription factor activity+++GO:0043565///sequence-specific DNA binding	GO:0045893///positive regulation of transcription, DNA-templated	IPR000047///Helix-turn-helix motif+++IPR001356///Homeobox domain+++IPR009057///Homeobox-like domain superfamily+++IPR017970///Homeobox, conserved site
101254762	LOC101254762	-3.22592	0	G4081_10024	LOC101254762	10.13	7.86	7.14	93.05	70.91	71.74	178	139	124	1685	1213	1235	8.37667	78.5667	147	1377.67	-3.22592	0	0	LOC101254762	NA	mRNA	1	XM_004233966.4	coding	known	NC_015440.3	118742	120014	-	NA	101254762	NA	NA	101254762	NA	NA	NA	NA	NA	NA	NA	NA	NA
101257887	LOC101257887	-1.91297	1.16e-30	G4081_12689	LOC101257887	0.65	0.47	0.2	1.04	1.84	2.17	39	28	12	64	107	127	0.44	1.68333	26.3333	99.3333	-1.91297	1.16e-30	3.5e-31	LOC101257887	NA	mRNA	1	XM_026032980.1	coding	known	NC_015446.3	5245352	5249720	+	NA	101257887	NA	NA	101257887	NA	K05909	NA	NA	COG2132///Multicopper oxidase+++KOG1263///Multicopper oxidase	GO:0048046///apoplast	GO:0005507///copper ion binding+++GO:0016491///oxidoreductase activity+++GO:0052716///hydroquinone:oxygen oxidoreductase activity	GO:0009698///phenylpropanoid metabolic process+++GO:0009809///lignin biosynthetic process+++GO:0046274///lignin catabolic process	IPR001117///Multicopper oxidase, type 1+++IPR002355///Multicopper oxidase, copper-binding site+++IPR008972///Cupredoxin+++IPR011706///Multicopper oxidase, type 2+++IPR011707///Multicopper oxidase, type 3+++IPR017761///Laccase+++IPR033138///Multicopper oxidases, conserved site+++IPR034285///Laccase, second cupredoxin domain+++IPR034288///Laccase, first cupredoxin domain+++IPR034289///Laccase, thir…
101246122	LOC101246122	-2.05647	0.00065	G4081_2581	LOC101246122	0.05	0.14	0.1	0.51	0.1	0.58	1	3	2	11	2	12	0.0966667	0.396667	2	8.33333	-2.05647	0.000650371	0.000419645	LOC101246122	NA	mRNA	1	XM_004235810.4	coding	known	NC_015440.3	68528728	68529818	-	NA	101246122	NA	NA	101246122	NA	NA	NA	NA	NA	NA	NA	NA	NA
101261393	TMT1	-1.79273	0	G4081_15712	TMT1	17.91	16.86	8.38	62.22	36.14	51.1	1547	1459	709	5541	3027	4325	14.3833	49.82	1238.33	4297.67	-1.79273	0	0	TMT1	NA	mRNA	2	NM_001293761.2+++XM_026029791.1	coding	known	NC_015440.3	4579400	4585844	+	NA	101261393	NA	NA	101261393	NA	NA	NA	NA	KOG0254///transporter	GO:0005887///integral component of plasma membrane	GO:0005366///myo-inositol:proton symporter activity	NA	IPR003663///Sugar/inositol transporter+++IPR005828///Major facilitator, sugar transporter-like+++IPR005829///Sugar transporter, conserved site+++IPR020846///Major facilitator superfamily domain+++IPR036259///MFS transporter superfamily
112940019	LOC112940019	-4.79808	3.95e-266	G4081_25993	LOC112940019	0.37	0.32	0.28	10.41	8.46	8.05	16	14	11.78	465.51	356.71	342.08	0.323333	8.97333	13.9267	388.1	-4.79808	3.95e-266	3.1e-267	LOC112940019	NA	mRNA	1	XM_004252340.4	coding	known	NC_015449.3	61523716	61525340	-	NA	112940019	NA	NA	112940019	NA	NA	NA	NA	NA	NA	NA	NA	NA
101261397	LOC101261397	-1.28566	1.45e-38	G4081_15715	LOC101261397	1.99	1.87	2.2	4.85	5.77	4.19	91	86	99	229	257	188	2.02	4.93667	92	224.667	-1.28566	1.45e-38	3.92e-39	LOC101261397	NA	mRNA	1	XM_004235279.4	coding	known	NC_015440.3	61160112	61162619	-	NA	101261397	NA	NA	101261397	NA	K10781	NA	NA	NA	GO:0009507///chloroplast	GO:0016790///thiolester hydrolase activity	GO:0006633///fatty acid biosynthetic process	IPR002864///Acyl-ACP thioesterase+++IPR021113///Acyl-ACP-thioesterase, N-terminal+++IPR029069///HotDog domain superfamily
101261398	LOC101261398	2.37928	1.81e-46	G4081_15716	LOC101261398	5.3	7.92	3.69	0.57	1.7	1.04	109	164	75	12	34	21	5.63667	1.10333	116	22.3333	2.37928	1.81e-46	4.47e-47	LOC101261398	NA	mRNA	1	XM_004235361.4	coding	known	NC_015440.3	62397008	62397821	-	NA	101261398	NA	NA	101261398	NA	NA	NA	NA	ENOG410IWBP///NA+++ENOG410YHN1///NA	GO:0005618///cell wall+++GO:0048046///apoplast	GO:0004866///endopeptidase inhibitor activity	NA	IPR002160///Proteinase inhibitor I3, Kunitz legume+++IPR011065///Kunitz inhibitor STI-like superfamily
101243873	LOC101243873	-2.60592	6.22e-173	G4081_672	LOC101243873	1.99	1.66	1.06	8.06	9.86	10.98	83.19	69.65	43.34	347.03	400.05	449.23	1.57	9.63333	65.3933	398.77	-2.60592	6.22e-173	6.92e-174	LOC101243873	NA	mRNA	1	NM_001302923.1	coding	known	NC_015440.3	67800345	67803757	+	NA	101243873	NA	NA	101243873	NA	K09874	NA	NA	KOG0223///Aquaporin	GO:0016021///integral component of membrane	GO:0015267///channel activity	NA	IPR000425///Major intrinsic protein+++IPR022357///Major intrinsic protein, conserved site+++IPR023271///Aquaporin-like+++IPR034294///Aquaporin transporter
104646641	LOC104646641	1.20421	1.1e-92	G4081_23328	LOC104646641	9.36	7.73	10.65	4.86	3.44	3.7	622	515	694	333	222	241	9.24667	4	610.333	265.333	1.20421	1.1e-92	1.84e-93	LOC104646641	NA	mRNA	1	XM_019213104.2	coding	known	NC_015440.3	67586052	67589891	+	NA	104646641	NA	NA	104646641	NA	NA	NA	NA	ENOG410IRA1///NA+++ENOG41115TD///NA	GO:0005634///nucleus+++GO:0005829///cytosol	GO:0003677///DNA binding+++GO:0046872///metal ion binding+++GO:0046983///protein dimerization activity	GO:0009791///post-embryonic development	IPR003656///Zinc finger, BED-type+++IPR008906///HAT, C-terminal dimerisation domain+++IPR012337///Ribonuclease H-like superfamily+++IPR025525///hAT-like transposase, RNase-H fold+++IPR036236///Zinc finger C2H2 superfamily
101243890	LOC101243890	1.60048	2.62e-154	G4081_685	LOC101243890	37.49	42.82	36.52	10.35	16.61	11.96	640	736	616	182	276	200	38.9433	12.9733	664	219.333	1.60048	2.62e-154	3.13e-155	LOC101243890	NA	mRNA	2	XM_004239164.4+++BGIR4081_44778.1	coding	known	NC_015442.3	10596954	10599365	-	NA	101243890	NA	NA	101243890	NA	NA	NA	NA	NA	NA	NA	NA	NA
101266721	LOC101266721	-1.42935	1.34e-237	G4081_20298	LOC101266721	9.68	13.32	2.89	23.64	28.87	17.72	505	697	148	1272	1464	906	8.63	23.41	450	1214	-1.42935	1.34e-237	1.16e-238	LOC101266721	NA	mRNA	1	XM_010322554.3	coding	known	NC_015442.3	5491086	5495819	+	NA	101266721	NA	NA	101266721	NA	NA	NA	NA	ENOG410ITPZ///NA+++ENOG410YGKS///NA	GO:0005634///nucleus	NA	GO:0009738///abscisic acid-activated signaling pathway+++GO:0045892///negative regulation of transcription, DNA-templated	IPR012463///Ethylene-responsive binding factor-associated repression+++IPR031307///Ninja family+++IPR032308///Jas TPL-binding domain+++IPR032310///Putative nuclear localisation signal
101243894	LOC101243894	2.2167	0	G4081_689	LOC101243894	38.8	43.12	82.08	12.16	11.89	11.15	1928	2153	4012	625	576	543	54.6667	11.7333	2697.67	581.333	2.2167	0	0	LOC101243894	NA	mRNA	2	NM_001309899.1+++XM_026030915.1	coding	known	NC_015442.3	64194789	64199772	+	NA	101243894	NA	NA	101243894	NA	K07198	NA	NA	COG0515///Serine Threonine protein kinase+++KOG0583///serine threonine-protein kinase	GO:0005634///nucleus+++GO:0005737///cytoplasm+++GO:0005886///plasma membrane	GO:0004674///protein serine/threonine kinase activity+++GO:0005524///ATP binding	GO:0006468///protein phosphorylation+++GO:0006970///response to osmotic stress+++GO:0009651///response to salt stress+++GO:0009737///response to abscisic acid+++GO:0035556///intracellular signal transduction	IPR000719///Protein kinase domain+++IPR004041///NAF domain+++IPR008271///Serine/threonine-protein kinase, active site+++IPR011009///Protein kinase-like domain superfamily+++IPR017441///Protein kinase, ATP binding site+++IPR018451///NAF/FISL domain
101246126	LOC101246126	1.40231	0	G4081_2585	LOC101246126	72.29	81.31	95.58	30	34.23	30.21	4704	5301	6097	2012	2164	1926	83.06	31.48	5367.33	2034	1.40231	0	0	LOC101246126	NA	mRNA	1	XM_004236986.4	coding	known	NC_015441.3	443261	446542	+	NA	101246126	NA	NA	101246126	NA	NA	NA	NA	ENOG4110X8D///NA+++KOG1072///Kelch repeat-containing F-box family protein	GO:0005634///nucleus	NA	GO:0016567///protein ubiquitination	IPR006652///Kelch repeat type 1+++IPR015915///Kelch-type beta propeller
101244562	LOC101244562	1.88035	1.01e-188	G4081_1254	LOC101244562	19.63	39.72	12.84	4.24	11.47	4.2	530	1077	341	118	301	111	24.0633	6.63667	649.333	176.667	1.88035	1.01e-188	1.06e-189	LOC101244562	NA	mRNA	1	XM_004235444.4	coding	known	NC_015440.3	62445491	62446532	-	NA	101244562	NA	NA	101244562	NA	NA	NA	NA	NA	NA	NA	NA	NA
101254746	LOC101254746	1.86181	0	G4081_10011	LOC101254746	52.67	62.99	79.36	11.87	17.89	24.25	2414	2895	3570	561	797	1089	65.0067	18.0033	2959.67	815.667	1.86181	0	0	LOC101254746	NA	mRNA	1	XM_004249380.4	coding	known	NC_015447.3	63211951	63213662	+	NA	101254746	NA	NA	101254746	NA	NA	NA	NA	ENOG410IK5X///NA+++ENOG410YK80///NA	NA	NA	NA	IPR036047///F-box-like domain superfamily
101256283	LOC101256283	-3.1675	2.22e-125	G4081_11341	LOC101256283	2.28	0.46	0.6	13.5	6.17	10.36	54	11	14	329	142	240	1.11333	10.01	26.3333	237	-3.1675	2.22e-125	3.05e-126	LOC101256283	NA	mRNA	1	XM_004239125.4	coding	known	NC_015442.3	8093889	8095451	-	NA	101256283	NA	NA	101256283	NA	K09422	NA	NA	COG5147///Myblike DNAbinding domain containing protein+++KOG0048///Myblike DNAbinding domain containing protein	GO:0005634///nucleus	GO:0001158///enhancer sequence-specific DNA binding+++GO:0003700///DNA-binding transcription factor activity+++GO:0043565///sequence-specific DNA binding+++GO:0044212///transcription regulatory region DNA binding	GO:0030154///cell differentiation+++GO:0045892///negative regulation of transcription, DNA-templated+++GO:1901002///positive regulation of response to salt stress+++GO:2000652///regulation of secondary cell wall biogenesis	IPR001005///SANT/Myb domain+++IPR009057///Homeobox-like domain superfamily+++IPR015495///Myb-like transcription factor+++IPR017930///Myb domain
101257867	LOC101257867	-1.51456	9.29e-50	G4081_12672	LOC101257867	2.18	1.85	1.14	5.28	5.53	4.03	101	86	52	252	249	183	1.72333	4.94667	79.6667	228	-1.51456	9.29e-50	2.21e-50	LOC101257867	NA	mRNA	1	XM_004241715.4	coding	known	NC_015443.3	41687712	41690426	+	NA	101257867	NA	NA	101257867	NA	NA	NA	NA	NA	GO:0005789///endoplasmic reticulum membrane+++GO:0016021///integral component of membrane	GO:0005506///iron ion binding+++GO:0016709///oxidoreductase activity, acting on paired donors, with incorporation or reduction of molecular oxygen, NAD(P)H as one donor, and incorporation of one atom of oxygen+++GO:0020037///heme binding	GO:0016099///monoterpenoid biosynthetic process	IPR001128///Cytochrome P450+++IPR002401///Cytochrome P450, E-class, group I+++IPR017972///Cytochrome P450, conserved site+++IPR036396///Cytochrome P450 superfamily
101251158	LOC101251158	-3.06639	5.96e-125	G4081_6945	LOC101251158	1.85	2.08	0.4	12.15	12.61	11.86	37	42	8	251	246	233	1.44333	12.2067	29	243.333	-3.06639	5.96e-125	8.21e-126	LOC101251158	NA	mRNA	1	XM_004234568.4	coding	known	NC_015440.3	5859117	5860346	-	NA	101251158	NA	NA	101251158	NA	K09338	NA	NA	ENOG410Z2UE///NA+++KOG0483///homeobox-leucine zipper protein	GO:0005634///nucleus	GO:0003700///DNA-binding transcription factor activity+++GO:0043565///sequence-specific DNA binding	GO:0009733///response to auxin+++GO:0045893///positive regulation of transcription, DNA-templated	IPR000047///Helix-turn-helix motif+++IPR001356///Homeobox domain+++IPR009057///Homeobox-like domain superfamily+++IPR017970///Homeobox, conserved site
101249631	LOC101249631	1.29844	0	G4081_5614	LOC101249631	28.96	38.92	41.23	12.73	15.7	15.29	1642	2148	2280	715	892	865	36.37	14.5733	2023.33	824	1.29844	0	0	LOC101249631	NA	mRNA	2	XM_004237468.4+++XM_026030710.1	coding	known	NC_015441.3	45589847	45592815	+	NA	101249631	NA	NA	101249631	NA	NA	NA	NA	NA	NA	NA	NA	IPR009291///Vacuolar protein sorting-associated protein 62
101254749	LOC101254749	1.48159	1.08e-89	G4081_10014	LOC101254749	12.89	15.85	15.83	4.25	5.1	6.72	374	462	452	127	144	191	14.8567	5.35667	429.333	154	1.48159	1.08e-89	1.84e-90	LOC101254749	NA	mRNA	1	XM_004231934.4	coding	known	NC_015439.3	53439940	53441198	+	NA	101254749	NA	NA	101254749	NA	NA	NA	NA	NA	NA	NA	NA	NA
101244569	LOC101244569	-1.81181	5.33e-107	G4081_1261	LOC101244569	1.95	1.64	0.75	5.96	3.81	5.49	148	125	56	467	281	409	1.44667	5.08667	109.667	385.667	-1.81181	5.33e-107	8.09e-108	LOC101244569	NA	mRNA	1	XM_004236381.4	coding	known	NC_015440.3	69138300	69141452	-	NA	101244569	NA	NA	101244569	NA	NA	NA	NA	NA	NA	NA	NA	IPR000270///PB1 domain
101256288	LOC101256288	-3.68192	4.12e-19	G4081_11345	LOC101256288	0.07	0.02	0.07	1	0.49	0.66	3	1	3	43	20	26.99	0.0533333	0.716667	2.33333	29.9967	-3.68192	4.12e-19	1.56e-19	LOC101256288	NA	mRNA	1	XM_004240195.4	coding	known	NC_015442.3	62884612	62888456	-	NA	101256288	NA	NA	101256288	NA	NA	NA	NA	ENOG410IX2V///NA	GO:0005737///cytoplasm+++GO:0005813///centrosome+++GO:0005880///nuclear microtubule	NA	GO:0007098///centrosome cycle+++GO:0051225///spindle assembly	IPR007573///QWRF family
101246132	LOC101246132	-1.16388	1.84e-104	G4081_2590	LOC101246132	16.33	13.11	8.24	32.34	24.1	28.22	423	341	210	863	607	716	12.56	28.22	324.667	728.667	-1.16388	1.84e-104	2.83e-105	LOC101246132	NA	mRNA	1	XM_004237754.4	coding	known	NC_015441.3	58626071	58629612	+	NA	101246132	NA	NA	101246132	NA	NA	NA	NA	COG0526///Thioredoxin+++KOG0910///Thioredoxin	GO:0005737///cytoplasm+++GO:0005829///cytosol+++GO:0009507///chloroplast+++GO:0009570///chloroplast stroma	GO:0008047///enzyme activator activity+++GO:0015035///protein disulfide oxidoreductase activity+++GO:0016671///oxidoreductase activity, acting on a sulfur group of donors, disulfide as acceptor+++GO:0047134///protein-disulfide reductase activity	GO:0006662///glycerol ether metabolic process+++GO:0043085///positive regulation of catalytic activity+++GO:0045454///cell redox homeostasis	IPR005746///Thioredoxin+++IPR013766///Thioredoxin domain+++IPR017937///Thioredoxin, conserved site+++IPR036249///Thioredoxin-like superfamily
101257871	LOC101257871	-2.57614	5.75e-97	G4081_12676	LOC101257871	1.04	0.85	0.47	4.17	4.66	5.3	50	41	22	207	218	250	0.786667	4.71	37.6667	225	-2.57614	5.75e-97	9.29e-98	LOC101257871	NA	mRNA	1	XM_010324800.3	coding	known	NC_015443.3	48627114	48630360	-	NA	101257871	NA	NA	101257871	NA	K16296	NA	NA	COG2939///carboxy-peptidase+++KOG1282///Carboxypeptidase	GO:0005576///extracellular region+++GO:0005773///vacuole+++GO:0005777///peroxisome	GO:0004185///serine-type carboxypeptidase activity	GO:0019748///secondary metabolic process	IPR001563///Peptidase S10, serine carboxypeptidase+++IPR018202///Serine carboxypeptidase, serine active site+++IPR029058///Alpha/Beta hydrolase fold+++IPR033124///Serine carboxypeptidases, histidine active site
101261380	LOC101261380	1.4649	2.44e-17	G4081_15700	LOC101261380	1.85	2.09	1.49	0.58	0.68	0.72	81	92	64	26	29	31	1.81	0.66	79	28.6667	1.4649	2.44e-17	9.58e-18	LOC101261380	NA	mRNA	1	XM_004249783.4	coding	known	NC_015447.3	65029645	65031286	-	NA	101261380	NA	NA	101261380	NA	NA	NA	NA	COG1819///Transferase+++KOG1192///UDP-Glycosyltransferase	GO:0043231///intracellular membrane-bounded organelle	GO:0008194///UDP-glycosyltransferase activity+++GO:0080043///quercetin 3-O-glucosyltransferase activity+++GO:0080044///quercetin 7-O-glucosyltransferase activity	NA	IPR002213///UDP-glucuronosyl/UDP-glucosyltransferase+++IPR035595///UDP-glycosyltransferase family, conserved site
109121376	LOC109121376	1.79384	2.58e-05	G4081_25983	LOC109121376	0.23	0.23	0.41	0.07	0.08	0.1	12	12	21	4	4	5	0.29	0.0833333	15	4.33333	1.79384	2.58e-05	1.53e-05	LOC109121376	NA	mRNA	1	XM_019216172.2	coding	known	NC_015438.3	86461862	86463818	+	NA	109121376	NA	NA	109121376	NA	K01183	NA	COG3325///Chitinase, GH18 family	NA	GO:0005773///vacuole	GO:0003796///lysozyme activity+++GO:0004568///chitinase activity	GO:0000272///polysaccharide catabolic process+++GO:0006032///chitin catabolic process	IPR001223///Glycoside hydrolase family 18, catalytic domain+++IPR001579///Glycoside hydrolase, chitinase active site+++IPR017853///Glycoside hydrolase superfamily
109121373	LOC109121373	1.46489	9.64e-242	G4081_25981	LOC109121373	14.72	15.14	20.33	5.06	7.28	5.96	1059	1057	1450	365	510	419	16.73	6.1	1188.67	431.333	1.46489	9.64e-242	8.18e-243	LOC109121373	NA	mRNA	3	XM_019216148.2+++XM_026033152.1+++XM_026033153.1	coding	known	NC_015447.3	1168236	1173313	+	NA	109121373	NA	NA	109121373	NA	NA	NA	NA	COG0515///Serine Threonine protein kinase+++ENOG410JXQH///NA	GO:0005886///plasma membrane+++GO:0009506///plasmodesma+++GO:0016021///integral component of membrane	GO:0004674///protein serine/threonine kinase activity+++GO:0005516///calmodulin binding+++GO:0005524///ATP binding+++GO:0030246///carbohydrate binding+++GO:0031625///ubiquitin protein ligase binding	GO:0006468///protein phosphorylation+++GO:0048544///recognition of pollen	IPR000719///Protein kinase domain+++IPR000858///S-locus glycoprotein domain+++IPR001245///Serine-threonine/tyrosine-protein kinase, catalytic domain+++IPR001480///Bulb-type lectin domain+++IPR003609///PAN/Apple domain+++IPR008271///Serine/threonine-protein kinase, active site+++IPR011009///Protein kinase-like domain superfamily+++IPR021820///S-locus receptor kinase, C-terminal+++IPR024171///S-rec…
101261382	LOC101261382	2.31712	2.31e-26	G4081_15702	LOC101261382	0.65	0.97	1.57	0.26	0.18	0.19	41	61	97	17	11	12	1.06333	0.21	66.3333	13.3333	2.31712	2.31e-26	7.58e-27	LOC101261382	NA	mRNA	1	XM_004232284.4	coding	known	NC_015439.3	49657591	49659983	+	NA	101261382	NA	NA	101261382	NA	NA	NA	NA	ENOG410JN8Q///NA+++ENOG410Y9R7///NA	GO:0005829///cytosol	NA	GO:0009637///response to blue light+++GO:0009903///chloroplast avoidance movement+++GO:0009904///chloroplast accumulation movement	IPR008545///WEB family
101243886	LOC101243886	2.69769	0	G4081_681	LOC101243886	172.85	189.87	253.05	20.74	38.93	35.94	7825	8619	11244	968	1713	1594	205.257	31.87	9229.33	1425	2.69769	0	0	LOC101243886	NA	mRNA	1	XM_004237746.4	coding	known	NC_015441.3	58554375	58556066	+	NA	101243886	NA	NA	101243886	NA	NA	NA	NA	NA	NA	NA	NA	NA
101261386	LOC101261386	1.22268	0	G4081_15705	LOC101261386	195.64	151.23	246.14	106.57	63.85	83.78	2823	2200	3516	1584	897	1184	197.67	84.7333	2846.33	1221.67	1.22268	0	0	LOC101261386	NA	mRNA	1	NM_001329599.1	coding	known	NC_015439.3	38306411	38308525	+	NA	101261386	NA	NA	101261386	NA	NA	NA	NA	NA	NA	NA	NA	NA
101243888	LOC101243888	-1.96956	1.73e-06	G4081_683	LOC101243888	0.16	0.06	0.04	0.55	0.08	0.39	8	3	2	28	4	19	0.0866667	0.34	4.33333	17	-1.96956	1.73e-06	9.66e-07	LOC101243888	NA	mRNA	1	XM_004238844.4	coding	known	NC_015442.3	3068026	3072034	-	NA	101243888	NA	NA	101243888	NA	NA	NA	NA	ENOG41121N2///NA+++KOG0800///finger protein	NA	GO:0046872///metal ion binding+++GO:0061630///ubiquitin protein ligase activity	NA	IPR001841///Zinc finger, RING-type+++IPR013083///Zinc finger, RING/FYVE/PHD-type
101261388	LOC101261388	-1.16487	9.06e-08	G4081_15707	LOC101261388	0.28	0.36	0.18	0.47	0.63	0.73	21	27	13	37	46	54	0.273333	0.61	20.3333	45.6667	-1.16487	9.06e-08	4.79e-08	LOC101261388	NA	mRNA	1	XM_019212568.2	coding	known	NC_015439.3	55531321	55534553	+	NA	101261388	NA	NA	101261388	NA	NA	NA	NA	ENOG410IQYH///NA+++ENOG410YBFY///NA	GO:0005634///nucleus	GO:0003712///transcription coregulator activity	GO:0009740///gibberellic acid mediated signaling pathway	IPR005202///Transcription factor GRAS+++IPR021914///Transcriptional factor DELLA, N-terminal+++IPR030006///Transcriptional factor DELLA+++IPR038088///DELLA, N-terminal domain superfamily
101243889	LOC101243889	-1.37841	1.61e-284	G4081_684	LOC101243889	17.59	15.52	18.23	33.92	63.49	37.1	610	540	621	1212	2140	1260	17.1133	44.8367	590.333	1537.33	-1.37841	1.61e-284	1.19e-285	LOC101243889	NA	mRNA	1	XM_004238929.4	coding	known	NC_015442.3	4214849	4216163	-	NA	101243889	NA	NA	101243889	NA	NA	NA	NA	ENOG410IVPW///NA+++ENOG4111IZ9///NA	GO:0005737///cytoplasm+++GO:0005783///endoplasmic reticulum+++GO:0005789///endoplasmic reticulum membrane+++GO:0016020///membrane+++GO:0032541///cortical endoplasmic reticulum	NA	GO:0009658///chloroplast organization+++GO:0010274///hydrotropism	IPR006460///Protein MIZU-KUSSEI 1-like, plant
101244530	LOC101244530	-2.30136	5.18e-21	G4081_1226	LOC101244530	0.26	0.11	0.03	1.02	0.29	0.68	22	8	2	82	23	53	0.133333	0.663333	10.6667	52.6667	-2.30136	5.18e-21	1.88e-21	LOC101244530	NA	mRNA	3	XM_010328914.3+++XM_010328915.3+++XM_010328916.3	coding	known	NC_015447.3	587566	594348	-	NA	101244530	NA	NA	101244530	NA	NA	NA	NA	ENOG410XRSQ///NA+++KOG1471///transfer protein	GO:0000139///Golgi membrane+++GO:0005886///plasma membrane	NA	GO:0015031///protein transport	IPR001251///CRAL-TRIO lipid binding domain+++IPR011074///CRAL/TRIO, N-terminal domain+++IPR036273///CRAL/TRIO, N-terminal domain superfamily+++IPR036865///CRAL-TRIO lipid binding domain superfamily
101261463	LOC101261463	-1.68416	3.06e-46	G4081_15770	LOC101261463	1.53	1.39	0.83	4.7	3.62	3.75	69	63	37	219	159	166	1.25	4.02333	56.3333	181.333	-1.68416	3.06e-46	7.58e-47	LOC101261463	NA	mRNA	1	XM_004230558.4	coding	known	NC_015438.3	92913290	92915635	+	NA	101261463	NA	NA	101261463	NA	NA	NA	NA	ENOG410ISXC///NA+++ENOG410Y9PF///NA	GO:0005634///nucleus	GO:0003700///DNA-binding transcription factor activity+++GO:0043565///sequence-specific DNA binding+++GO:0044212///transcription regulatory region DNA binding	NA	IPR003657///WRKY domain+++IPR036576///WRKY domain superfamily
101251123	LOC101251123	-1.06125	1.4e-268	G4081_6914	LOC101251123	75.01	75.71	47.29	109.77	149.02	159.09	1192	1212	743	1797	2305	2476	66.0033	139.293	1049	2192.67	-1.06125	1.4e-268	1.09e-269	LOC101251123	NA	mRNA	1	XM_004229182.4	coding	known	NC_015438.3	75109506	75110152	-	NA	101251123	NA	NA	101251123	NA	NA	NA	NA	ENOG410IZH7///NA+++ENOG4112CDX///NA	NA	NA	GO:0009909///regulation of flower development	IPR039274///Flowering-promoting factor 1
101251122	LOC101251122	-1.33386	7.19e-31	G4081_6913	LOC101251122	1.57	4.91	0.99	6.49	7.87	4.61	42	132	26	179	205	121	2.49	6.32333	66.6667	168.333	-1.33386	7.19e-31	2.17e-31	LOC101251122	NA	mRNA	1	XM_004246886.4	coding	known	NC_015446.3	422321	423961	-	NA	101251122	NA	NA	101251122	NA	NA	NA	NA	ENOG410JE3Y///NA+++ENOG41117SN///NA	NA	GO:0043565///sequence-specific DNA binding	GO:0006351///transcription, DNA-templated	IPR025422///Transcription factor TGA like domain
101261467	LOC101261467	3.24711	0	G4081_15774	LOC101261467	20.51	20.67	49.36	4.87	1.93	2.61	1169	1181	2759	286	107	146	30.18	3.13667	1703	179.667	3.24711	0	0	LOC101261467	NA	mRNA	1	XM_004230977.4	coding	known	NC_015438.3	97535149	97539661	-	NA	101261467	NA	NA	101261467	NA	NA	NA	NA	NA	NA	NA	NA	NA
101261468	LOC101261468	-1.50162	3.12e-12	G4081_15775	LOC101261468	1.56	1.11	0.4	3.95	2.06	2.67	28	20	7	73	36	47	1.02333	2.89333	18.3333	52	-1.50162	3.12e-12	1.41e-12	LOC101261468	NA	mRNA	1	XM_004248732.4	coding	known	NC_015447.3	44425233	44425952	+	NA	101261468	NA	NA	101261468	NA	NA	NA	NA	NA	NA	NA	NA	NA
101254836	LOC101254836	-1.10167	0	G4081_10087	LOC101254836	465.4	495.86	334.86	1028	896.63	868.68	9580	10266	6798	21804	17956	17515	432.04	931.103	8881.33	19091.7	-1.10167	0	0	LOC101254836	NA	mRNA	1	XM_004229689.4	coding	known	NC_015438.3	83634562	83635941	-	NA	101254836	NA	NA	101254836	NA	NA	NA	NA	ENOG410J0VH///NA+++ENOG410YVSJ///NA	GO:0031225///anchored component of membrane+++GO:0046658///anchored component of plasma membrane	GO:0009055///electron transfer activity+++GO:0046872///metal ion binding	NA	IPR003245///Phytocyanin domain+++IPR008972///Cupredoxin+++IPR039391///Phytocyanin
101247655	LOC101247655	-1.56148	2.63e-06	G4081_3883	LOC101247655	0.63	0.38	0.45	0.18	1.24	2.98	10	6	7	3	19	46	0.486667	1.46667	7.66667	22.6667	-1.56148	2.63e-06	1.49e-06	LOC101247655	NA	mRNA	1	XM_004229172.4	coding	known	NC_015438.3	75555547	75556292	-	NA	101247655	NA	NA	101247655	NA	NA	NA	NA	NA	NA	NA	NA	NA
101258376	LOC101258376	1.30665	2.52e-24	G4081_13113	LOC101258376	4.36	4	4.4	1.43	1.93	1.82	139	128	138	47	60	57	4.25333	1.72667	135	54.6667	1.30665	2.52e-24	8.56e-25	LOC101258376	NA	mRNA	1	XM_004240993.4	coding	known	NC_015443.3	36953615	36955151	-	NA	101258376	NA	NA	101258376	NA	K08099	NA	NA	ENOG410IJ7E///NA+++ENOG4111H5Z///NA	GO:0009507///chloroplast+++GO:0031969///chloroplast membrane	GO:0047746///chlorophyllase activity+++GO:0102293///pheophytinase b activity	GO:0015996///chlorophyll catabolic process	IPR017395///Chlorophyllase+++IPR029058///Alpha/Beta hydrolase fold
101254838	LOC101254838	2.68892	7.82e-124	G4081_10089	LOC101254838	2.83	2.04	5.57	0.61	0.45	0.55	226	163	435	50	35	43	3.48	0.536667	274.667	42.6667	2.68892	7.82e-124	1.08e-124	LOC101254838	NA	mRNA	1	XM_026032921.1	coding	known	NC_015446.3	70246333	70249322	+	NA	101254838	NA	NA	101254838	NA	NA	NA	NA	ENOG410Z7Z7///NA+++KOG4197///Pentatricopeptide repeat-containing protein	NA	GO:0008270///zinc ion binding	GO:0009451///RNA modification	IPR002885///Pentatricopeptide repeat+++IPR011990///Tetratricopeptide-like helical domain superfamily+++IPR032867///DYW domain
101259925	LOC101259925	1.01628	8.06e-69	G4081_14442	LOC101259925	4.83	5.86	9.93	2.61	4.62	3	421	511	847	234	391	256	6.87333	3.41	593	293.667	1.01628	8.06e-69	1.6e-69	LOC101259925	NA	mRNA	1	XM_004252784.4	coding	known	NC_015449.3	65249039	65252499	-	NA	101259925	NA	NA	101259925	NA	NA	NA	NA	ENOG410IGXW///NA+++ENOG410XZUP///NA	GO:0005886///plasma membrane+++GO:0009505///plant-type cell wall+++GO:0009506///plasmodesma+++GO:0016021///integral component of membrane	GO:0004674///protein serine/threonine kinase activity+++GO:0005524///ATP binding	NA	IPR000719///Protein kinase domain+++IPR001245///Serine-threonine/tyrosine-protein kinase, catalytic domain+++IPR001611///Leucine-rich repeat+++IPR003591///Leucine-rich repeat, typical subtype+++IPR011009///Protein kinase-like domain superfamily+++IPR032675///Leucine-rich repeat domain superfamily
101244522	LOC101244522	-2.88616	4.75e-220	G4081_1220	LOC101244522	3.18	1.75	0.78	19.24	8.66	14.29	103	57	25	643	273	454	1.90333	14.0633	61.6667	456.667	-2.88616	4.75e-220	4.38e-221	LOC101244522	NA	mRNA	1	XM_004229240.4	coding	known	NC_015438.3	77483112	77485654	+	NA	101244522	NA	NA	101244522	NA	NA	NA	NA	ENOG410IK3I///NA+++ENOG410YAJT///NA	GO:0005794///Golgi apparatus+++GO:0016021///integral component of membrane	GO:0016413///O-acetyltransferase activity	NA	IPR025846///PMR5 N-terminal domain+++IPR026057///PC-Esterase+++IPR029962///Trichome birefringence-like family+++IPR029986///Protein trichome birefringence-like 37/38
101246085	SlCYP82U1	-1.79508	7e-08	G4081_2550	SlCYP82U1	0.19	0.15	0.11	0.32	0.75	0.47	9	7	5	16	35	22	0.15	0.513333	7	24.3333	-1.79508	7e-08	3.69e-08	SlCYP82U1	NA	mRNA	1	XM_004247013.4	coding	known	NC_015446.3	54110215	54113225	+	NA	101246085	NA	NA	101246085	NA	K17961	NA	NA	COG2124///Cytochrome p450+++KOG0156///Cytochrome p450	GO:0016020///membrane+++GO:0016021///integral component of membrane	GO:0004497///monooxygenase activity+++GO:0005506///iron ion binding+++GO:0016709///oxidoreductase activity, acting on paired donors, with incorporation or reduction of molecular oxygen, NAD(P)H as one donor, and incorporation of one atom of oxygen+++GO:0020037///heme binding+++GO:0106144///fraxetin 5-hydroxylase activity	GO:0010039///response to iron ion+++GO:0042343///indole glucosinolate metabolic process+++GO:0071281///cellular response to iron ion+++GO:0106146///sideretin biosynthesis	IPR001128///Cytochrome P450+++IPR002401///Cytochrome P450, E-class, group I+++IPR017972///Cytochrome P450, conserved site+++IPR036396///Cytochrome P450 superfamily
101244527	LOC101244527	-1.03234	1.14e-17	G4081_1223	LOC101244527	4.29	1.98	0.89	5.55	3.69	5.45	123	57	25	164	103	153	2.38667	4.89667	68.3333	140	-1.03234	1.14e-17	4.42e-18	LOC101244527	NA	mRNA	1	XM_004229654.4	coding	known	NC_015438.3	83149951	83151215	-	NA	101244527	NA	NA	101244527	NA	NA	NA	NA	NA	NA	NA	NA	NA
101247659	LOC101247659	1.92621	6.81e-234	G4081_3886	LOC101247659	28.95	37.32	24.42	5.03	11.57	7.58	749	970	622	134	291	192	30.23	8.06	780.333	205.667	1.92621	6.81e-234	5.97e-235	LOC101247659	NA	mRNA	1	XM_004247525.4	coding	known	NC_015446.3	68471945	68472946	+	NA	101247659	NA	NA	101247659	NA	NA	NA	NA	NA	NA	NA	NA	NA
101251120	LOC101251120	-2.29009	2.24e-67	G4081_6911	LOC101251120	2.05	1.71	1.32	11.58	6.61	6.66	44	37	28	256	138	140	1.69333	8.28333	36.3333	178	-2.29009	2.24e-67	4.53e-68	LOC101251120	NA	mRNA	1	XM_004228676.4	coding	known	NC_015438.3	903359	904203	+	NA	101251120	NA	NA	101251120	NA	NA	NA	NA	ENOG410J0PU///NA+++ENOG41113EN///NA	GO:0005886///plasma membrane+++GO:0009506///plasmodesma+++GO:0016020///membrane+++GO:0046658///anchored component of plasma membrane	NA	GO:0009626///plant-type hypersensitive response+++GO:0009814///defense response, incompatible interaction+++GO:0009816///defense response to bacterium, incompatible interaction+++GO:0009817///defense response to fungus, incompatible interaction+++GO:0010942///positive regulation of cell death+++GO:0042742///defense response to bacterium	NA
101246088	LOC101246088	-1.35813	0	G4081_2553	LOC101246088	29.51	23.69	30.01	68.62	72.78	72.5	1279	1030	1273	3059	3063	3076	27.7367	71.3	1194	3066	-1.35813	0	0	LOC101246088	NA	mRNA	4	XM_004247603.4+++XM_010328420.3+++XM_026032888.1+++XM_026032889.1	coding	known	NC_015446.3	69478925	69483352	-	NA	101246088	NA	NA	101246088	NA	NA	NA	NA	ENOG410IVT8///NA+++ENOG4111YDY///NA	GO:0055028///cortical microtubule	GO:0008017///microtubule binding	GO:0009826///unidimensional cell growth+++GO:0043622///cortical microtubule organization+++GO:0051511///negative regulation of unidimensional cell growth	IPR027329///TPX2, C-terminal
101251119	JMJ524	1.9356	3e-134	G4081_6910	JMJ524	9.9	8.87	13.94	3.25	2.79	2.49	405	364	560	137	111	100	10.9033	2.84333	443	116	1.9356	3e-134	3.94e-135	JMJ524	NA	mRNA	1	NM_001319221.1	coding	known	NC_015438.3	1259947	1264179	-	NA	101251119	NA	NA	101251119	NA	K10277	NA	NA	ENOG410XQDR///NA+++KOG2132///HSPB (Heat shock 27kDa) associated protein 1	GO:0005634///nucleus+++GO:0005737///cytoplasm	GO:0003700///DNA-binding transcription factor activity+++GO:0016706///oxidoreductase activity, acting on paired donors, with incorporation or reduction of molecular oxygen, 2-oxoglutarate as one donor, and incorporation of one atom each of oxygen into both donors+++GO:0046872///metal ion binding+++GO:0046975///histone methyltransferase activity (H3-K36 specific)	GO:0007623///circadian rhythm+++GO:0009908///flower development+++GO:0042752///regulation of circadian rhythm+++GO:0070544///histone H3-K36 demethylation	IPR003347///JmjC domain
101247658	LOC101247658	-1.04436	1.79e-177	G4081_3885	LOC101247658	15.42	12.88	12.51	25.04	30.9	29.14	826	678	650	1350	1576	1524	13.6033	28.36	718	1483.33	-1.04436	1.79e-177	1.95e-178	LOC101247658	NA	mRNA	2	XM_004229665.4+++XM_004229666.4	coding	known	NC_015438.3	83285114	83289752	-	NA	101247658	NA	NA	101247658	NA	K03849	NA	NA	ENOG410XPPM///NA+++KOG2576///Asparagine-linked glycosylation 8, alpha-1,3-glucosyltransferase homolog (S. cerevisiae)	GO:0005789///endoplasmic reticulum membrane+++GO:0016021///integral component of membrane	GO:0042281///dolichyl pyrophosphate Man9GlcNAc2 alpha-1,3-glucosyltransferase activity+++GO:0042283///dolichyl pyrophosphate Glc1Man9GlcNAc2 alpha-1,3-glucosyltransferase activity	GO:0006487///protein N-linked glycosylation+++GO:0006490///oligosaccharide-lipid intermediate biosynthetic process	IPR004856///Glycosyl transferase, ALG6/ALG8+++IPR039487///Dolichyl pyrophosphate Glc1Man9GlcNAc2 alpha-1,3-glucosyltransferase
101244528	LOC101244528	2.39015	8.06e-22	G4081_1224	LOC101244528	1.76	1.15	0.79	0.3	0.07	0.34	75	49	33	13	3	14	1.23333	0.236667	52.3333	10	2.39015	8.06e-22	2.87e-22	LOC101244528	NA	mRNA	1	XM_004247658.4	coding	known	NC_015446.3	69928514	69930340	+	NA	101244528	NA	NA	101244528	NA	NA	NA	NA	COG3491///2OGFe(II) oxygenase+++KOG0143///oxidoreductase, 2OG-Fe(II) oxygenase family protein	NA	GO:0031418///L-ascorbic acid binding+++GO:0046872///metal ion binding+++GO:0051213///dioxygenase activity	GO:0009693///ethylene biosynthetic process+++GO:0009835///fruit ripening	IPR005123///Oxoglutarate/iron-dependent dioxygenase+++IPR026992///Non-haem dioxygenase N-terminal domain+++IPR027443///Isopenicillin N synthase-like
101268796	LOC101268796	-1.67417	2.64e-17	G4081_22066	LOC101268796	0.82	0.57	0.8	2.8	2.24	1.93	23	16	22	81	61	53	0.73	2.32333	20.3333	65	-1.67417	2.64e-17	1.04e-17	LOC101268796	NA	mRNA	1	XM_004229283.4	coding	known	NC_015438.3	71744177	71745707	+	NA	101268796	NA	NA	101268796	NA	NA	NA	NA	ENOG410J1QW///NA	GO:0005789///endoplasmic reticulum membrane+++GO:0016021///integral component of membrane	GO:0030544///Hsp70 protein binding	GO:0030433///ubiquitin-dependent ERAD pathway+++GO:0051085///chaperone cofactor-dependent protein refolding+++GO:0071218///cellular response to misfolded protein	IPR001623///DnaJ domain+++IPR036869///Chaperone J-domain superfamily
101268787	LOC101268787	3.30071	0	G4081_22061	LOC101268787	65.71	86.83	68.52	5.61	9.69	7.31	3285	4351.99	3360.98	289	470.99	357.98	73.6867	7.53667	3665.99	372.657	3.30071	0	0	LOC101268787	SlWRKY33B	mRNA	1	XM_004246260.4	coding	known	NC_015446.3	7395668	7398655	+	NA	101268787	NA	NA	101268787	NA	K13424	NA	NA	ENOG410IVG2///NA+++ENOG4112BTF///NA	GO:0005634///nucleus	GO:0003700///DNA-binding transcription factor activity+++GO:0043565///sequence-specific DNA binding+++GO:0044212///transcription regulatory region DNA binding+++GO:0046872///metal ion binding	GO:0006970///response to osmotic stress+++GO:0009408///response to heat+++GO:0009409///response to cold+++GO:0009414///response to water deprivation+++GO:0009627///systemic acquired resistance+++GO:0009651///response to salt stress+++GO:0010120///camalexin biosynthetic process+++GO:0010200///response to chitin+++GO:0010508///positive regulation of autophagy+++GO:0034605///cellular response to hea…	IPR003657///WRKY domain+++IPR036576///WRKY domain superfamily
101264970	LOC101264970	2.43241	3.04e-14	G4081_18806	LOC101264970	0.42	0.27	0.47	0.05	0.12	0.05	35	23	39	4	10	4	0.386667	0.0733333	32.3333	6	2.43241	3.04e-14	1.29e-14	LOC101264970	NA	mRNA	1	XM_004246998.4	coding	known	NC_015446.3	50364580	50367907	+	NA	101264970	NA	NA	101264970	NA	NA	NA	NA	COG0515///Serine Threonine protein kinase+++ENOG410IJ86///NA	GO:0005794///Golgi apparatus+++GO:0005886///plasma membrane+++GO:0009506///plasmodesma+++GO:0016021///integral component of membrane	GO:0004675///transmembrane receptor protein serine/threonine kinase activity+++GO:0005524///ATP binding	GO:0006468///protein phosphorylation	IPR000719///Protein kinase domain+++IPR001245///Serine-threonine/tyrosine-protein kinase, catalytic domain+++IPR001611///Leucine-rich repeat+++IPR003591///Leucine-rich repeat, typical subtype+++IPR008271///Serine/threonine-protein kinase, active site+++IPR011009///Protein kinase-like domain superfamily+++IPR013210///Leucine-rich repeat-containing N-terminal, plant-type+++IPR017441///Protein kinas…
101253781	LOC101253781	6.23124	6.65e-19	G4081_9190	LOC101253781	0.37	0.39	0.9	0	0	0.02	17	18	40	0	0	1	0.553333	0.00666667	25	0.333333	6.23124	6.65e-19	2.52e-19	LOC101253781	NA	mRNA	1	XM_004238878.4	coding	known	NC_015442.3	3443051	3445358	+	NA	101253781	NA	NA	101253781	NA	NA	NA	NA	COG5641///Transcription factor+++KOG1601///transcription factor	GO:0005634///nucleus+++GO:0016020///membrane	GO:0003700///DNA-binding transcription factor activity+++GO:0008270///zinc ion binding	GO:0006355///regulation of transcription, DNA-templated	IPR000315///B-box-type zinc finger+++IPR010402///CCT domain
101251139	LOC101251139	-1.45876	1.53e-180	G4081_6927	LOC101251139	9.53	7.27	8.32	27.04	22.19	19.78	371	284	318	1085	840	754	8.37333	23.0033	324.333	893	-1.45876	1.53e-180	1.66e-181	LOC101251139	NA	mRNA	2	XM_004232006.4+++XM_010317854.3	coding	known	NC_015439.3	52607076	52609724	-	NA	101251139	NA	NA	101251139	NA	NA	NA	NA	ENOG410IK7D///NA+++ENOG410YGE6///NA	NA	NA	GO:0006355///regulation of transcription, DNA-templated+++GO:0009954///proximal/distal pattern formation+++GO:0009965///leaf morphogenesis+++GO:0048441///petal development	IPR004883///Lateral organ boundaries, LOB+++IPR017414///LOB domain-containing protein
101261456	LOC101261456	2.37426	3.98e-52	G4081_15763	LOC101261456	3.46	4.83	2.69	0.69	0.8	0.64	124.2	173.69	94.76	25.57	27.76	22.53	3.66	0.71	130.883	25.2867	2.37426	3.98e-52	9.23e-53	LOC101261456	NA	mRNA	1	XM_019216006.2	coding	known	NC_015438.3	85670598	85672329	+	NA	101261456	NA	NA	101261456	NA	K15095	NA	NA	NA	NA	GO:0047501///(+)-neomenthol dehydrogenase activity	GO:0006952///defense response	IPR002347///Short-chain dehydrogenase/reductase SDR+++IPR036291///NAD(P)-binding domain superfamily
543769	cdkB2	-1.21379	4.8e-236	G4081_27746	cdkB2	38.38	18.37	7.34	64.18	36.15	48.47	1201	577	226	2070	1100	1486	21.3633	49.6	668	1552	-1.21379	4.8e-236	4.18e-237	cdkB2	NA	mRNA	1	NM_001246976.2	coding	known	NC_015441.3	66455572	66457520	-	NA	543769	NA	NA	543769	NA	K07760	NA	NA	KOG0594///Cyclin-Dependent Kinase	GO:0005634///nucleus	GO:0000166///nucleotide binding+++GO:0004672///protein kinase activity+++GO:0004674///protein serine/threonine kinase activity+++GO:0004693///cyclin-dependent protein serine/threonine kinase activity+++GO:0005524///ATP binding+++GO:0016301///kinase activity	GO:0006468///protein phosphorylation+++GO:0016310///phosphorylation+++GO:0051726///regulation of cell cycle	IPR000719///Protein kinase domain+++IPR008271///Serine/threonine-protein kinase, active site+++IPR011009///Protein kinase-like domain superfamily+++IPR017441///Protein kinase, ATP binding site
112940639	LOC112940639	2.67453	0	G4081_26415	LOC112940639	45.16	71.91	73.83	7.42	13.39	9.3	1968.22	3142.94	3158.94	333.35	567.09	397.12	63.6333	10.0367	2756.7	432.52	2.67453	0	0	LOC112940639	NA	mRNA	1	XM_026028883.1	coding	known	NW_020444835.1	107	2310	+	NA	112940639	NA	NA	112940639	NA	K20562	NA	NA	NA	GO:0016021///integral component of membrane	GO:0004497///monooxygenase activity+++GO:0005506///iron ion binding+++GO:0016705///oxidoreductase activity, acting on paired donors, with incorporation or reduction of molecular oxygen+++GO:0020037///heme binding	NA	IPR001128///Cytochrome P450+++IPR002401///Cytochrome P450, E-class, group I+++IPR017972///Cytochrome P450, conserved site+++IPR036396///Cytochrome P450 superfamily
101254821	LOC101254821	-1.0332	1.68e-20	G4081_10075	LOC101254821	1.81	1.75	3.08	4.08	4.89	4.66	66	64	110	153	173	166	2.21333	4.54333	80	164	-1.0332	1.68e-20	6.16e-21	LOC101254821	NA	mRNA	1	XM_010327214.3	coding	known	NC_015445.3	62023577	62026409	-	NA	101254821	NA	NA	101254821	NA	NA	NA	NA	NA	NA	NA	NA	NA
101259915	LOC101259915	-1.24893	7.94e-21	G4081_14433	LOC101259915	0.83	0.67	0.82	2	1.84	1.56	56	45	54	141	123	105	0.773333	1.8	51.6667	123	-1.24893	7.94e-21	2.89e-21	LOC101259915	NA	mRNA	2	XM_010319205.3+++XM_026030383.1	coding	known	NC_015440.3	2457338	2464618	+	NA	101259915	NA	NA	101259915	NA	NA	NA	NA	NA	NA	NA	NA	NA
101247664	LOC101247664	-3.39968	4.5e-15	G4081_3891	LOC101247664	0.04	0.25	0	1.07	1.48	0.6	1	6	0	26	34	14	0.0966667	1.05	2.33333	24.6667	-3.39968	4.5e-15	1.88e-15	LOC101247664	NA	mRNA	1	XM_004248235.4	coding	known	NC_015447.3	1192534	1194291	+	NA	101247664	NA	NA	101247664	NA	NA	NA	NA	COG5126///Calcium-binding protein+++KOG0028///centrin, EF-hand protein	NA	GO:0005509///calcium ion binding	GO:0080167///response to karrikin	IPR002048///EF-hand domain+++IPR011992///EF-hand domain pair+++IPR018247///EF-Hand 1, calcium-binding site
101258368	GAPC2	-1.02334	0	G4081_13107	GAPC2	882.53	799.35	546.96	1742.03	1277.37	1518.2	30349	27586	18485	61743	42705	51146	742.947	1512.53	25473.3	51864.7	-1.02334	0	0	GAPC2	GAPDH	mRNA	1	NM_001279325.2	coding	known	NC_015442.3	8322679	8324950	+	NA	101258368	NA	NA	101258368	NA	K00134	NA	COG0057///Glyceraldehyde-3-phosphate dehydrogenase/erythrose-4-phosphate dehydrogenase	KOG0657///glyceraldehyde3phosphate dehydrogenase	NA	GO:0000166///nucleotide binding+++GO:0016491///oxidoreductase activity+++GO:0016620///oxidoreductase activity, acting on the aldehyde or oxo group of donors, NAD or NADP as acceptor+++GO:0050661///NADP binding+++GO:0051287///NAD binding	GO:0006006///glucose metabolic process+++GO:0055114///oxidation-reduction process	IPR006424///Glyceraldehyde-3-phosphate dehydrogenase, type I+++IPR020828///Glyceraldehyde 3-phosphate dehydrogenase, NAD(P) binding domain+++IPR020829///Glyceraldehyde 3-phosphate dehydrogenase, catalytic domain+++IPR020830///Glyceraldehyde 3-phosphate dehydrogenase, active site+++IPR020831///Glyceraldehyde/Erythrose phosphate dehydrogenase family+++IPR036291///NAD(P)-binding domain superfamily
543767	t19-8	-1.03797	1.2e-110	G4081_27744	t19-8	34.86	37.61	21.79	55.65	72.46	67.56	501	545	310	824	1014	951	31.42	65.2233	452	929.667	-1.03797	1.2e-110	1.79e-111	t19-8	NA	mRNA	1	NM_001246963.2	coding	known	NC_015440.3	2189509	2209583	-	NA	543767	NA	NA	543767	NA	K09510	NA	NA	NA	NA	GO:0051082///unfolded protein binding	GO:0006457///protein folding	IPR001623///DnaJ domain+++IPR002939///Chaperone DnaJ, C-terminal+++IPR008971///HSP40/DnaJ peptide-binding+++IPR018253///DnaJ domain, conserved site+++IPR036869///Chaperone J-domain superfamily
104646743	LOC104646743	-1.12297	1.24e-11	G4081_23384	LOC104646743	0.57	0.56	0.36	1.61	0.71	0.91	41	40	25	118.25	49	64	0.496667	1.07667	35.3333	77.0833	-1.12297	1.24e-11	5.7e-12	LOC104646743	NA	mRNA	1	XM_010321125.3	coding	known	NC_015441.3	801939	804671	-	NA	104646743	NA	NA	104646743	NA	NA	NA	NA	NA	NA	NA	NA	IPR032675///Leucine-rich repeat domain superfamily
101268778	ABCB12	1.80978	5.53e-09	G4081_22053	ABCB12	0.28	0.17	0.33	0.06	0.11	0.05	31	18	35	7	12	5	0.26	0.0733333	28	8	1.80978	5.53e-09	2.79e-09	ABCB12	SlABCB12	mRNA	1	XM_004244308.4	coding	known	NC_015444.3	66526780	66532509	+	NA	101268778	NA	NA	101268778	NA	K05658	NA	NA	COG1132///(ABC) transporter+++KOG0055///(ABC) transporter	GO:0016021///integral component of membrane	GO:0005524///ATP binding+++GO:0042626///ATPase activity, coupled to transmembrane movement of substances	NA	IPR003439///ABC transporter-like+++IPR003593///AAA+ ATPase domain+++IPR011527///ABC transporter type 1, transmembrane domain+++IPR017871///ABC transporter, conserved site+++IPR027417///P-loop containing nucleoside triphosphate hydrolase+++IPR036640///ABC transporter type 1, transmembrane domain superfamily+++IPR039421///Type I protein exporter
104646741	LOC104646741	1.70717	0	G4081_23383	LOC104646741	109.11	107.27	115.54	23.27	40.49	39.2	1461	1449	1533	321	528	514	110.64	34.32	1481	454.333	1.70717	0	0	LOC104646741	NA	mRNA	1	XM_010321120.3	coding	known	NC_015441.3	845538	846095	-	NA	104646741	NA	NA	104646741	NA	NA	NA	NA	ENOG410J76C///NA+++ENOG410YTUU///NA	NA	NA	NA	NA
101244503	LOC101244503	-2.8297	3.68e-38	G4081_1205	LOC101244503	0.7	0.37	0.29	3.25	3.19	3.33	17	9	7	81	75	79	0.453333	3.25667	11	78.3333	-2.8297	3.68e-38	1e-38	LOC101244503	NA	mRNA	1	NM_001346882.1	coding	known	NC_015444.3	55648780	55649721	-	NA	101244503	NA	NA	101244503	NA	NA	NA	NA	ENOG410IY82///NA+++ENOG41116AN///NA	GO:0048046///apoplast	GO:0004857///enzyme inhibitor activity	GO:0043086///negative regulation of catalytic activity+++GO:1902183///regulation of shoot apical meristem development	IPR006501///Pectinesterase inhibitor domain+++IPR035513///Invertase/pectin methylesterase inhibitor domain superfamily
101261440	LOC101261440	-3.20803	4.48e-65	G4081_15750	LOC101261440	0.25	0.16	0.17	2.49	1.23	1.62	17	11	11	173	81	107	0.193333	1.78	13	120.333	-3.20803	4.48e-65	9.27e-66	LOC101261440	NA	mRNA	1	XM_010327109.3	coding	known	NC_015445.3	64202088	64204570	+	NA	101261440	NA	NA	101261440	NA	K20888	NA	NA	ENOG410XTFH///NA+++KOG1021///exostosin family	GO:0000139///Golgi membrane+++GO:0016021///integral component of membrane	GO:0016757///transferase activity, transferring glycosyl groups	GO:0000271///polysaccharide biosynthetic process+++GO:0006486///protein glycosylation+++GO:0042546///cell wall biogenesis+++GO:0048767///root hair elongation	IPR004263///Exostosin-like+++IPR040911///NA
101244504	LOC101244504	-3.51622	2.65e-34	G4081_1206	LOC101244504	0.24	0.07	0.05	0.93	1.11	2.07	10.11	2.97	2	40.64	45.93	86.26	0.12	1.37	5.02667	57.61	-3.51622	2.65e-34	7.63e-35	LOC101244504	NA	mRNA	1	XM_026032020.1	coding	known	NC_015444.3	57877495	57880699	+	NA	101244504	NA	NA	101244504	NA	K05605	NA	NA	COG1024///Enoyl-CoA hydratase+++ENOG410IK8T///NA	NA	GO:0003860///3-hydroxyisobutyryl-CoA hydrolase activity	GO:0006635///fatty acid beta-oxidation+++GO:0080167///response to karrikin	IPR029045///ClpP/crotonase-like domain superfamily+++IPR032259///Enoyl-CoA hydratase/isomerase, HIBYL-CoA-H type
543759	fsm1	-3.74992	6.34e-58	G4081_27736	fsm1	0.4	0.73	0.27	0.85	17.74	0.89	6	11	4	13	257	13	0.466667	6.49333	7	94.3333	-3.74992	6.34e-58	1.39e-58	fsm1	RAD1	mRNA	1	NM_001246920.1	coding	known	NC_015447.3	52729979	52731152	+	NA	543759	NA	NA	543759	NA	NA	NA	NA	KOG0724///Transcription factor	GO:0005634///nucleus	GO:0003677///DNA binding	NA	IPR001005///SANT/Myb domain+++IPR009057///Homeobox-like domain superfamily+++IPR017884///SANT domain
543758	LOC543758	4.01571	0	G4081_27735	LOC543758	939.82	999.06	1020.12	47.36	79.48	57.63	24207	25853	25868	1257	1991	1454	986.333	61.49	25309.3	1567.33	4.01571	0	0	LOC543758	NA	mRNA	1	NM_001328660.1	coding	known	NC_015438.3	88055043	88056395	-	NA	543758	NA	NA	543758	NA	NA	NA	NA	KOG4742///chitinase	NA	GO:0008061///chitin binding	GO:0042742///defense response to bacterium+++GO:0050832///defense response to fungus	IPR001002///Chitin-binding, type 1+++IPR001153///Barwin domain+++IPR018226///Barwin, conserved site+++IPR018371///Chitin-binding, type 1, conserved site+++IPR036861///Endochitinase-like superfamily+++IPR036908///RlpA-like domain superfamily
101261444	LOC101261444	1.11353	5.84e-132	G4081_15754	LOC101261444	26.46	17.57	38.99	15.43	10.51	12.27	953	635	1380	573	368	433	27.6733	12.7367	989.333	458	1.11353	5.84e-132	7.76e-133	LOC101261444	NA	mRNA	1	NM_001324443.1	coding	known	NC_015446.3	2949137	2953366	-	NA	101261444	NA	NA	101261444	NA	NA	NA	NA	NA	NA	NA	NA	NA
112940625	LOC112940625	-1.03865	1.51e-121	G4081_26404	LOC112940625	6.09	6.33	4.8	11.36	10.52	13.6	529	551	409	1018	888	1158	5.74	11.8267	496.333	1021.33	-1.03865	1.51e-121	2.12e-122	LOC112940625	NA	mRNA	1	XM_026028872.1	coding	known	NW_020443628.1	7	3178	+	NA	112940625	NA	NA	112940625	NA	K03879	NA	NA	COG1007///NDH-1 shuttles electrons from NADH, via FMN and iron- sulfur (Fe-S) centers, to quinones in the respiratory chain. The immediate electron acceptor for the enzyme in this species is believed to be ubiquinone. Couples the redox reaction to proton translocation (for every two electrons transferred, four hydrogen ions are translocated across the cytoplasmic membrane), and thus conserves the…	GO:0005743///mitochondrial inner membrane+++GO:0016021///integral component of membrane+++GO:0070469///respiratory chain	NA	GO:0055114///oxidation-reduction process	IPR001750///NADH:quinone oxidoreductase/Mrp antiporter, membrane subunit
101254811	LOC101254811	-3.85298	0	G4081_10065	LOC101254811	1.56	0.62	0.14	14.18	7.3	12.2	78	31	7	729	354	596	0.773333	11.2267	38.6667	559.667	-3.85298	0	0	LOC101254811	NA	mRNA	1	XM_010324088.3	coding	known	NC_015443.3	46970683	46973951	-	NA	101254811	NA	NA	101254811	NA	NA	NA	NA	COG3104///transporter+++KOG1237///transporter	GO:0005886///plasma membrane+++GO:0016021///integral component of membrane	GO:0010542///nitrate efflux transmembrane transporter activity+++GO:0015333///peptide:proton symporter activity+++GO:0035673///oligopeptide transmembrane transporter activity+++GO:1904680///peptide transmembrane transporter activity	GO:0010447///response to acidic pH+++GO:0015706///nitrate transport+++GO:0042128///nitrate assimilation	IPR000109///Proton-dependent oligopeptide transporter family+++IPR036259///MFS transporter superfamily
101254810	LOC101254810	-1.23768	4.52e-122	G4081_10064	LOC101254810	8.36	7.17	4.98	20	14.39	13.94	402	346	235	992	673	657	6.83667	16.11	327.667	774	-1.23768	4.52e-122	6.31e-123	LOC101254810	NA	mRNA	1	XM_004241959.4	coding	known	NC_015443.3	38724553	38729867	-	NA	101254810	NA	NA	101254810	NA	NA	NA	NA	KOG1399///monooxygenase	NA	GO:0004497///monooxygenase activity+++GO:0004499///N,N-dimethylaniline monooxygenase activity+++GO:0050660///flavin adenine dinucleotide binding+++GO:0050661///NADP binding	NA	IPR000960///Flavin monooxygenase FMO+++IPR020946///Flavin monooxygenase-like+++IPR036188///FAD/NAD(P)-binding domain superfamily
101256347	LOC101256347	2.34346	2.16e-30	G4081_11398	LOC101256347	1.88	2.48	4.43	0.33	0.55	0.86	49	65	114	9	14	22	2.93	0.58	76	15	2.34346	2.16e-30	6.58e-31	LOC101256347	NA	mRNA	1	XM_004250758.4	coding	known	NC_015448.3	36293369	36294379	+	NA	101256347	NA	NA	101256347	NA	NA	NA	NA	ENOG410J1FP///NA+++ENOG4111977///NA	GO:0005634///nucleus	GO:0003677///DNA binding+++GO:0003700///DNA-binding transcription factor activity	GO:0009873///ethylene-activated signaling pathway	IPR001471///AP2/ERF domain+++IPR016177///DNA-binding domain superfamily+++IPR036955///AP2/ERF domain superfamily
101254813	LOC101254813	2.22971	1.98e-213	G4081_10067	LOC101254813	52.63	44.46	39.04	9.64	8.06	11.55	684	583	503	129	102	147	45.3767	9.75	590	126	2.22971	1.98e-213	1.87e-214	LOC101254813	NA	mRNA	1	XM_004243262.4	coding	known	NC_015444.3	63106257	63106800	-	NA	101254813	NA	NA	101254813	NA	NA	NA	NA	NA	NA	NA	NA	NA
101259901	LOC101259901	-1.38622	1.28e-22	G4081_14420	LOC101259901	4.04	2.18	1.14	8.23	4.44	6.6	72	39	20	151	77	115	2.45333	6.42333	43.6667	114.333	-1.38622	1.28e-22	4.51e-23	LOC101259901	NA	mRNA	1	XM_004232279.4	coding	known	NC_015439.3	49754893	49755607	-	NA	101259901	NA	NA	101259901	NA	NA	NA	NA	ENOG410J1ZI///NA+++ENOG411155J///NA	GO:0005634///nucleus	GO:0004860///protein kinase inhibitor activity	GO:0007049///cell cycle+++GO:0032875///regulation of DNA endoreduplication+++GO:0045786///negative regulation of cell cycle+++GO:0045839///negative regulation of mitotic nuclear division	IPR040389///NA
101247631	LOC101247631	-2.19845	1.05e-45	G4081_3862	LOC101247631	0.6	0.48	0.51	1.62	2.26	3.46	31	25	26	87	114	176	0.53	2.44667	27.3333	125.667	-2.19845	1.05e-45	2.61e-46	LOC101247631	NA	mRNA	1	XM_004243317.4	coding	known	NC_015444.3	62378197	62380126	+	NA	101247631	NA	NA	101247631	NA	NA	NA	NA	ENOG410IMQZ///NA+++ENOG410Y973///NA	GO:0005576///extracellular region+++GO:0005618///cell wall+++GO:0009506///plasmodesma	GO:0005199///structural constituent of cell wall	GO:0071555///cell wall organization	IPR001611///Leucine-rich repeat+++IPR013210///Leucine-rich repeat-containing N-terminal, plant-type+++IPR032675///Leucine-rich repeat domain superfamily
101247632	LOC101247632	-1.20765	0	G4081_3863	LOC101247632	139.9	178.14	90.59	221.24	349.26	381.43	4751	6041	3004	7735	11510	12672	136.21	317.31	4598.67	10639	-1.20765	0	0	LOC101247632	NA	mRNA	2	XM_010325504.3+++XM_019214992.2	coding	known	NC_015444.3	61243633	61248262	-	NA	101247632	NA	NA	101247632	NA	NA	NA	NA	ENOG410IQPK///NA+++ENOG4111M4Q///NA	GO:0005634///nucleus	GO:0003700///DNA-binding transcription factor activity+++GO:0043565///sequence-specific DNA binding+++GO:0046983///protein dimerization activity	GO:0006355///regulation of transcription, DNA-templated+++GO:0019760///glucosinolate metabolic process	IPR011598///Myc-type, basic helix-loop-helix (bHLH) domain+++IPR036638///Helix-loop-helix DNA-binding domain superfamily
101246061	LOC101246061	-2.01785	2.17e-69	G4081_2532	LOC101246061	1.5	1.42	0.4	2.72	4.06	6.87	72	68	19	134	189	322	1.10667	4.55	53	215	-2.01785	2.17e-69	4.3e-70	LOC101246061	NA	mRNA	1	XM_004240753.4	coding	known	NC_015443.3	24263502	24267356	-	NA	101246061	NA	NA	101246061	NA	K01051	NA	NA	COG4677///pectinesterase+++ENOG410JATI///NA	GO:0005576///extracellular region+++GO:0005618///cell wall	GO:0030599///pectinesterase activity+++GO:0045330///aspartyl esterase activity+++GO:0046910///pectinesterase inhibitor activity	GO:0042545///cell wall modification+++GO:0045490///pectin catabolic process	IPR000070///Pectinesterase, catalytic+++IPR006501///Pectinesterase inhibitor domain+++IPR011050///Pectin lyase fold/virulence factor+++IPR012334///Pectin lyase fold+++IPR033131///Pectinesterase, Asp active site+++IPR035513///Invertase/pectin methylesterase inhibitor domain superfamily
101256341	LOC101256341	-1.58688	1.59e-102	G4081_11392	LOC101256341	5.57	3.93	2.51	15.05	9.02	12.62	206	146	92	567	322.01	447	4.00333	12.23	148	445.337	-1.58688	1.59e-102	2.48e-103	LOC101256341	NA	mRNA	2	XM_004232181.4+++XM_026029573.1	coding	known	NC_015439.3	50721467	50723952	+	NA	101256341	NA	NA	101256341	NA	K01785	NA	COG2017///Galactose mutarotase or related enzyme	COG2017///converts alpha-aldose to the beta-anomer. It is active on D-glucose, L-arabinose, D-xylose, D-galactose, maltose and lactose (By similarity)+++KOG1604///Converts alpha-aldose to the beta-anomer. It is active on D-glucose, L-arabinose, D-xylose, D-galactose, maltose and lactose (By similarity)	NA	GO:0004034///aldose 1-epimerase activity+++GO:0030246///carbohydrate binding	GO:0019318///hexose metabolic process	IPR008183///Aldose 1-/Glucose-6-phosphate 1-epimerase+++IPR011013///Galactose mutarotase-like domain superfamily+++IPR014718///Glycoside hydrolase-type carbohydrate-binding+++IPR015443///Aldose 1-epimerase
101259911	LOC101259911	1.93531	1.86e-05	G4081_14429	LOC101259911	0.47	0.25	0.15	0.08	0.05	0.08	22	13	7	5	2	4	0.29	0.07	14	3.66667	1.93531	1.86e-05	1.09e-05	LOC101259911	NA	mRNA	3	XM_010318317.3+++XM_010318318.3+++XM_026029423.1	coding	known	NC_015439.3	44916663	44919885	-	NA	101259911	NA	NA	101259911	NA	NA	NA	NA	COG0515///Serine Threonine protein kinase+++ENOG410IJDF///NA	GO:0005886///plasma membrane+++GO:0016021///integral component of membrane	GO:0004674///protein serine/threonine kinase activity+++GO:0005524///ATP binding	GO:0006468///protein phosphorylation+++GO:0042742///defense response to bacterium	IPR000719///Protein kinase domain+++IPR001245///Serine-threonine/tyrosine-protein kinase, catalytic domain+++IPR002902///Gnk2-homologous domain+++IPR008271///Serine/threonine-protein kinase, active site+++IPR011009///Protein kinase-like domain superfamily+++IPR017441///Protein kinase, ATP binding site+++IPR038408///Gnk2-homologous domain superfamily
101253763	LOC101253763	-1.26174	2.77e-125	G4081_9174	LOC101253763	10.31	3.51	1.38	18.42	7.64	10.27	654	223	86	1204	471	638	5.06667	12.11	321	771	-1.26174	2.77e-125	3.81e-126	LOC101253763	NA	mRNA	1	XM_004235590.4	coding	known	NC_015440.3	70793853	70796609	+	NA	101253763	NA	NA	101253763	NA	NA	NA	NA	NA	NA	NA	NA	NA
101253759	LOC101253759	-1.08457	9.44e-34	G4081_9170	LOC101253759	1.71	3.54	2.65	4.18	8.17	4.49	77	164	121	195	372	202	2.63333	5.61333	120.667	256.333	-1.08457	9.44e-34	2.74e-34	LOC101253759	MLO5	mRNA	4	XM_004235175.3+++XM_010319925.2+++XM_026029991.1+++XM_026029992.1	coding	known	NC_015440.3	58260621	58268762	-	NA	101253759	NA	NA	101253759	NA	K08472	NA	NA	ENOG410IHFA///NA+++ENOG410ZUVB///NA	GO:0016021///integral component of membrane	GO:0005516///calmodulin binding	GO:0006952///defense response+++GO:0009607///response to biotic stimulus	IPR004326///Mlo-related protein
101261450	LOC101261450	-1.98693	3.1e-43	G4081_15758	LOC101261450	0.82	0.98	0.59	2.45	3.7	3.41	35	42	25	108	154	143	0.796667	3.18667	34	135	-1.98693	3.1e-43	7.94e-44	LOC101261450	NA	mRNA	1	XM_004229322.4	coding	known	NC_015438.3	78119192	78121743	-	NA	101261450	NA	NA	101261450	NA	K18819	NA	NA	COG5597///Glycosyl Transferase+++KOG1950///glycogenin	GO:0005737///cytoplasm	GO:0046872///metal ion binding+++GO:0047216///inositol 3-alpha-galactosyltransferase activity	GO:0006012///galactose metabolic process+++GO:0006979///response to oxidative stress+++GO:0009408///response to heat+++GO:0009409///response to cold+++GO:0009414///response to water deprivation+++GO:0009644///response to high light intensity+++GO:0009651///response to salt stress+++GO:0009737///response to abscisic acid+++GO:0042542///response to hydrogen peroxide	IPR002495///Glycosyl transferase, family 8+++IPR029044///Nucleotide-diphospho-sugar transferases+++IPR030515///Galactinol synthase
101268766	LOC101268766	4.52598	5.36e-27	G4081_22042	LOC101268766	0.74	1.47	2.06	0.04	0	0.15	20	40	55	1	0	4	1.42333	0.0633333	38.3333	1.66667	4.52598	5.36e-27	1.73e-27	LOC101268766	NA	mRNA	1	XM_004241027.4	coding	known	NC_015443.3	37473603	37474650	+	NA	101268766	NA	NA	101268766	NA	NA	NA	NA	ENOG410IYYJ///NA+++ENOG410YNX4///NA	GO:0005634///nucleus	GO:0003677///DNA binding+++GO:0003700///DNA-binding transcription factor activity	GO:0009873///ethylene-activated signaling pathway	IPR001471///AP2/ERF domain+++IPR016177///DNA-binding domain superfamily+++IPR036955///AP2/ERF domain superfamily
101244520	LOC101244520	-4.23789	4.16e-42	G4081_1219	LOC101244520	0.36	0.28	0.07	4.79	4.19	4.6	5	4	1	69	57	63	0.236667	4.52667	3.33333	63	-4.23789	4.16e-42	1.08e-42	LOC101244520	NA	mRNA	1	XM_004228886.1	coding	known	NC_015438.3	445041	445619	+	NA	101244520	NA	NA	101244520	NA	K09286	NA	NA	NA	GO:0005634///nucleus	GO:0003677///DNA binding+++GO:0003700///DNA-binding transcription factor activity	GO:0006355///regulation of transcription, DNA-templated+++GO:0009877///nodulation	IPR001471///AP2/ERF domain+++IPR016177///DNA-binding domain superfamily+++IPR036955///AP2/ERF domain superfamily
543748	cycD3	-1.20901	0	G4081_27725	cycD3	64.21	45.11	18.72	122.66	79.44	94.29	2560	1804	733	5041	3079	3683	42.68	98.7967	1699	3934.33	-1.20901	0	0	cycD3	NA	mRNA	1	NM_001246865.1	coding	known	NC_015439.3	54569919	54571719	-	NA	543748	NA	NA	543748	NA	K14505	NA	NA	KOG0656///(DC) complex that phosphorylates and inhibits members of the retinoblastoma (RB) protein family including RB1 and regulates the cell-cycle during G(1) S transition. Phosphorylation of RB1 allows dissociation of the transcription factor E2F from the RB E2F complex and the subsequent transcription of E2F target genes which are responsible for the progression through the G(1) phase. Hypoph…	GO:0000307///cyclin-dependent protein kinase holoenzyme complex+++GO:0005634///nucleus+++GO:0005737///cytoplasm	GO:0016538///cyclin-dependent protein serine/threonine kinase regulator activity+++GO:0019901///protein kinase binding	GO:0000079///regulation of cyclin-dependent protein serine/threonine kinase activity+++GO:0000278///mitotic cell cycle+++GO:0006468///protein phosphorylation+++GO:0007088///regulation of mitotic nuclear division+++GO:0008284///positive regulation of cell proliferation+++GO:0045787///positive regulation of cell cycle	IPR004367///Cyclin, C-terminal domain+++IPR006671///Cyclin, N-terminal+++IPR013763///Cyclin-like+++IPR036915///Cyclin-like superfamily+++IPR039361///Cyclin
101251115	LOC101251115	1.14444	0.000365	G4081_6907	LOC101251115	0.74	0.64	0.9	0.31	0.29	0.43	21	18	25	9	8	12	0.76	0.343333	21.3333	9.66667	1.14444	0.000365145	0.000231681	LOC101251115	NA	mRNA	1	XM_004245703.3	coding	known	NC_015445.3	62692484	62693568	+	NA	101251115	NA	NA	101251115	NA	NA	NA	NA	NA	NA	NA	NA	IPR027923///Hydrophobic seed protein domain+++IPR036312///Bifunctional inhibitor/plant lipid transfer protein/seed storage helical domain superfamily
543747	CycB2	-1.05835	2.95e-58	G4081_27724	CycB2	7.46	3.6	1.69	11.63	6.41	8.5	395	191	88	635	330	441	4.25	8.84667	224.667	468.667	-1.05835	2.95e-58	6.46e-59	CycB2	NA	mRNA	1	NM_001317246.1	coding	known	NC_015439.3	47026660	47029835	+	NA	543747	NA	NA	543747	NA	K21777	NA	NA	KOG0653///g2 mitotic-specific	GO:0000307///cyclin-dependent protein kinase holoenzyme complex+++GO:0005634///nucleus+++GO:0005737///cytoplasm+++GO:0005813///centrosome	GO:0004672///protein kinase activity+++GO:0016538///cyclin-dependent protein serine/threonine kinase regulator activity+++GO:0019901///protein kinase binding	GO:0000079///regulation of cyclin-dependent protein serine/threonine kinase activity+++GO:0000278///mitotic cell cycle+++GO:0006468///protein phosphorylation+++GO:0007088///regulation of mitotic nuclear division+++GO:0008284///positive regulation of cell proliferation+++GO:0045787///positive regulation of cell cycle	IPR004367///Cyclin, C-terminal domain+++IPR006671///Cyclin, N-terminal+++IPR013763///Cyclin-like+++IPR036915///Cyclin-like superfamily+++IPR039361///Cyclin
543746	LOC543746	-1.20039	1.5e-25	G4081_27723	LOC543746	2.33	1.11	1.2	4.15	3.19	3.35	107	51	54	196	142	150	1.54667	3.56333	70.6667	162.667	-1.20039	1.5e-25	4.99e-26	LOC543746	CycB1	mRNA	3	XM_004241333.4+++XM_010324164.3+++XM_026031673.1	coding	known	NC_015443.3	45559154	45562235	+	NA	543746	NA	NA	543746	NA	K21777	NA	NA	KOG0653///g2 mitotic-specific	GO:0005634///nucleus	NA	NA	IPR004367///Cyclin, C-terminal domain+++IPR006671///Cyclin, N-terminal+++IPR013763///Cyclin-like+++IPR036915///Cyclin-like superfamily+++IPR039361///Cyclin
101246069	LOC101246069	1.46923	3.75e-217	G4081_2540	LOC101246069	9.17	7.48	9.41	2.25	4.52	2.69	1128	923	1136	287	542	324	8.68667	3.15333	1062.33	384.333	1.46923	3.75e-217	3.5e-218	LOC101246069	NA	mRNA	2	XM_004243150.4+++XM_010325322.3	coding	known	NC_015444.3	64399448	64404630	-	NA	101246069	NA	NA	101246069	NA	NA	NA	NA	COG4886///leucine Rich Repeat+++ENOG410IINB///NA	GO:0005886///plasma membrane+++GO:0016021///integral component of membrane	GO:0004674///protein serine/threonine kinase activity+++GO:0005524///ATP binding	NA	IPR000719///Protein kinase domain+++IPR001611///Leucine-rich repeat+++IPR003591///Leucine-rich repeat, typical subtype+++IPR008271///Serine/threonine-protein kinase, active site+++IPR011009///Protein kinase-like domain superfamily+++IPR013210///Leucine-rich repeat-containing N-terminal, plant-type+++IPR032675///Leucine-rich repeat domain superfamily
101247643	LOC101247643	1.72287	0	G4081_3872	LOC101247643	23.15	29.61	26.72	7.21	9.66	7.32	1068	1370	1210	343	433	331	26.4933	8.06333	1216	369	1.72287	0	0	LOC101247643	NA	mRNA	1	XM_004245256.3	coding	known	NC_015445.3	58208558	58213655	+	NA	101247643	NA	NA	101247643	NA	K20855	NA	NA	ENOG410XV5H///NA+++KOG2288///Beta-1,3-galactosyltransferase	GO:0000139///Golgi membrane+++GO:0005783///endoplasmic reticulum+++GO:0005794///Golgi apparatus+++GO:0016021///integral component of membrane	GO:0048531///beta-1,3-galactosyltransferase activity	GO:0006486///protein glycosylation	IPR002659///Glycosyl transferase, family 31+++IPR025298///Domain of unknown function DUF4094
101246070	LOC101246070	-4.11081	0	G4081_2541	LOC101246070	2	2.04	0.31	25.68	23.26	26.7	66.59	68.15	10.11	881.82	753.42	871.59	1.45	25.2133	48.2833	835.61	-4.11081	0	0	LOC101246070	NA	mRNA	1	XM_004243477.4	coding	known	NC_015444.3	59648138	59649658	+	NA	101246070	NA	NA	101246070	NA	K00430	NA	NA	ENOG410IFQR///NA+++ENOG410Y9ME///NA	GO:0005576///extracellular region+++GO:0005783///endoplasmic reticulum+++GO:0009505///plant-type cell wall+++GO:0009506///plasmodesma	GO:0004601///peroxidase activity+++GO:0020037///heme binding+++GO:0046872///metal ion binding	GO:0006979///response to oxidative stress+++GO:0009269///response to desiccation+++GO:0009409///response to cold+++GO:0042538///hyperosmotic salinity response+++GO:0042744///hydrogen peroxide catabolic process	IPR000823///Plant peroxidase+++IPR002016///Haem peroxidase, plant/fungal/bacterial+++IPR010255///Haem peroxidase+++IPR019793///Peroxidases heam-ligand binding site+++IPR019794///Peroxidase, active site+++IPR033905///Secretory peroxidase
101254798	ABCG13	-1.26084	1.55e-269	G4081_10055	ABCG13	5.97	7.56	11.28	15.25	30.34	14.14	507	643	938	1334	2502	1176	8.27	19.91	696	1670.67	-1.26084	1.55e-269	1.2e-270	ABCG13	SlABCG13	mRNA	1	XM_004239712.4	coding	known	NC_015442.3	65540585	65543761	+	NA	101254798	NA	NA	101254798	NA	NA	NA	NA	COG1131///(ABC) transporter+++KOG0061///(ABC) transporter	GO:0005886///plasma membrane+++GO:0016021///integral component of membrane	GO:0005524///ATP binding+++GO:0042626///ATPase activity, coupled to transmembrane movement of substances	GO:0009624///response to nematode+++GO:0010208///pollen wall assembly+++GO:0055085///transmembrane transport	IPR003439///ABC transporter-like+++IPR003593///AAA+ ATPase domain+++IPR013525///ABC-2 type transporter+++IPR017871///ABC transporter, conserved site+++IPR027417///P-loop containing nucleoside triphosphate hydrolase
101244511	LOC101244511	1.10822	7.88e-88	G4081_1212	LOC101244511	7.71	9.84	13.05	6.56	3.01	4.51	503	643	834	441	191	288	10.2	4.69333	660	306.667	1.10822	7.88e-88	1.36e-88	LOC101244511	NA	mRNA	1	XM_004245085.4	coding	known	NC_015445.3	54530531	54542202	-	NA	101244511	NA	NA	101244511	NA	K00654	NA	COG0156///7-keto-8-aminopelargonate synthetase or related enzyme	COG0156///8-Amino-7-oxononanoate synthase+++KOG1358///Serine palmitoyl-transferase	GO:0005783///endoplasmic reticulum+++GO:0005789///endoplasmic reticulum membrane+++GO:0016021///integral component of membrane	GO:0004758///serine C-palmitoyltransferase activity+++GO:0030170///pyridoxal phosphate binding	GO:0009793///embryo development ending in seed dormancy+++GO:0009825///multidimensional cell growth+++GO:0030148///sphingolipid biosynthetic process+++GO:0043067///regulation of programmed cell death	IPR004839///Aminotransferase, class I/classII+++IPR015421///Pyridoxal phosphate-dependent transferase, major domain+++IPR015422///Pyridoxal phosphate-dependent transferase domain 1+++IPR015424///Pyridoxal phosphate-dependent transferase
101256329	LOC101256329	-1.41317	1.12e-56	G4081_11382	LOC101256329	3.74	3.67	2.04	7.96	10.05	7.31	129	127	69	283	337	247	3.15	8.44	108.333	289	-1.41317	1.12e-56	2.5e-57	LOC101256329	NA	mRNA	1	XM_004230114.3	coding	known	NC_015438.3	88933806	88935114	+	NA	101256329	NA	NA	101256329	NA	NA	NA	NA	ENOG410J510///NA+++ENOG41113Z9///NA	NA	NA	NA	IPR021410///The fantastic four family
101244509	LOC101244509	-2.58254	3.1e-25	G4081_1211	LOC101244509	0.26	0.13	0.01	1.04	0.71	0.72	18	9	1	73	47	48	0.133333	0.823333	9.33333	56	-2.58254	3.1e-25	1.04e-25	LOC101244509	NA	mRNA	1	XM_004244687.4	coding	known	NC_015445.3	3201017	3204084	-	NA	101244509	NA	NA	101244509	NA	NA	NA	NA	ENOG410IIY2///NA+++ENOG410Y9NV///NA	GO:0005768///endosome+++GO:0005789///endoplasmic reticulum membrane+++GO:0005794///Golgi apparatus+++GO:0005802///trans-Golgi network+++GO:0016021///integral component of membrane	GO:0008168///methyltransferase activity	NA	IPR004159///Putative S-adenosyl-L-methionine-dependent methyltransferase+++IPR029063///S-adenosyl-L-methionine-dependent methyltransferase
101247647	LOC101247647	1.89531	0	G4081_3876	LOC101247647	472.77	756.01	949.67	182.26	246.08	159.5	13174	21158	26039	5234	6668	4354	726.15	195.947	20123.7	5418.67	1.89531	0	0	LOC101247647	NA	mRNA	1	XM_004245775.4	coding	known	NC_015445.3	61925909	61929092	+	NA	101247647	NA	NA	101247647	NA	NA	NA	NA	ENOG410IG96///NA+++ENOG41115SZ///NA	GO:0005576///extracellular region	NA	GO:0019953///sexual reproduction	IPR005795///Major pollen allergen Lol pI+++IPR007112///Expansin/pollen allergen, DPBB domain+++IPR007117///Expansin, cellulose-binding-like domain+++IPR007118///Expansin/Lol pI+++IPR009009///RlpA-like protein, double-psi beta-barrel domain+++IPR036749///Expansin, cellulose-binding-like domain superfamily+++IPR036908///RlpA-like domain superfamily
101251107	LOC101251107	-3.19633	0	G4081_6900	LOC101251107	2.48	1.61	0.98	18.6	10.31	17.68	151.96	99	59	1173	612.98	1059.97	1.69	15.53	103.32	948.65	-3.19633	0	0	LOC101251107	NA	mRNA	1	XM_004243579.4	coding	known	NC_015444.3	57734737	57737074	+	NA	101251107	NA	NA	101251107	NA	NA	NA	NA	COG0318///Amp-dependent synthetase and ligase+++KOG1176///4-coumarate-coA ligase	NA	GO:0016874///ligase activity	GO:0006631///fatty acid metabolic process	IPR000873///AMP-dependent synthetase/ligase+++IPR020845///AMP-binding, conserved site+++IPR025110///AMP-binding enzyme, C-terminal domain
101244514	LOC101244514	3.65425	0	G4081_1214	LOC101244514	59.15	69.26	80.64	2.57	6.48	7.73	3100	3639	4146	139	330	397	69.6833	5.59333	3628.33	288.667	3.65425	0	0	LOC101244514	NA	mRNA	1	XM_004245764.4	coding	known	NC_015445.3	62048862	62050807	-	NA	101244514	NA	NA	101244514	NA	NA	NA	NA	ENOG410IQ39///NA+++ENOG4111RPC///NA	GO:0009507///chloroplast	GO:0004620///phospholipase activity+++GO:0004806///triglyceride lipase activity+++GO:0008970///phospholipase A1 activity+++GO:0047714///galactolipase activity	GO:0016042///lipid catabolic process	IPR002921///Fungal lipase-like domain+++IPR029058///Alpha/Beta hydrolase fold
101244513	LOC101244513	1.05713	9.27e-57	G4081_1213	LOC101244513	26.72	23.87	30.89	9.81	14.73	14.99	450.06	404.91	514.3	170.26	241.55	247.35	27.16	13.1767	456.423	219.72	1.05713	9.27e-57	2.06e-57	LOC101244513	NA	mRNA	1	XM_004245680.4	coding	known	NC_015445.3	62966528	62967208	+	NA	101244513	NA	NA	101244513	NA	NA	NA	NA	NA	GO:0016021///integral component of membrane	NA	NA	IPR016140///Bifunctional inhibitor/plant lipid transfer protein/seed storage helical domain+++IPR027923///Hydrophobic seed protein domain+++IPR036312///Bifunctional inhibitor/plant lipid transfer protein/seed storage helical domain superfamily
101253780	LOC101253780	2.78512	5.31e-64	G4081_9189	LOC101253780	2.48	4.44	3.84	0.87	0.41	0.27	94	169	143	34	15	10	3.58667	0.516667	135.333	19.6667	2.78512	5.31e-64	1.11e-64	LOC101253780	NA	mRNA	1	XM_004238793.4	coding	known	NC_015442.3	2531930	2534186	-	NA	101253780	NA	NA	101253780	NA	NA	NA	NA	COG0484///ATP binding to DnaK triggers the release of the substrate protein, thus completing the reaction cycle. Several rounds of ATP-dependent interactions between DnaJ, DnaK and GrpE are required for fully efficient folding. Also involved, together with DnaK and GrpE, in the DNA replication of plasmids through activation of initiation proteins (By similarity)+++KOG0713///DnaJ (Hsp40) homolog, …	GO:0005783///endoplasmic reticulum+++GO:0005788///endoplasmic reticulum lumen+++GO:0005886///plasma membrane	GO:0051082///unfolded protein binding	GO:0006457///protein folding+++GO:0052033///pathogen-associated molecular pattern dependent induction by symbiont of host innate immune response	IPR001623///DnaJ domain+++IPR002939///Chaperone DnaJ, C-terminal+++IPR008971///HSP40/DnaJ peptide-binding+++IPR018253///DnaJ domain, conserved site+++IPR036869///Chaperone J-domain superfamily
101253776	LOC101253776	-1.11508	5.71e-38	G4081_9185	LOC101253776	1.9	1.34	1.28	3.41	2.99	3.42	162	114	107	299	247	285	1.50667	3.27333	127.667	277	-1.11508	5.71e-38	1.56e-38	LOC101253776	NA	mRNA	1	XM_004237860.4	coding	known	NC_015441.3	60203589	60207385	+	NA	101253776	NA	NA	101253776	NA	NA	NA	NA	ENOG410IJPQ///NA+++ENOG4111I8E///NA	NA	GO:0016787///hydrolase activity	NA	IPR005181///Sialate O-acetylesterase domain+++IPR036514///SGNH hydrolase superfamily
101261432	LOC101261432	-1.99758	1.33e-27	G4081_15744	LOC101261432	1.02	0.68	0.22	1.84	1.71	4.18	33	23	7	62	55	135	0.64	2.57667	21	84	-1.99758	1.33e-27	4.27e-28	LOC101261432	NA	mRNA	2	XM_019214664.2+++XM_026032029.1	coding	known	NC_015444.3	59324939	59326969	+	NA	101261432	NA	NA	101261432	NA	K08867	NA	NA	KOG0584///WNK lysine deficient protein kinase	GO:0005737///cytoplasm	GO:0004674///protein serine/threonine kinase activity+++GO:0005524///ATP binding	GO:0006468///protein phosphorylation+++GO:0035556///intracellular signal transduction	IPR000719///Protein kinase domain+++IPR011009///Protein kinase-like domain superfamily
543745	CycA2	-1.13576	2.44e-214	G4081_27722	CycA2	20.26	11.07	5.67	31.15	25.32	25.16	1172	642	320	1853	1423	1421	12.3333	27.21	711.333	1565.67	-1.13576	2.44e-214	2.3e-215	CycA2	NA	mRNA	2	NM_001246839.2+++XM_010324014.3	coding	known	NC_015443.3	41216009	41224639	+	NA	543745	NA	NA	543745	NA	K06627	NA	NA	KOG0654///cyclin a	GO:0000307///cyclin-dependent protein kinase holoenzyme complex+++GO:0005634///nucleus+++GO:0005737///cytoplasm	GO:0004672///protein kinase activity+++GO:0016538///cyclin-dependent protein serine/threonine kinase regulator activity+++GO:0019901///protein kinase binding	GO:0000079///regulation of cyclin-dependent protein serine/threonine kinase activity+++GO:0000278///mitotic cell cycle+++GO:0006468///protein phosphorylation+++GO:0007088///regulation of mitotic nuclear division+++GO:0008284///positive regulation of cell proliferation+++GO:0045787///positive regulation of cell cycle	IPR004367///Cyclin, C-terminal domain+++IPR006671///Cyclin, N-terminal+++IPR013763///Cyclin-like+++IPR036915///Cyclin-like superfamily+++IPR039361///Cyclin
104649498	LOC104649498	-4.74864	8.08e-87	G4081_24695	LOC104649498	0.13	0.13	0.2	4.75	3.92	3.43	4	4	6	153	119	105	0.153333	4.03333	4.66667	125.667	-4.74864	8.08e-87	1.4e-87	LOC104649498	NA	mRNA	1	XM_010328941.3	coding	known	NC_015447.3	146084	147276	+	NA	104649498	NA	NA	104649498	NA	NA	NA	NA	NA	NA	NA	NA	NA
101253772	LOC101253772	2.02348	1.23e-30	G4081_9181	LOC101253772	1.29	1.94	2.08	0.5	0.59	0.22	69	102	105	26	31	11	1.77	0.436667	92	22.6667	2.02348	1.23e-30	3.74e-31	LOC101253772	NA	mRNA	4	XM_010321109.3+++XM_010321110.3+++XM_019213248.2+++XM_026030551.1	coding	known	NC_015441.3	1145262	1149432	+	NA	101253772	NA	NA	101253772	NA	NA	NA	NA	ENOG410IZIV///NA+++ENOG4111DUW///NA	GO:0005634///nucleus	GO:0003700///DNA-binding transcription factor activity+++GO:0008270///zinc ion binding	GO:0006355///regulation of transcription, DNA-templated	IPR000315///B-box-type zinc finger
104649502	LOC104649502	-1.64143	2.97e-07	G4081_24697	LOC104649502	0.33	0.14	0.1	0.64	0.65	0.48	14	6	4	28	27	20	0.19	0.59	8	25	-1.64143	2.97e-07	1.6e-07	LOC104649502	NA	mRNA	1	XM_010328956.3	coding	known	NC_015447.3	1912066	1913657	+	NA	104649502	NA	NA	104649502	NA	NA	NA	NA	NA	NA	NA	NA	NA
101268757	LOC101268757	1.88453	0	G4081_22034	LOC101268757	57.32	63.78	63.51	9.39	21.57	19.54	3114	3473	3384	526	1139	1040	61.5367	16.8333	3323.67	901.667	1.88453	0	0	LOC101268757	NA	mRNA	1	XM_004237910.4	coding	known	NC_015441.3	60833583	60835596	+	NA	101268757	NA	NA	101268757	NA	NA	NA	NA	ENOG410XQ90///NA+++KOG0251///Clathrin assembly protein	GO:0005794///Golgi apparatus+++GO:0005886///plasma membrane+++GO:0005905///clathrin-coated pit+++GO:0030136///clathrin-coated vesicle	GO:0000149///SNARE binding+++GO:0005545///1-phosphatidylinositol binding+++GO:0005546///phosphatidylinositol-4,5-bisphosphate binding+++GO:0032050///clathrin heavy chain binding	GO:0006897///endocytosis+++GO:0006900///vesicle budding from membrane+++GO:0072583///clathrin-dependent endocytosis	IPR008942///ENTH/VHS+++IPR011417///AP180 N-terminal homology (ANTH) domain+++IPR013809///ENTH domain
104646714	LOC104646714	1.33684	2.35e-150	G4081_23365	LOC104646714	7.12	6.11	10.06	2.97	3	3.19	781.9	675.43	1081.12	339.48	324.64	342.51	7.76333	3.05333	846.15	335.543	1.33684	2.35e-150	2.87e-151	LOC104646714	NA	mRNA	2	XM_019213275.2+++XM_026030589.1	coding	known	NC_015441.3	2734542	2738908	-	NA	104646714	NA	NA	104646714	NA	NA	NA	NA	COG4886///leucine Rich Repeat+++KOG4658///resistance protein	GO:0005737///cytoplasm+++GO:0005886///plasma membrane	GO:0005524///ATP binding+++GO:0043531///ADP binding	GO:0009626///plant-type hypersensitive response+++GO:0009814///defense response, incompatible interaction	IPR002182///NB-ARC+++IPR027417///P-loop containing nucleoside triphosphate hydrolase+++IPR032675///Leucine-rich repeat domain superfamily+++IPR038005///Virus X resistance protein-like, coiled-coil domain
109121304	LOC109121304	-2.40064	5.06e-85	G4081_25937	LOC109121304	8.6	7.14	2.07	32.54	30.82	31.95	58	49	14	226	203	211	5.93667	31.77	40.3333	213.333	-2.40064	5.06e-85	8.88e-86	LOC109121304	NA	mRNA	1	XM_019215986.1	coding	known	NC_015447.3	59774233	59774553	+	NA	109121304	NA	NA	109121304	NA	NA	NA	NA	NA	NA	NA	NA	NA
101246039	LOC101246039	-2.2566	5.76e-45	G4081_2516	LOC101246039	1.08	1	0.94	4.04	7.66	2.82	27	25	23	104	186	69	1.00667	4.84	25	119.667	-2.2566	5.76e-45	1.45e-45	LOC101246039	NA	mRNA	1	XM_004236143.4	coding	known	NC_015440.3	64915815	64917195	+	NA	101246039	NA	NA	101246039	NA	K15040	NA	NA	ENOG410ZBK1///NA+++KOG3126///voltage-dependent anion channel	GO:0005741///mitochondrial outer membrane+++GO:0046930///pore complex	GO:0008308///voltage-gated anion channel activity+++GO:0015288///porin activity	NA	IPR001925///Porin, eukaryotic type+++IPR023614///Porin domain superfamily+++IPR027246///Eukaryotic porin/Tom40
101246036	LOC101246036	-2.70901	7.42e-169	G4081_2513	LOC101246036	3.08	3.1	0	10.58	14.34	16.04	85	86	0	301	385	434	2.06	13.6533	57	373.333	-2.70901	7.42e-169	8.37e-170	LOC101246036	NA	mRNA	1	XM_004235565.3	coding	known	NC_015440.3	71019689	71021217	+	NA	101246036	NA	NA	101246036	NA	K13248	NA	NA	ENOG4111NAQ///NA+++KOG3120///PHOsphatase	NA	GO:0004427///inorganic diphosphatase activity+++GO:0016462///pyrophosphatase activity+++GO:0016791///phosphatase activity+++GO:0046872///metal ion binding	GO:0016036///cellular response to phosphate starvation+++GO:0051262///protein tetramerization	IPR006384///Pyridoxal phosphate phosphatase-related+++IPR016965///Phosphatase PHOSPHO-type+++IPR023214///HAD superfamily+++IPR036412///HAD-like superfamily
104649361	LOC104649361	4.84931	1.34e-60	G4081_24606	LOC104649361	4.01	1.95	6.5	0.09	0.2	0.15	84	41	134	2	4	3	4.15333	0.146667	86.3333	3	4.84931	1.34e-60	2.87e-61	LOC104649361	NA	mRNA	3	XM_010328342.3+++BGIR4081_45025.1+++BGIR4081_45025.2	coding	known	NC_015446.3	65788834	65806748	-	NA	104649361	NA	NA	104649361	NA	NA	NA	NA	ENOG410JJUA///NA+++ENOG41117MK///NA	NA	NA	NA	IPR040404///NA
101268210	LOC101268210	-3.10952	0	G4081_21575	LOC101268210	22.82	15.22	2.98	153.4	85.15	116.54	489	328	63	3387	1775	2446	13.6733	118.363	293.333	2536	-3.10952	0	0	LOC101268210	NA	mRNA	1	XM_004245506.4	coding	known	NC_015445.3	64862816	64863659	-	NA	101268210	NA	NA	101268210	NA	NA	NA	NA	NA	GO:0048046///apoplast	NA	GO:0006952///defense response+++GO:0009607///response to biotic stimulus	IPR004265///Dirigent protein
101266660	LOC101266660	1.99975	1.2e-57	G4081_20245	LOC101266660	1.91	1.93	4.03	0.65	0.68	0.63	132	134	273	46	46	43	2.62333	0.653333	179.667	45	1.99975	1.2e-57	2.64e-58	LOC101266660	NA	mRNA	1	XM_019215040.2	coding	known	NC_015445.3	58294100	58298450	-	NA	101266660	NA	NA	101266660	NA	NA	NA	NA	COG0515///Serine Threonine protein kinase+++ENOG410IJ5M///NA	NA	GO:0004674///protein serine/threonine kinase activity+++GO:0004842///ubiquitin-protein transferase activity+++GO:0005524///ATP binding	NA	IPR000719///Protein kinase domain+++IPR003613///U box domain+++IPR008271///Serine/threonine-protein kinase, active site+++IPR011009///Protein kinase-like domain superfamily+++IPR013083///Zinc finger, RING/FYVE/PHD-type+++IPR014729///Rossmann-like alpha/beta/alpha sandwich fold
101265480	LOC101265480	-1.44141	5.52e-18	G4081_19250	LOC101265480	0.4	0.45	0.17	1.15	0.82	0.79	37	41	15	109	73	71	0.34	0.92	31	84.3333	-1.44141	5.52e-18	2.14e-18	LOC101265480	NA	mRNA	1	XM_004229978.4	coding	known	NC_015438.3	87384298	87388996	-	NA	101265480	NA	NA	101265480	NA	K00889	NA	COG5253///NA	COG4642///whole genome shotgun sequence+++COG5253///phosphatidylinositol-4-phosphate 5-kinase+++KOG0229///phosphatidylinositol-4-phosphate 5-kinase	GO:0016324///apical plasma membrane+++GO:0090406///pollen tube	GO:0005524///ATP binding+++GO:0016308///1-phosphatidylinositol-4-phosphate 5-kinase activity	GO:0072583///clathrin-dependent endocytosis	IPR002498///Phosphatidylinositol-4-phosphate 5-kinase, core+++IPR003409///MORN motif+++IPR017163///Phosphatidylinositol-4-phosphate 5-kinase, plant+++IPR023610///Phosphatidylinositol-4-phosphate 5-kinase+++IPR027483///Phosphatidylinositol-4-phosphate 5-kinase, C-terminal+++IPR027484///Phosphatidylinositol-4-phosphate 5-kinase, N-terminal
101265481	LOC101265481	-2.05932	0	G4081_19251	LOC101265481	13.63	9.44	6.54	50.78	30.61	42.1	430	299	203	1651	939	1301	9.87	41.1633	310.667	1297	-2.05932	0	0	LOC101265481	NA	mRNA	1	XM_004230060.3	coding	known	NC_015438.3	88230859	88232510	+	NA	101265481	NA	NA	101265481	NA	K17098	NA	NA	ENOG410XPUN///NA+++KOG0819///annexin A7	GO:0009506///plasmodesma	GO:0003729///mRNA binding+++GO:0005509///calcium ion binding+++GO:0005544///calcium-dependent phospholipid binding	GO:0006970///response to osmotic stress+++GO:0009408///response to heat+++GO:0009409///response to cold+++GO:0009414///response to water deprivation+++GO:0009651///response to salt stress+++GO:0009737///response to abscisic acid	IPR001464///Annexin+++IPR018502///Annexin repeat+++IPR037104///Annexin superfamily
101247609	LOC101247609	1.01846	4.5e-163	G4081_3842	LOC101247609	25.55	24.16	29.74	11.26	13.72	14.39	1376	1304	1571	625	718	759	26.4833	13.1233	1417	700.667	1.01846	4.5e-163	5.2e-164	LOC101247609	NA	mRNA	1	XM_004237387.4	coding	known	NC_015441.3	52160166	52162564	-	NA	101247609	NA	NA	101247609	NA	K20562	NA	NA	NA	GO:0016021///integral component of membrane	GO:0004497///monooxygenase activity+++GO:0005506///iron ion binding+++GO:0016705///oxidoreductase activity, acting on paired donors, with incorporation or reduction of molecular oxygen+++GO:0020037///heme binding	NA	IPR001128///Cytochrome P450+++IPR002401///Cytochrome P450, E-class, group I+++IPR017972///Cytochrome P450, conserved site+++IPR036396///Cytochrome P450 superfamily
104649365	LOC104649365	-1.42883	2.95e-34	G4081_24608	LOC104649365	8.21	7.34	5.23	22.53	16.16	17.68	74	67	47	209	142	156	6.92667	18.79	62.6667	169	-1.42883	2.95e-34	8.51e-35	LOC104649365	NA	mRNA	1	XM_010328352.1	coding	known	NC_015446.3	67699630	67700031	+	NA	104649365	NA	NA	104649365	NA	NA	NA	NA	NA	NA	NA	NA	NA
101265484	LOC101265484	-1.57676	0	G4081_19254	LOC101265484	34.59	26.18	25.16	102.31	65.88	87.9	1449	1100	1035	4418	2683	3608	28.6433	85.3633	1194.67	3569.67	-1.57676	0	0	LOC101265484	NA	mRNA	1	XM_004248294.4	coding	known	NC_015447.3	735800	737371	-	NA	101265484	NA	NA	101265484	NA	NA	NA	NA	ENOG410IEBJ///NA+++ENOG4111EHG///NA	GO:0005618///cell wall+++GO:0005886///plasma membrane+++GO:0031225///anchored component of membrane+++GO:0046658///anchored component of plasma membrane+++GO:0048046///apoplast	NA	GO:0048364///root development+++GO:0048367///shoot system development	IPR000782///FAS1 domain+++IPR033254///Fasciclin-like arabinogalactan protein+++IPR036378///FAS1 domain superfamily
101246034	LOC101246034	-1.4906	0	G4081_2511	LOC101246034	14.55	11.31	4.6	31.3	30.69	23.94	1024	797	317	2270	2098	1650	10.1533	28.6433	712.667	2006	-1.4906	0	0	LOC101246034	NA	mRNA	1	XM_010316372.3	coding	known	NC_015449.3	67961119	67964970	+	NA	101246034	NA	NA	101246034	NA	NA	NA	NA	ENOG410IJTA///NA+++ENOG410YDYN///NA	GO:0005634///nucleus	GO:0001228///DNA-binding transcription activator activity, RNA polymerase II-specific+++GO:0003677///DNA binding+++GO:0003700///DNA-binding transcription factor activity+++GO:0046983///protein dimerization activity	GO:0006355///regulation of transcription, DNA-templated+++GO:0048573///photoperiodism, flowering	IPR011598///Myc-type, basic helix-loop-helix (bHLH) domain+++IPR036638///Helix-loop-helix DNA-binding domain superfamily
101257813	LOC101257813	1.45425	9.72e-112	G4081_12627	LOC101257813	14.05	11.71	18.82	5.17	5.45	5.68	525	439	691	199	198	208	14.86	5.43333	551.667	201.667	1.45425	9.72e-112	1.44e-112	LOC101257813	NA	mRNA	1	XM_004248722.4	coding	known	NC_015447.3	46138988	46142969	+	NA	101257813	NA	NA	101257813	NA	K22419	NA	NA	NA	NA	GO:0000166///nucleotide binding+++GO:0047787///delta4-3-oxosteroid 5beta-reductase activity+++GO:0050662///coenzyme binding	NA	IPR001509///NAD-dependent epimerase/dehydratase+++IPR036291///NAD(P)-binding domain superfamily
101257810	LOC101257810	1.48515	2.84e-54	G4081_12624	LOC101257810	6.63	4.49	10	2.78	2.19	2.56	243	165.34	360.22	105	78	92	7.04	2.51	256.187	91.6667	1.48515	2.84e-54	6.47e-55	LOC101257810	NA	mRNA	1	XM_004230963.4	coding	known	NC_015438.3	97467243	97468628	+	NA	101257810	NA	NA	101257810	NA	NA	NA	NA	ENOG410JD2Z///NA+++ENOG410YIMF///NA	GO:0048046///apoplast	NA	NA	IPR004265///Dirigent protein
101259361	LOC101259361	1.60873	0	G4081_13952	LOC101259361	98.89	105.32	47.9	22.91	35.35	25.16	4096	4375	1948	978	1423	1021	84.0367	27.8067	3473	1140.67	1.60873	0	0	LOC101259361	NA	mRNA	1	XM_004246312.4	coding	known	NC_015446.3	5152405	5153959	-	NA	101259361	NA	NA	101259361	NA	K15227	NA	NA	COG0287///prephenate dehydrogenase+++KOG2380///Dehydrogenase	GO:0009507///chloroplast	GO:0004665///prephenate dehydrogenase (NADP+) activity+++GO:0008977///prephenate dehydrogenase (NAD+) activity+++GO:0033730///arogenate dehydrogenase (NADP+) activity	GO:0006571///tyrosine biosynthetic process	IPR003099///Prephenate dehydrogenase+++IPR008927///6-phosphogluconate dehydrogenase-like, C-terminal domain superfamily+++IPR012070///Arogenate dehydrogenase 2+++IPR036291///NAD(P)-binding domain superfamily
101257806	LOC101257806	-1.32459	0	G4081_12620	LOC101257806	48.6	47.34	30.33	104.18	106.46	107.27	1573	1538	965	3475	3350	3401	42.09	105.97	1358.67	3408.67	-1.32459	0	0	LOC101257806	NA	mRNA	1	XM_004247041.4	coding	known	NC_015446.3	58881232	58883929	+	NA	101257806	NA	NA	101257806	NA	K22762	NA	NA	NA	NA	NA	NA	NA
101268204	LOC101268204	-1.09569	0	G4081_21571	LOC101268204	34.52	29.48	25.98	65.63	60.85	66.39	1429	1224	1056	2800	2448	2692	29.9933	64.29	1236.33	2646.67	-1.09569	0	0	LOC101268204	NA	mRNA	1	XM_026032244.1	coding	known	NC_015444.3	66585121	66595524	+	NA	101268204	NA	NA	101268204	NA	NA	NA	NA	ENOG410IY7P///NA+++ENOG410YW92///NA	GO:0005886///plasma membrane+++GO:0009506///plasmodesma+++GO:0031225///anchored component of membrane+++GO:0046658///anchored component of plasma membrane	GO:0009055///electron transfer activity	NA	IPR003245///Phytocyanin domain+++IPR008972///Cupredoxin+++IPR039391///Phytocyanin
101253738	LOC101253738	-2.18228	6.13e-110	G4081_9150	LOC101253738	2.02	0.6	0.18	4.99	3.93	3.83	148	44	13	377	280	275	0.933333	4.25	68.3333	310.667	-2.18228	6.13e-110	9.18e-111	LOC101253738	NA	mRNA	1	XM_004249690.4	coding	known	NC_015447.3	60998749	61001438	-	NA	101253738	NA	NA	101253738	NA	K13495	NA	NA	NA	NA	GO:0050403///trans-zeatin O-beta-D-glucosyltransferase activity+++GO:0050404///zeatin O-beta-D-xylosyltransferase activity	GO:0006486///protein glycosylation+++GO:0009690///cytokinin metabolic process+++GO:0009965///leaf morphogenesis+++GO:0010015///root morphogenesis+++GO:0010083///regulation of vegetative meristem growth+++GO:0010380///regulation of chlorophyll biosynthetic process+++GO:0045926///negative regulation of growth+++GO:0048316///seed development+++GO:0048439///flower morphogenesis	IPR002213///UDP-glucuronosyl/UDP-glucosyltransferase+++IPR035595///UDP-glycosyltransferase family, conserved site
104645762	LOC104645762	1.05547	0	G4081_22899	LOC104645762	166.03	173.32	266.68	99.93	86.65	105.91	2993	3145	4747	1856	1520	1870	202.01	97.4967	3628.33	1748.67	1.05547	0	0	LOC104645762	NA	mRNA	1	XM_010318128.3	coding	known	NC_015439.3	47536496	47537218	+	NA	104645762	NA	NA	104645762	NA	NA	NA	NA	ENOG41121N2///NA+++KOG0800///finger protein	GO:0005886///plasma membrane+++GO:0016021///integral component of membrane	GO:0004842///ubiquitin-protein transferase activity+++GO:0046872///metal ion binding	GO:0009814///defense response, incompatible interaction+++GO:0009816///defense response to bacterium, incompatible interaction+++GO:0010200///response to chitin+++GO:0016567///protein ubiquitination	IPR001841///Zinc finger, RING-type+++IPR013083///Zinc finger, RING/FYVE/PHD-type
101247627	LOC101247627	2.65814	1.15e-59	G4081_3858	LOC101247627	3.49	2.95	6.86	0.81	0.82	0.48	105	89	203	25	24	14	4.43333	0.703333	132.333	21	2.65814	1.15e-59	2.49e-60	LOC101247627	NA	mRNA	1	XM_004242091.4	coding	known	NC_015443.3	44932732	44934603	+	NA	101247627	NA	NA	101247627	NA	K15382	NA	NA	ENOG4111M4R///NA+++KOG1623///sugar transporter	GO:0005886///plasma membrane+++GO:0005887///integral component of plasma membrane	GO:0008515///sucrose transmembrane transporter activity+++GO:0051119///sugar transmembrane transporter activity	GO:0009793///embryo development ending in seed dormancy+++GO:0010431///seed maturation+++GO:0015770///sucrose transport+++GO:0051260///protein homooligomerization	IPR004316///SWEET sugar transporter
101268200	LOC101268200	-1.23677	8.67e-09	G4081_21568	LOC101268200	0.63	0.54	0.58	1.74	1.2	1.16	22	19	20	63	41	40	0.583333	1.36667	20.3333	48	-1.23677	8.67e-09	4.4e-09	LOC101268200	NA	mRNA	1	NM_001330699.1	coding	known	NC_015444.3	63474009	63479394	+	NA	101268200	NA	NA	101268200	NA	NA	NA	NA	ENOG410IMMX///NA	NA	NA	NA	IPR036869///Chaperone J-domain superfamily
101246051	LOC101246051	-1.11393	5.44e-74	G4081_2524	LOC101246051	9.55	4.85	2.88	16.14	9.53	11.74	422	215	125	735	409	508	5.76	12.47	254	550.667	-1.11393	5.44e-74	1.03e-74	LOC101246051	NA	mRNA	1	XM_004238422.4	coding	known	NC_015441.3	66480598	66485207	-	NA	101246051	NA	NA	101246051	NA	K02178	NA	COG0515///Serine/threonine protein kinase	ENOG410IQA2///NA+++ENOG410XUW7///NA	GO:0000776///kinetochore+++GO:0000778///condensed nuclear chromosome kinetochore+++GO:0005737///cytoplasm+++GO:0005815///microtubule organizing center+++GO:0005828///kinetochore microtubule+++GO:0005876///spindle microtubule+++GO:0010369///chromocenter	GO:0004672///protein kinase activity	GO:0007094///mitotic spindle assembly checkpoint+++GO:0051754///meiotic sister chromatid cohesion, centromeric	IPR013212///Mad3/Bub1 homology region 1+++IPR015661///Mitotic spindle checkpoint protein Bub1/Mad3
101247628	LOC101247628	-1.20415	4.82e-45	G4081_3859	LOC101247628	8	3.41	3.24	14.7	8.74	10.28	208	89	83	394	221	262	4.88333	11.24	126.667	292.333	-1.20415	4.82e-45	1.21e-45	LOC101247628	NA	mRNA	1	XM_004242441.4	coding	known	NC_015443.3	48291565	48293444	-	NA	101247628	NA	NA	101247628	NA	NA	NA	NA	ENOG410IWR8///NA+++ENOG4111QRV///NA	GO:0005634///nucleus	NA	GO:0010628///positive regulation of gene expression+++GO:1905177///tracheary element differentiation	IPR004883///Lateral organ boundaries, LOB
101266647	ERF-H2	1.25724	2.14e-29	G4081_20234	ERF-H2	11.65	9.19	6.01	4.07	3.41	3.81	228	181	116	82	65	73	8.95	3.76333	175	73.3333	1.25724	2.14e-29	6.62e-30	ERF-H2	SlERF-H2	mRNA	1	XM_004242151.4	coding	known	NC_015443.3	42465182	42466062	-	NA	101266647	NA	NA	101266647	NA	NA	NA	NA	ENOG410IXQ0///NA+++ENOG4111RRZ///NA	GO:0005634///nucleus	GO:0003677///DNA binding+++GO:0003700///DNA-binding transcription factor activity	GO:0009873///ethylene-activated signaling pathway	IPR001471///AP2/ERF domain+++IPR016177///DNA-binding domain superfamily+++IPR017392///AP2/ERF transcription factor ERF/PTI6+++IPR036955///AP2/ERF domain superfamily
101268197	LOC101268197	1.61266	1.68e-126	G4081_21566	LOC101268197	18.81	23.22	11.45	6.84	3.3	7.37	568	704	340	213	97	218	17.8267	5.83667	537.333	176	1.61266	1.68e-126	2.29e-127	LOC101268197	NA	mRNA	1	XM_004242874.4	coding	known	NC_015444.3	9689625	9690780	+	NA	101268197	NA	NA	101268197	NA	NA	NA	NA	NA	NA	NA	NA	NA
101266648	LOC101266648	-1.02964	1.98e-15	G4081_20235	LOC101266648	5.84	1.75	0.87	7.83	3.42	6.01	123	37	18	170	70	124	2.82	5.75333	59.3333	121.333	-1.02964	1.98e-15	8.18e-16	LOC101266648	NA	mRNA	1	XM_004242421.3	coding	known	NC_015443.3	48553038	48554406	+	NA	101266648	NA	NA	101266648	NA	NA	NA	NA	NA	NA	NA	NA	NA
101246050	LOC101246050	-1.09711	0.00019	G4081_2523	LOC101246050	0.46	0.26	0.18	0.68	0.53	0.74	18	10	7	27	20	28	0.3	0.65	11.6667	25	-1.09711	0.000190105	0.000118616	LOC101246050	NA	mRNA	1	XM_010322015.3	coding	known	NC_015441.3	63322637	63324810	+	NA	101246050	NA	NA	101246050	NA	NA	NA	NA	ENOG410IKSS///NA+++ENOG410YAU9///NA	GO:0005634///nucleus+++GO:0005737///cytoplasm	NA	NA	IPR025610///Transcription factor MYC/MYB N-terminal
101257802	LOC101257802	-1.35686	3.93e-20	G4081_12616	LOC101257802	2.28	1.2	0.5	4.74	2.11	3.33	70	37	15	150	63	100	1.32667	3.39333	40.6667	104.333	-1.35686	3.93e-20	1.45e-20	LOC101257802	NA	mRNA	2	XM_004229083.4+++XM_010321228.3	coding	known	NC_015438.3	57860447	57873554	+	NA	101257802	NA	NA	101257802	NA	NA	NA	NA	NA	NA	NA	NA	NA
544266	Dea1	1.15568	0	G4081_28195	Dea1	277.07	187.46	401.09	145.34	105.24	138.1	5127	3491	7327	2771	1895	2503	288.54	129.56	5315	2389.67	1.15568	0	0	Dea1	ctd5	mRNA	1	NM_001246895.2	coding	known	NC_015445.3	62696276	62697015	-	NA	544266	NA	NA	544266	NA	NA	NA	NA	ENOG410J1NA///NA	GO:0016021///integral component of membrane	NA	NA	IPR016140///Bifunctional inhibitor/plant lipid transfer protein/seed storage helical domain+++IPR027923///Hydrophobic seed protein domain+++IPR036312///Bifunctional inhibitor/plant lipid transfer protein/seed storage helical domain superfamily
544264	LOC544264	-1.16366	1.74e-23	G4081_28193	LOC544264	2.66	3.75	2.16	4.29	9.1	6.06	65	92	52	108	216	145	2.85667	6.48333	69.6667	156.333	-1.16366	1.74e-23	6.01e-24	LOC544264	NA	mRNA	1	NM_001246884.2	coding	known	NC_015440.3	10550017	10552256	-	NA	544264	NA	NA	544264	NA	NA	NA	NA	ENOG410JBVI///NA	NA	GO:0080030///methyl indole-3-acetate esterase activity+++GO:0080031///methyl salicylate esterase activity+++GO:0080032///methyl jasmonate esterase activity	GO:0009694///jasmonic acid metabolic process+++GO:0009696///salicylic acid metabolic process	IPR000073///Alpha/beta hydrolase fold-1+++IPR029058///Alpha/Beta hydrolase fold
101253749	LOC101253749	-1.02929	5.29e-12	G4081_9161	LOC101253749	0.78	0.73	0.44	1.12	1.54	1.35	54	51	30	80	104	92	0.65	1.33667	45	92	-1.02929	5.29e-12	2.4e-12	LOC101253749	NA	mRNA	1	XM_004233432.4	coding	known	NC_015439.3	35915623	35921047	-	NA	101253749	NA	NA	101253749	NA	NA	NA	NA	NA	GO:0016021///integral component of membrane	GO:0015267///channel activity	NA	IPR000425///Major intrinsic protein+++IPR022357///Major intrinsic protein, conserved site+++IPR023271///Aquaporin-like+++IPR034294///Aquaporin transporter
101257804	LOC101257804	-1.46114	9.38e-05	G4081_12618	LOC101257804	0.16	0.04	0.23	0.22	0.54	0.44	7	2	10	10	23.4	19	0.143333	0.4	6.33333	17.4667	-1.46114	9.38e-05	5.75e-05	LOC101257804	NA	mRNA	1	XM_019215459.2	coding	known	NC_015446.3	47559503	47564181	-	NA	101257804	NA	NA	101257804	NA	K21888	NA	NA	ENOG410INGW///NA+++ENOG411205E///NA	GO:0005829///cytosol+++GO:0005886///plasma membrane	GO:0004364///glutathione transferase activity+++GO:0043295///glutathione binding+++GO:0045174///glutathione dehydrogenase (ascorbate) activity	GO:0010731///protein glutathionylation+++GO:0080151///positive regulation of salicylic acid mediated signaling pathway	IPR004045///Glutathione S-transferase, N-terminal+++IPR010987///Glutathione S-transferase, C-terminal-like+++IPR036249///Thioredoxin-like superfamily+++IPR036282///Glutathione S-transferase, C-terminal domain superfamily+++IPR040079///Glutathione Transferase family
101247587	LOC101247587	-2.02311	2.53e-07	G4081_3824	LOC101247587	0.55	0.46	0.08	1.59	1.85	1.04	7	6	1	21	23	13	0.363333	1.49333	4.66667	19	-2.02311	2.53e-07	1.36e-07	LOC101247587	NA	mRNA	1	XM_004251889.4	coding	known	NC_015449.3	5577350	5578044	-	NA	101247587	NA	NA	101247587	NA	NA	NA	NA	NA	NA	NA	NA	NA
109121249	LOC109121249	1.06687	1.12e-07	G4081_25915	LOC109121249	1.49	0.75	1.42	0.67	0.48	0.59	63.89	32.1	59.42	29.35	20.15	24.81	1.22	0.58	51.8033	24.77	1.06687	1.12e-07	5.94e-08	LOC109121249	NA	mRNA	1	XM_026033171.1	coding	known	NC_015447.3	24108162	24153907	-	NA	109121249	NA	NA	109121249	NA	NA	NA	NA	NA	NA	NA	NA	NA
101266638	LOC101266638	3.35389	4.43e-110	G4081_20226	LOC101266638	11.92	15.33	0.67	0.32	0.53	1.93	252	326	14	7	11	40	9.30667	0.926667	197.333	19.3333	3.35389	4.43e-110	6.62e-111	LOC101266638	NA	mRNA	1	XM_004239750.4	coding	known	NC_015442.3	65152844	65155058	-	NA	101266638	NA	NA	101266638	NA	NA	NA	NA	NA	NA	NA	GO:0006952///defense response+++GO:0009607///response to biotic stimulus	IPR000916///Bet v I/Major latex protein+++IPR023393///START-like domain superfamily+++IPR024949///Bet v I type allergen
104645740	LOC104645740	1.40539	5.44e-24	G4081_22889	LOC104645740	3.23	6.18	3.28	1.48	1.68	1.66	91	175	91	43	46	46	4.23	1.60667	119	45	1.40539	5.44e-24	1.86e-24	LOC104645740	NA	mRNA	1	XM_019212095.2	coding	known	NC_015439.3	48678578	48679993	-	NA	104645740	NA	NA	104645740	NA	NA	NA	NA	NA	NA	NA	NA	NA
101265464	LOC101265464	-1.04621	2.62e-122	G4081_19238	LOC101265464	15.15	13.69	12.96	28.33	30.87	27.46	536	486	451	1033	1062	952	13.9333	28.8867	491	1015.67	-1.04621	2.62e-122	3.65e-123	LOC101265464	NA	mRNA	4	XM_004245921.4+++XM_010327304.3+++XM_010327305.3+++XM_010327306.2	coding	known	NC_015445.3	60107712	60110008	+	NA	101265464	NA	NA	101265464	NA	NA	NA	NA	ENOG41121N2///NA+++KOG0800///finger protein	GO:0005618///cell wall+++GO:0005634///nucleus+++GO:0005737///cytoplasm	GO:0046872///metal ion binding+++GO:0061630///ubiquitin protein ligase activity	GO:0006511///ubiquitin-dependent protein catabolic process+++GO:0009651///response to salt stress+++GO:0009938///negative regulation of gibberellic acid mediated signaling pathway+++GO:0016567///protein ubiquitination	IPR001841///Zinc finger, RING-type+++IPR013083///Zinc finger, RING/FYVE/PHD-type+++IPR039525///E3 ubiquitin-protein ligase RNF126-like, zinc-ribbon
101259340	LOC101259340	1.66629	0	G4081_13936	LOC101259340	701.67	918.51	962.87	221.36	322.57	277.07	12491	16460	16928	4060	5588	4831	861.017	273.667	15293	4826.33	1.66629	0	0	LOC101259340	NA	mRNA	1	XM_004240499.4	coding	known	NC_015443.3	3087878	3088911	+	NA	101259340	NA	NA	101259340	NA	NA	NA	NA	ENOG410J38N///NA+++ENOG410ZEWF///NA	GO:0005739///mitochondrion	NA	GO:0000302///response to reactive oxygen species+++GO:0006952///defense response+++GO:0006979///response to oxidative stress+++GO:0009409///response to cold+++GO:0009414///response to water deprivation+++GO:0009416///response to light stimulus+++GO:0009611///response to wounding+++GO:0009620///response to fungus+++GO:0009625///response to insect+++GO:0009646///response to absence of light+++GO:00…	IPR004926///Late embryogenesis abundant protein, LEA_3 subgroup
544258	GABA-TP3	1.54883	0	G4081_28187	GABA-TP3	36	33.02	46.46	10.76	16.58	12.13	1903	1748	2404	587	856	630	38.4933	13.1567	2018.33	691	1.54883	0	0	GABA-TP3	GABA-T3+++LeGABA-TP3+++SlGABA-T3	mRNA	2	NM_001246848.2+++XM_019211275.2	coding	known	NC_015449.3	921608	927332	-	NA	544258	NA	NA	544258	NA	K16871	NA	COG0161///Adenosylmethionine-8-amino-7-oxononanoate aminotransferase	ENOG410IR3Y///NA	GO:0009507///chloroplast+++GO:0009536///plastid	GO:0003824///catalytic activity+++GO:0003867///4-aminobutyrate transaminase activity+++GO:0004015///adenosylmethionine-8-amino-7-oxononanoate transaminase activity+++GO:0008483///transaminase activity+++GO:0016740///transferase activity+++GO:0030170///pyridoxal phosphate binding+++GO:0034387///4-aminobutyrate:pyruvate transaminase activity+++GO:0102351///gamma-aminobutyrate transaminase (glyoxyla…	GO:0009102///biotin biosynthetic process+++GO:0009448///gamma-aminobutyric acid metabolic process	IPR005814///Aminotransferase class-III+++IPR015421///Pyridoxal phosphate-dependent transferase, major domain+++IPR015422///Pyridoxal phosphate-dependent transferase domain 1+++IPR015424///Pyridoxal phosphate-dependent transferase
101257786	LOC101257786	5.06511	2.48e-148	G4081_12602	LOC101257786	4.88	6.64	7.47	0.09	0.24	0.24	164	224	247	3	8	8	6.33	0.19	211.667	6.33333	5.06511	2.48e-148	3.06e-149	LOC101257786	NA	mRNA	1	XM_004243433.4	coding	known	NC_015444.3	60632179	60634837	-	NA	101257786	NA	NA	101257786	NA	NA	NA	NA	ENOG410IEAV///NA+++ENOG410YDIV///NA	GO:0005886///plasma membrane+++GO:0016021///integral component of membrane	GO:0008308///voltage-gated anion channel activity	GO:0006821///chloride transport+++GO:0006873///cellular ion homeostasis+++GO:0009414///response to water deprivation+++GO:0009651///response to salt stress+++GO:1901529///positive regulation of anion channel activity	IPR004695///Voltage-dependent anion channel+++IPR030183///S-type anion channel+++IPR038665///Voltage-dependent anion channel superfamily
101253720	LOC101253720	-5.38989	3.76e-11	G4081_9136	LOC101253720	0	0	0.01	0.2	0.08	0.24	0	0	1	17	6	19	0.00333333	0.173333	0.333333	14	-5.38989	3.76e-11	1.75e-11	LOC101253720	NA	mRNA	1	XM_004247395.4	coding	known	NC_015446.3	67072217	67075954	-	NA	101253720	NA	NA	101253720	NA	K03549	NA	COG3158///K+ transporter	COG3158///Transport of potassium into the cell (By similarity)+++ENOG410IEMH///NA	GO:0016020///membrane+++GO:0016021///integral component of membrane	GO:0015079///potassium ion transmembrane transporter activity	GO:0006813///potassium ion transport	IPR003855///Potassium transporter
101257784	LOC101257784	-1.16085	2.16e-62	G4081_12600	LOC101257784	7.78	6.28	4.64	15.32	12.83	13.79	242	196	142	491	388	420	6.23333	13.98	193.333	433	-1.16085	2.16e-62	4.56e-63	LOC101257784	NA	mRNA	1	XM_004243190.4	coding	known	NC_015444.3	63896659	63902801	-	NA	101257784	NA	NA	101257784	NA	K00591	NA	COG2227///2-polyprenyl-3-methyl-5-hydroxy-6-metoxy-1,4-benzoquinol methylase	COG2227///Non-specific O-methyltransferase that catalyzes the 2 O- methylation steps in the ubiquinone biosynthetic pathway (By similarity)+++KOG1270///methyltransferase	GO:0005740///mitochondrial envelope+++GO:0031314///extrinsic component of mitochondrial inner membrane	GO:0004395///hexaprenyldihydroxybenzoate methyltransferase activity+++GO:0008425///2-polyprenyl-6-methoxy-1,4-benzoquinone methyltransferase activity+++GO:0008689///3-demethylubiquinone-9 3-O-methyltransferase activity+++GO:0010420///polyprenyldihydroxybenzoate methyltransferase activity+++GO:1990886///3,4-dihydroxy-5-polyprenylbenzoic acid O-methyltransferase activity	GO:0006744///ubiquinone biosynthetic process	IPR010233///Ubiquinone biosynthesis O-methyltransferase+++IPR029063///S-adenosyl-L-methionine-dependent methyltransferase
544254	THT1-3	1.95639	0	G4081_28183	THT1-3	270.67	458.52	345.44	66.4	130.26	83.58	4886.89	8332.85	6158.6	1235.1	2288.52	1478.03	358.21	93.4133	6459.45	1667.22	1.95639	0	0	THT1-3	tomTHT1-3	mRNA	1	NM_001247948.1	coding	known	NC_015445.3	57933350	57934073	-	NA	544254	NA	NA	544254	NA	K22246	NA	NA	KOG3216///spermidine spermine	NA	GO:0008080///N-acetyltransferase activity+++GO:0016740///transferase activity+++GO:0016747///transferase activity, transferring acyl groups other than amino-acyl groups	NA	IPR000182///GNAT domain+++IPR016181///Acyl-CoA N-acyltransferase+++IPR039534///L-ornithine N5-acetyltransferase NATA1-like
101253717	LOC101253717	-1.56948	9.27e-59	G4081_9133	LOC101253717	3.23	2.59	0.47	5.44	5.62	7.78	133	107	19	231	225	314	2.09667	6.28	86.3333	256.667	-1.56948	9.27e-59	2.02e-59	LOC101253717	NA	mRNA	1	XM_004229191.4	coding	known	NC_015438.3	74875662	74878158	+	NA	101253717	NA	NA	101253717	NA	NA	NA	NA	ENOG410IKY7///NA+++ENOG410YEU9///NA	GO:0005886///plasma membrane+++GO:0016021///integral component of membrane	GO:0022857///transmembrane transporter activity	NA	IPR000620///EamA domain+++IPR030184///WAT1-related protein
544250	fdh	1.92273	0	G4081_28180	fdh	446.89	535.1	708.22	96.98	238.34	114.27	18723	22485	29133	4188	9706	4690	563.403	149.863	23447	6194.67	1.92273	0	0	fdh	NA	mRNA	1	NM_001247928.1	coding	known	NC_015439.3	50122493	50127054	+	NA	544250	NA	NA	544250	NA	K00122	NA	NA	KOG0069///Dehydrogenase	GO:0005739///mitochondrion+++GO:0009507///chloroplast	GO:0008863///formate dehydrogenase (NAD+) activity+++GO:0016491///oxidoreductase activity+++GO:0016616///oxidoreductase activity, acting on the CH-OH group of donors, NAD or NADP as acceptor+++GO:0051287///NAD binding	GO:0042183///formate catabolic process+++GO:0055114///oxidation-reduction process	IPR006139///D-isomer specific 2-hydroxyacid dehydrogenase, catalytic domain+++IPR006140///D-isomer specific 2-hydroxyacid dehydrogenase, NAD-binding domain+++IPR029752///D-isomer specific 2-hydroxyacid dehydrogenase, NAD-binding domain conserved site 1+++IPR029753///D-isomer specific 2-hydroxyacid dehydrogenase, NAD-binding domain conserved site+++IPR033689///NAD-dependent formate dehydrogenase++…
104645730	LOC104645730	-1.09487	4.33e-17	G4081_22880	LOC104645730	2.77	1.51	0.74	4.5	2.82	3.42	95	52	25	159	94	115	1.67333	3.58	57.3333	122.667	-1.09487	4.33e-17	1.71e-17	LOC104645730	NA	mRNA	1	XM_010318026.3	coding	known	NC_015439.3	49539115	49540416	-	NA	104645730	NA	NA	104645730	NA	NA	NA	NA	NA	NA	NA	NA	NA
104645732	LOC104645732	-3.90447	0.000263	G4081_22881	LOC104645732	0	0.02	0	0.12	0.1	0.15	0	1	0	5	4	6	0.00666667	0.123333	0.333333	5	-3.90447	0.000263402	0.000165798	LOC104645732	NA	mRNA	1	XM_010318031.3	coding	known	NC_015439.3	49442107	49447696	+	NA	104645732	NA	NA	104645732	NA	NA	NA	NA	NA	NA	NA	NA	NA
101266629	LOC101266629	-2.04387	1.62e-11	G4081_20220	LOC101266629	0.14	0.21	0.19	0.69	1.09	0.42	6	9	8	31	46	18	0.18	0.733333	7.66667	31.6667	-2.04387	1.62e-11	7.44e-12	LOC101266629	NA	mRNA	1	XM_004237739.4	coding	known	NC_015441.3	58353016	58357530	+	NA	101266629	NA	NA	101266629	NA	K03841	NA	COG0158///Fructose-1,6-bisphosphatase	COG0158///D-fructose-1,6-bisphosphate 1-phosphohydrolase class 1+++KOG1458///Fructose-1,6-bisphosphatase	GO:0005737///cytoplasm	GO:0042132///fructose 1,6-bisphosphate 1-phosphatase activity+++GO:0046872///metal ion binding	GO:0005975///carbohydrate metabolic process	IPR000146///Fructose-1,6-bisphosphatase class 1+++IPR020548///Fructose-1,6-bisphosphatase, active site+++IPR028343///Fructose-1,6-bisphosphatase+++IPR033391///Fructose-1-6-bisphosphatase class I, N-terminal
101257792	LOC101257792	3.46185	0	G4081_12608	LOC101257792	11.53	15.92	26.48	1.07	2.53	1.34	493	683	1112	47	105	56	17.9767	1.64667	762.667	69.3333	3.46185	0	0	LOC101257792	NA	mRNA	1	XM_004245809.4	coding	known	NC_015445.3	61370504	61372322	-	NA	101257792	NA	NA	101257792	NA	NA	NA	NA	ENOG410IHXI///NA+++ENOG410YEZY///NA	GO:0016020///membrane+++GO:0016021///integral component of membrane	GO:0005345///purine nucleobase transmembrane transporter activity	GO:0006863///purine nucleobase transport	IPR030182///Purine permease, plant
544260	ERF3	2.51216	0	G4081_28189	ERF3	178.44	203.15	192.91	17.95	42.14	41.76	6904	7885	7331	716	1585	1583	191.5	33.95	7373.33	1294.67	2.51216	0	0	ERF3	LeERF3b+++SlERF-F5	mRNA	1	NM_001246867.2	coding	known	NC_015447.3	3118962	3120419	+	NA	544260	NA	NA	544260	NA	K09286	NA	NA	ENOG410J0HH///NA	GO:0005634///nucleus	GO:0003677///DNA binding+++GO:0003700///DNA-binding transcription factor activity	GO:0006355///regulation of transcription, DNA-templated	IPR001471///AP2/ERF domain+++IPR016177///DNA-binding domain superfamily+++IPR036955///AP2/ERF domain superfamily
101257791	LOC101257791	-1.78324	8.63e-146	G4081_12607	LOC101257791	2.06	1.43	1.25	6.82	4.76	4.73	205	142	122	698	459	460	1.58	5.43667	156.333	539	-1.78324	8.63e-146	1.08e-146	LOC101257791	NA	mRNA	1	XM_004245640.4	coding	known	NC_015445.3	63352433	63356129	+	NA	101257791	NA	NA	101257791	NA	NA	NA	NA	COG4886///leucine Rich Repeat+++ENOG410IHDY///NA	GO:0005886///plasma membrane+++GO:0016020///membrane+++GO:0016021///integral component of membrane	GO:0004674///protein serine/threonine kinase activity+++GO:0005524///ATP binding	NA	IPR000719///Protein kinase domain+++IPR001245///Serine-threonine/tyrosine-protein kinase, catalytic domain+++IPR003591///Leucine-rich repeat, typical subtype+++IPR011009///Protein kinase-like domain superfamily+++IPR013210///Leucine-rich repeat-containing N-terminal, plant-type+++IPR032675///Leucine-rich repeat domain superfamily
101247602	LOC101247602	1.78752	0	G4081_3835	LOC101247602	33.94	42.34	31.96	6.46	13.58	11.64	1552.78	1942.06	1435.06	304.65	603.91	521.88	36.08	10.56	1643.3	476.813	1.78752	0	0	LOC101247602	NA	mRNA	1	XM_004253461.4	coding	known	NC_015441.3	52095436	52097716	-	NA	101247602	NA	NA	101247602	NA	K20562	NA	NA	NA	GO:0016021///integral component of membrane	GO:0004497///monooxygenase activity+++GO:0005506///iron ion binding+++GO:0016705///oxidoreductase activity, acting on paired donors, with incorporation or reduction of molecular oxygen+++GO:0020037///heme binding	NA	IPR001128///Cytochrome P450+++IPR002401///Cytochrome P450, E-class, group I+++IPR017972///Cytochrome P450, conserved site+++IPR036396///Cytochrome P450 superfamily
101247603	LOC101247603	-1.90083	1.2e-78	G4081_3836	LOC101247603	1.47	1.16	1.19	5.16	3.95	5.16	82	65	65	297	214	282	1.27333	4.75667	70.6667	264.333	-1.90083	1.2e-78	2.21e-79	LOC101247603	NA	mRNA	1	XM_004236316.4	coding	known	NC_015440.3	63099998	63102063	-	NA	101247603	NA	NA	101247603	NA	NA	NA	NA	ENOG410IGPI///NA+++ENOG410YA8E///NA	GO:0000139///Golgi membrane+++GO:0005768///endosome+++GO:0005794///Golgi apparatus+++GO:0005802///trans-Golgi network+++GO:0016021///integral component of membrane	GO:0008168///methyltransferase activity	GO:0009834///plant-type secondary cell wall biogenesis+++GO:0045491///xylan metabolic process+++GO:0045492///xylan biosynthetic process	IPR006514///IRX15/IRX15L/IGXM+++IPR021148///Polysaccharide biosynthesis domain
101266621	LOC101266621	1.53594	7.15e-60	G4081_20215	LOC101266621	6.82	7.52	6.15	2.17	2.57	2.36	270.51	298.96	239.31	88.7	98.95	91.73	6.83	2.36667	269.593	93.1267	1.53594	7.15e-60	1.54e-60	LOC101266621	NA	mRNA	1	XM_019211778.2	coding	known	NW_020444375.1	289	2509	-	NA	101266621	NA	NA	101266621	NA	NA	NA	NA	COG0515///Serine Threonine protein kinase+++ENOG410IVAT///NA	GO:0005886///plasma membrane	GO:0004674///protein serine/threonine kinase activity+++GO:0005516///calmodulin binding+++GO:0005524///ATP binding+++GO:0030246///carbohydrate binding	GO:0006468///protein phosphorylation+++GO:0048544///recognition of pollen	IPR000719///Protein kinase domain+++IPR000742///EGF-like domain+++IPR000858///S-locus glycoprotein domain+++IPR001245///Serine-threonine/tyrosine-protein kinase, catalytic domain+++IPR001480///Bulb-type lectin domain+++IPR003609///PAN/Apple domain+++IPR008271///Serine/threonine-protein kinase, active site+++IPR011009///Protein kinase-like domain superfamily+++IPR024171///S-receptor-like serine/th…
101268174	LOC101268174	1.04424	1.14e-163	G4081_21546	LOC101268174	13.82	14.94	23.85	6.88	11.5	7.22	1085	1175	1835	557	877	555	17.5367	8.53333	1365	663	1.04424	1.14e-163	1.32e-164	LOC101268174	NA	mRNA	1	XM_004253052.4	coding	known	NC_015449.3	65985792	65992594	-	NA	101268174	NA	NA	101268174	NA	K12125	NA	NA	NA	NA	NA	NA	NA
101246023	LOC101246023	-1.7758	4.49e-121	G4081_2502	LOC101246023	3.86	5.12	2.2	10.88	17.78	9.97	136	181	76	395	609	344	3.72667	12.8767	131	449.333	-1.7758	4.49e-121	6.3e-122	LOC101246023	NA	mRNA	1	XM_004234194.4	coding	known	NC_015440.3	571726	573395	-	NA	101246023	NA	NA	101246023	NA	K05389	NA	NA	COG1226///PotAssium voltage-gated channel+++KOG1418///Potassium channel subfamily K member	GO:0005887///integral component of plasma membrane+++GO:0009705///plant-type vacuole membrane	GO:0022841///potassium ion leak channel activity+++GO:0046872///metal ion binding	GO:0030322///stabilization of membrane potential+++GO:0071805///potassium ion transmembrane transport	IPR003280///Two pore domain potassium channel+++IPR011992///EF-hand domain pair+++IPR013099///Potassium channel domain+++IPR018247///EF-Hand 1, calcium-binding site
104645727	LOC104645727	1.02022	1.32e-35	G4081_22879	LOC104645727	16.18	14.7	9.6	5.6	7.51	7.04	359	328	210	128	162	153	13.4933	6.71667	299	147.667	1.02022	1.32e-35	3.75e-36	LOC104645727	NA	mRNA	1	XM_010318016.3	coding	known	NC_015439.3	49613426	49614296	-	NA	104645727	NA	NA	104645727	NA	NA	NA	NA	NA	NA	NA	NA	NA
101266622	LOC101266622	1.05133	4.41e-06	G4081_20216	LOC101266622	1.06	1.43	0.48	0.19	1.04	0.23	43	58	19	8	41	9	0.99	0.486667	40	19.3333	1.05133	4.41e-06	2.52e-06	LOC101266622	NA	mRNA	1	XM_004236372.4	coding	known	NC_015440.3	69483136	69484930	-	NA	101266622	NA	NA	101266622	NA	K09422	NA	NA	COG5147///Myblike DNAbinding domain containing protein+++KOG0048///Myblike DNAbinding domain containing protein	GO:0005634///nucleus	GO:0003700///DNA-binding transcription factor activity+++GO:0043565///sequence-specific DNA binding	GO:0009686///gibberellin biosynthetic process+++GO:0009740///gibberellic acid mediated signaling pathway+++GO:0009751///response to salicylic acid+++GO:0010015///root morphogenesis+++GO:0010373///negative regulation of gibberellin biosynthetic process+++GO:0016036///cellular response to phosphate starvation+++GO:0045892///negative regulation of transcription, DNA-templated+++GO:0055062///phosphat…	IPR001005///SANT/Myb domain+++IPR009057///Homeobox-like domain superfamily+++IPR015495///Myb-like transcription factor+++IPR017930///Myb domain
101247600	LOC101247600	2.03853	1.27e-96	G4081_3833	LOC101247600	8.42	11.75	2.34	1.67	1.95	1.91	333	466	91	68	75	74	7.50333	1.84333	296.667	72.3333	2.03853	1.27e-96	2.06e-97	LOC101247600	NA	mRNA	1	XM_004235815.4	coding	known	NC_015440.3	68471502	68474489	-	NA	101247600	NA	NA	101247600	NA	K00915	NA	NA	ENOG410IPEN///NA+++ENOG4111RTX///NA	GO:0005634///nucleus+++GO:0090406///pollen tube	GO:0000823///inositol-1,4,5-trisphosphate 6-kinase activity+++GO:0000824///inositol tetrakisphosphate 3-kinase activity+++GO:0005524///ATP binding+++GO:0019900///kinase binding+++GO:0047326///inositol tetrakisphosphate 5-kinase activity+++GO:0051765///inositol tetrakisphosphate kinase activity+++GO:0051766///inositol trisphosphate kinase activity+++GO:0052725///inositol-1,3,4-trisphosphate 6-kina…	GO:0006355///regulation of transcription, DNA-templated+++GO:0009555///pollen development+++GO:0009749///response to glucose+++GO:0009793///embryo development ending in seed dormancy+++GO:0010183///pollen tube guidance+++GO:0010264///myo-inositol hexakisphosphate biosynthetic process	IPR005522///Inositol polyphosphate kinase+++IPR038286///Inositol polyphosphate kinase superfamily
101266616	LOC101266616	-1.11305	2.5e-13	G4081_20210	LOC101266616	1.18	1.41	0.72	2.59	2.61	1.98	45	54	27	102	97	74	1.10333	2.39333	42	91	-1.11305	2.5e-13	1.09e-13	LOC101266616	NA	mRNA	1	XM_004253129.4	coding	known	NC_015449.3	66609040	66611615	+	NA	101266616	NA	NA	101266616	NA	NA	NA	NA	NA	GO:0005737///cytoplasm	GO:0005524///ATP binding+++GO:0043531///ADP binding	GO:0007165///signal transduction+++GO:0009626///plant-type hypersensitive response	IPR000157///Toll/interleukin-1 receptor homology (TIR) domain+++IPR001611///Leucine-rich repeat+++IPR002182///NB-ARC+++IPR003591///Leucine-rich repeat, typical subtype+++IPR027417///P-loop containing nucleoside triphosphate hydrolase+++IPR032675///Leucine-rich repeat domain superfamily+++IPR035897///Toll/interleukin-1 receptor homology (TIR) domain superfamily
101266619	LOC101266619	1.38516	0.000422	G4081_20213	LOC101266619	0.67	0.29	0.59	0.41	0.03	0.14	20.11	8.72	17.69	12.84	1	4	0.516667	0.193333	15.5067	5.94667	1.38516	0.000421693	0.000268519	LOC101266619	NA	mRNA	1	XM_004253337.3	coding	known	NW_020442967.1	3256	4493	-	NA	101266619	NA	NA	101266619	NA	NA	NA	NA	NA	NA	NA	NA	NA
101246021	LOC101246021	-1.67007	3.82e-34	G4081_2500	LOC101246021	1.73	1.09	0.93	3.88	3.73	4.38	58.08	37.04	31.02	135.51	122.19	144.39	1.25	3.99667	42.0467	134.03	-1.67007	3.82e-34	1.1e-34	LOC101246021	NA	mRNA	2	XM_004233917.4+++XM_010318889.3	coding	known	NC_015439.3	35789075	35790816	-	NA	101246021	NA	NA	101246021	NA	NA	NA	NA	NA	NA	NA	NA	NA
101266628	LOC101266628	-1.62127	3.9e-13	G4081_20219	LOC101266628	0.14	0.14	0.12	0.57	0.32	0.34	17	17	15	72	38	41	0.133333	0.41	16.3333	50.3333	-1.62127	3.9e-13	1.71e-13	LOC101266628	NA	mRNA	1	XM_004237700.4	coding	known	NC_015441.3	56101471	56106149	-	NA	101266628	NA	NA	101266628	NA	NA	NA	NA	COG4886///leucine Rich Repeat+++ENOG410IVCC///NA	GO:0005886///plasma membrane+++GO:0016021///integral component of membrane	GO:0004674///protein serine/threonine kinase activity+++GO:0005524///ATP binding	GO:0010449///root meristem growth+++GO:0016032///viral process	IPR000719///Protein kinase domain+++IPR001245///Serine-threonine/tyrosine-protein kinase, catalytic domain+++IPR001611///Leucine-rich repeat+++IPR003591///Leucine-rich repeat, typical subtype+++IPR008271///Serine/threonine-protein kinase, active site+++IPR011009///Protein kinase-like domain superfamily+++IPR017441///Protein kinase, ATP binding site+++IPR032675///Leucine-rich repeat domain superfa…
101247596	LOC101247596	-1.74281	0	G4081_3830	LOC101247596	13.61	10.58	8.8	39.02	29.67	41.82	1559	1213	987	4608	3301	4693	10.9967	36.8367	1253	4200.67	-1.74281	0	0	LOC101247596	NA	mRNA	1	XM_004235233.4	coding	known	NC_015440.3	60834695	60840509	-	NA	101247596	NA	NA	101247596	NA	K20924	NA	NA	COG1215///Glycosyl transferase, family 2+++ENOG410IEH4///NA	GO:0000139///Golgi membrane+++GO:0016021///integral component of membrane	GO:0016760///cellulose synthase (UDP-forming) activity	GO:0030244///cellulose biosynthetic process+++GO:0071555///cell wall organization	IPR005150///Cellulose synthase+++IPR013083///Zinc finger, RING/FYVE/PHD-type+++IPR029044///Nucleotide-diphospho-sugar transferases
544246	ext1	-4.79161	0	G4081_28176	ext1	1.17	0.5	0.19	21.09	14.77	16.05	44	19	7.11	815.91	538.84	590.28	0.62	17.3033	23.37	648.343	-4.79161	0	0	ext1	NA	mRNA	1	NM_001247899.3	coding	known	NC_015449.3	61428462	61429878	+	NA	544246	NA	NA	544246	NA	NA	NA	NA	NA	NA	NA	NA	NA
101259327	LOC101259327	-2.31951	0.00023	G4081_13925	LOC101259327	0.12	0.04	0.04	0.11	0.37	0.52	3	1	1	3	9	13	0.0666667	0.333333	1.66667	8.33333	-2.31951	0.000229567	0.000143932	LOC101259327	NA	mRNA	1	XM_004236423.4	coding	known	NC_015440.3	67117678	67118837	-	NA	101259327	NA	NA	101259327	NA	K00799	NA	COG0625///Glutathione S-transferase	ENOG410XSIX///NA+++KOG0406///glutathione Stransferase	GO:0005737///cytoplasm+++GO:0005829///cytosol	GO:0004364///glutathione transferase activity	GO:0006749///glutathione metabolic process+++GO:0009407///toxin catabolic process	IPR004045///Glutathione S-transferase, N-terminal+++IPR010987///Glutathione S-transferase, C-terminal-like+++IPR036249///Thioredoxin-like superfamily+++IPR036282///Glutathione S-transferase, C-terminal domain superfamily+++IPR040079///Glutathione Transferase family
101253730	LOC101253730	-1.13003	1.78e-64	G4081_9145	LOC101253730	5.77	6.75	5.84	8.88	21.26	10.49	202	237	200.78	320	723	359.6	6.12	13.5433	213.26	467.533	-1.13003	1.78e-64	3.69e-65	LOC101253730	NA	mRNA	1	XM_019211813.1	coding	known	NC_015438.3	92462321	92471565	-	NA	101253730	NA	NA	101253730	NA	NA	NA	NA	NA	NA	NA	NA	NA
101253733	LOC101253733	-1.54271	3.9e-131	G4081_9148	LOC101253733	7.88	8.37	6.9	23.09	23.38	21.25	209	223	180	631	603	552	7.71667	22.5733	204	595.333	-1.54271	3.9e-131	5.2e-132	LOC101253733	NA	mRNA	1	XM_004231112.4	coding	known	NC_015438.3	84690063	84691087	-	NA	101253733	NA	NA	101253733	NA	NA	NA	NA	ENOG410IX1U///NA+++ENOG410YKJY///NA	GO:0048046///apoplast	GO:0004857///enzyme inhibitor activity	GO:0009641///shade avoidance+++GO:0043086///negative regulation of catalytic activity	IPR006501///Pectinesterase inhibitor domain+++IPR035513///Invertase/pectin methylesterase inhibitor domain superfamily
101255768	LOC101255768	5.25158	0	G4081_10895	LOC101255768	2.96	118.46	108.13	0.71	4.53	0.89	69.31	2785.69	2492.34	17	103.1	20.5	76.5167	2.04333	1782.45	46.8667	5.25158	0	0	LOC101255768	NA	mRNA	1	XM_019213011.2	coding	known	NC_015440.3	62628809	62629840	+	NA	101255768	NA	NA	101255768	NA	NA	NA	NA	NA	NA	GO:0004867///serine-type endopeptidase inhibitor activity	NA	IPR003465///Proteinase inhibitor I20
544249	hqt	-1.17019	0	G4081_28179	hqt	66.81	53.33	51.78	132.89	126.96	128.06	2581	2067	1965	5292	4768	4847	57.3067	129.303	2204.33	4969	-1.17019	0	0	hqt	NA	mRNA	1	NM_001247921.2	coding	known	NC_015444.3	608139	611715	-	NA	544249	NA	NA	544249	NA	K13065	NA	NA	ENOG410IE2K///NA	NA	GO:0016740///transferase activity+++GO:0016747///transferase activity, transferring acyl groups other than amino-acyl groups+++GO:0047205///quinate O-hydroxycinnamoyltransferase activity	NA	IPR003480///Transferase+++IPR023213///Chloramphenicol acetyltransferase-like domain superfamily
101253690	LOC101253690	1.05846	7.84e-10	G4081_9109	LOC101253690	1.36	1.23	1.24	0.62	0.6	0.63	75	68	67	35	32	34	1.27667	0.616667	70	33.6667	1.05846	7.84e-10	3.83e-10	LOC101253690	NA	mRNA	1	XM_004240558.4	coding	known	NC_015443.3	289727	291769	+	NA	101253690	NA	NA	101253690	NA	K07195	NA	NA	ENOG410YIGI///NA+++KOG2344///exocyst complex	GO:0000145///exocyst+++GO:0005634///nucleus+++GO:0005829///cytosol+++GO:0012505///endomembrane system+++GO:0016020///membrane+++GO:0031982///vesicle+++GO:0045335///phagocytic vesicle	NA	GO:0002237///response to molecule of bacterial origin+++GO:0006887///exocytosis+++GO:0006952///defense response+++GO:0009617///response to bacterium+++GO:0009620///response to fungus+++GO:1900426///positive regulation of defense response to bacterium	IPR004140///Exocyst complex component Exo70+++IPR016159///Cullin repeat-like-containing domain superfamily
101256272	LOC101256272	2.36499	1.37e-10	G4081_11332	LOC101256272	1.05	1.14	1.12	0.31	0.05	0.28	23	25	24	7	1	6	1.10333	0.213333	24	4.66667	2.36499	1.37e-10	6.52e-11	LOC101256272	NA	mRNA	1	XM_004236093.4	coding	known	NC_015440.3	65462620	65463477	+	NA	101256272	NA	NA	101256272	NA	K13993	NA	COG0071///Molecular chaperone IbpA, HSP20 family	NA	GO:0005788///endoplasmic reticulum lumen	NA	NA	IPR002068///Alpha crystallin/Hsp20 domain+++IPR008978///HSP20-like chaperone+++IPR031107///Small heat shock protein HSP20
101253695	LOC101253695	1.44742	1.76e-75	G4081_9113	LOC101253695	23.36	21.04	5.94	5.33	5.83	7.49	519	470	130	122	126	163	16.78	6.21667	373	137	1.44742	1.76e-75	3.31e-76	LOC101253695	NA	mRNA	1	XM_004241702.4	coding	known	NC_015443.3	41854795	41855666	+	NA	101253695	NA	NA	101253695	NA	NA	NA	NA	NA	NA	NA	NA	IPR008480///Protein of unknown function DUF761, plant
101254744	LOC101254744	-1.64789	4e-37	G4081_10009	LOC101254744	1.82	0.69	1.47	4.83	3.99	3.65	65.43	25	52	179.02	139.54	128.53	1.32667	4.15667	47.4767	149.03	-1.64789	4e-37	1.11e-37	LOC101254744	NA	mRNA	1	XM_019212148.2	coding	known	NC_015439.3	25806155	25807515	-	NA	101254744	NA	NA	101254744	NA	NA	NA	NA	NA	GO:0005576///extracellular region+++GO:0009530///primary cell wall	GO:0005199///structural constituent of cell wall	GO:0009611///response to wounding+++GO:0009664///plant-type cell wall organization+++GO:0009737///response to abscisic acid+++GO:0009751///response to salicylic acid+++GO:0009753///response to jasmonic acid	IPR006706///Extensin domain
101250180	LOC101250180	-1.08908	9.62e-83	G4081_6089	LOC101250180	7.32	8.32	1.97	11.96	15.55	10.27	375	427	99	631	774	515	5.87	12.5933	300.333	640	-1.08908	9.62e-83	1.71e-83	LOC101250180	NA	mRNA	1	XM_004232494.4	coding	known	NC_015439.3	47195941	47199382	+	NA	101250180	NA	NA	101250180	NA	K19476	NA	NA	NA	NA	NA	NA	NA
101259406	ABCG4	1.29904	8.36e-46	G4081_13995	ABCG4	4.54	2.04	5.9	2.28	1.32	1.44	290	131	370	150	82	90	4.16	1.68	263.667	107.333	1.29904	8.36e-46	2.08e-46	ABCG4	SlABCG4	mRNA	1	XM_004234154.4	coding	known	NC_015440.3	2213380	2215735	-	NA	101259406	NA	NA	101259406	NA	NA	NA	NA	COG1131///(ABC) transporter+++KOG0061///(ABC) transporter	GO:0005886///plasma membrane+++GO:0016021///integral component of membrane	GO:0005524///ATP binding+++GO:0042626///ATPase activity, coupled to transmembrane movement of substances	GO:0055085///transmembrane transport	IPR003439///ABC transporter-like+++IPR003593///AAA+ ATPase domain+++IPR013525///ABC-2 type transporter+++IPR017871///ABC transporter, conserved site+++IPR027417///P-loop containing nucleoside triphosphate hydrolase
101250177	LOC101250177	-1.8821	1.48e-10	G4081_6087	LOC101250177	0.23	0.13	0.23	0.83	0.7	0.64	10	6	10	38	30	28	0.196667	0.723333	8.66667	32	-1.8821	1.48e-10	7.02e-11	LOC101250177	NA	mRNA	1	XM_004232164.3	coding	known	NC_015439.3	50990045	50992342	+	NA	101250177	NA	NA	101250177	NA	K09422	NA	NA	COG5147///Myblike DNAbinding domain containing protein+++KOG0048///Myblike DNAbinding domain containing protein	GO:0005634///nucleus	GO:0003677///DNA binding	GO:0000902///cell morphogenesis+++GO:0010091///trichome branching+++GO:0035017///cuticle pattern formation+++GO:1901957///regulation of cutin biosynthetic process	IPR001005///SANT/Myb domain+++IPR009057///Homeobox-like domain superfamily+++IPR015495///Myb-like transcription factor+++IPR017930///Myb domain
101266706	LOC101266706	2.71083	0	G4081_20284	LOC101266706	112.07	133.22	214.66	21.24	25.36	23.94	2581	3084	4871	504	568	540	153.317	23.5133	3512	537.333	2.71083	0	0	LOC101266706	NA	mRNA	1	XM_004252962.4	coding	known	NC_015449.3	66705734	66707103	-	NA	101266706	NA	NA	101266706	NA	K00799	NA	COG0625///Glutathione S-transferase	NA	NA	GO:0004364///glutathione transferase activity	GO:0009734///auxin-activated signaling pathway	IPR004045///Glutathione S-transferase, N-terminal+++IPR004046///Glutathione S-transferase, C-terminal+++IPR010987///Glutathione S-transferase, C-terminal-like+++IPR036249///Thioredoxin-like superfamily+++IPR036282///Glutathione S-transferase, C-terminal domain superfamily
101247575	LOC101247575	-1.49409	0	G4081_3813	LOC101247575	11.39	5.67	5.82	33.65	8.71	21.51	931	464	466	2836	692	1723	7.62667	21.29	620.333	1750.33	-1.49409	0	0	LOC101247575	NA	mRNA	1	XM_004231910.4	coding	known	NC_015439.3	53751941	53755669	-	NA	101247575	NA	NA	101247575	NA	NA	NA	NA	NA	NA	NA	NA	NA
104649409	LOC104649409	-1.58254	6.07e-07	G4081_24636	LOC104649409	1.52	0.56	0.29	2.49	2.05	2.62	16	6	3	27	21	27	0.79	2.38667	8.33333	25	-1.58254	6.07e-07	3.32e-07	LOC104649409	NA	mRNA	1	XM_010328538.3	coding	known	NC_015438.3	86637417	86637872	-	NA	104649409	NA	NA	104649409	NA	NA	NA	NA	NA	NA	NA	NA	NA
104649414	LOC104649414	-1.1582	1.08e-26	G4081_24639	LOC104649414	0.67	0.89	0.57	1.49	1.63	1.66	76	102	64	175	180	186	0.71	1.59333	80.6667	180.333	-1.1582	1.08e-26	3.51e-27	LOC104649414	NA	mRNA	2	XM_010328554.3+++XM_026032110.1	coding	known	NC_015438.3	86645367	86650493	+	NA	104649414	NA	NA	104649414	NA	NA	NA	NA	NA	GO:0005886///plasma membrane	GO:0004674///protein serine/threonine kinase activity+++GO:0005524///ATP binding+++GO:0009881///photoreceptor activity	GO:0006355///regulation of transcription, DNA-templated+++GO:0009584///detection of visible light+++GO:0018298///protein-chromophore linkage	IPR000014///PAS domain+++IPR000700///PAS-associated, C-terminal+++IPR000719///Protein kinase domain+++IPR001245///Serine-threonine/tyrosine-protein kinase, catalytic domain+++IPR001294///Phytochrome+++IPR003018///GAF domain+++IPR008271///Serine/threonine-protein kinase, active site+++IPR011009///Protein kinase-like domain superfamily+++IPR013515///Phytochrome, central region+++IPR013516///Phytoch…
101265518	LOC101265518	3.90931	7.25e-54	G4081_19284	LOC101265518	0.83	1.5	3.63	0.02	0.1	0.28	36	65	154	1	4	12	1.98667	0.133333	85	5.66667	3.90931	7.25e-54	1.66e-54	LOC101265518	NA	mRNA	1	XM_004252470.4	coding	known	NC_015449.3	61830239	61833087	+	NA	101265518	NA	NA	101265518	NA	NA	NA	NA	COG0515///Serine Threonine protein kinase+++KOG1187///receptor-like protein kinase	GO:0005886///plasma membrane	GO:0004674///protein serine/threonine kinase activity+++GO:0005524///ATP binding	GO:0006468///protein phosphorylation+++GO:0042742///defense response to bacterium	IPR000719///Protein kinase domain+++IPR001245///Serine-threonine/tyrosine-protein kinase, catalytic domain+++IPR008271///Serine/threonine-protein kinase, active site+++IPR011009///Protein kinase-like domain superfamily
101256260	LOC101256260	1.00292	4.56e-13	G4081_11321	LOC101256260	1.67	2.13	2.24	1.15	1.02	0.85	87.11	112	117	62	52	44	2.01333	1.00667	105.37	52.6667	1.00292	4.56e-13	2e-13	LOC101256260	NA	mRNA	4	XM_004234581.4+++XM_010319427.3+++XM_010319428.3+++XM_010319430.3	coding	known	NC_015440.3	6445459	6472616	+	NA	101256260	NA	NA	101256260	NA	K04506	NA	NA	ENOG410XVP0///NA+++KOG3002///e3 ubiquitin-protein ligase	GO:0005634///nucleus+++GO:0005737///cytoplasm	GO:0008270///zinc ion binding+++GO:0061630///ubiquitin protein ligase activity	GO:0006511///ubiquitin-dependent protein catabolic process+++GO:0007275///multicellular organism development	IPR001841///Zinc finger, RING-type+++IPR004162///E3 ubiquitin-protein ligase SIN-like+++IPR008974///TRAF-like+++IPR013010///Zinc finger, SIAH-type+++IPR013083///Zinc finger, RING/FYVE/PHD-type+++IPR018121///Seven-in-absentia protein, TRAF-like domain
101259392	LOC101259392	3.91345	0	G4081_13981	LOC101259392	60.42	63.51	118.65	5.69	5.2	5.18	2546	2684	4909	247	213	214	80.86	5.35667	3379.67	224.667	3.91345	0	0	LOC101259392	NA	mRNA	2	XM_004249892.4+++XM_019211075.2	coding	known	NC_015448.3	1167252	1172565	+	NA	101259392	NA	NA	101259392	NA	NA	NA	NA	NA	NA	NA	NA	NA
101253701	LOC101253701	6.07953	0	G4081_9119	LOC101253701	40.07	68.31	5.73	0.64	0.16	0.89	1753	2997	246	29	7	38	38.0367	0.563333	1665.33	24.6667	6.07953	0	0	LOC101253701	NA	mRNA	1	XM_004243423.3	coding	known	NC_015444.3	61011440	61013393	+	NA	101253701	NA	NA	101253701	NA	NA	NA	NA	NA	GO:0016021///integral component of membrane	GO:0004497///monooxygenase activity+++GO:0005506///iron ion binding+++GO:0016705///oxidoreductase activity, acting on paired donors, with incorporation or reduction of molecular oxygen+++GO:0020037///heme binding	NA	IPR001128///Cytochrome P450+++IPR002401///Cytochrome P450, E-class, group I+++IPR017972///Cytochrome P450, conserved site+++IPR036396///Cytochrome P450 superfamily
101265520	LOC101265520	-1.24656	0	G4081_19286	LOC101265520	206.9	185.1	156.69	394	459.93	456.16	5591	5024	4167	10972	12086	12075	182.897	436.697	4927.33	11711	-1.24656	0	0	LOC101265520	NA	mRNA	1	XM_004252541.2	coding	known	NC_015449.3	63158738	63161207	-	NA	101265520	NA	NA	101265520	NA	K00799	NA	COG0625///Glutathione S-transferase	COG0625///glutathione Stransferase+++KOG0867///glutathione Stransferase	GO:0005634///nucleus+++GO:0005737///cytoplasm+++GO:0005777///peroxisome	GO:0004364///glutathione transferase activity+++GO:0004601///peroxidase activity	GO:0009407///toxin catabolic process	IPR004045///Glutathione S-transferase, N-terminal+++IPR010987///Glutathione S-transferase, C-terminal-like+++IPR036249///Thioredoxin-like superfamily+++IPR036282///Glutathione S-transferase, C-terminal domain superfamily+++IPR040075///Glutathione S-transferase Theta, N-terminal+++IPR040077///Glutathione S-transferase Theta, C-terminal
101250187	LOC101250187	-1.39613	1.98e-30	G4081_6096	LOC101250187	1.43	1.31	1.41	4.28	3.74	2.9	61	56	59	188	155	121	1.38333	3.64	58.6667	154.667	-1.39613	1.98e-30	6.01e-31	LOC101250187	NA	mRNA	1	XM_004233650.3	coding	known	NC_015439.3	50262323	50264961	-	NA	101250187	NA	NA	101250187	NA	NA	NA	NA	ENOG410IG15///NA+++ENOG410YEWI///NA	GO:0005794///Golgi apparatus+++GO:0016021///integral component of membrane	GO:0016413///O-acetyltransferase activity	GO:0010411///xyloglucan metabolic process	IPR025846///PMR5 N-terminal domain+++IPR026057///PC-Esterase+++IPR029962///Trichome birefringence-like family+++IPR029975///Altered xyloglucan 4-like
101256265	LOC101256265	-3.38047	0	G4081_11325	LOC101256265	16.49	11.54	0.4	145.64	43.6	107.41	213.87	151.01	5.16	1945.36	550.66	1364.11	9.47667	98.8833	123.347	1286.71	-3.38047	0	0	LOC101256265	NA	mRNA	1	XM_004235101.4	coding	known	NC_015440.3	55530958	55531500	+	NA	101256265	NA	NA	101256265	NA	NA	NA	NA	NA	GO:0016021///integral component of membrane	NA	NA	IPR016140///Bifunctional inhibitor/plant lipid transfer protein/seed storage helical domain+++IPR027923///Hydrophobic seed protein domain+++IPR036312///Bifunctional inhibitor/plant lipid transfer protein/seed storage helical domain superfamily
101250191	LOC101250191	2.59999	7.95e-51	G4081_6099	LOC101250191	2.31	2.37	2.96	0.32	0.34	0.61	105	108	132	15	15	27	2.54667	0.423333	115	19	2.59999	7.95e-51	1.87e-51	LOC101250191	NA	mRNA	1	XM_004234500.3	coding	known	NC_015440.3	5430185	5434244	+	NA	101250191	NA	NA	101250191	NA	NA	NA	NA	COG0465///Acts as a processive, ATP-dependent zinc metallopeptidase for both cytoplasmic and membrane proteins. Plays a role in the quality control of integral membrane proteins (By similarity)+++KOG0743///mitochondrial chaperone	GO:0005739///mitochondrion+++GO:0005740///mitochondrial envelope+++GO:0005741///mitochondrial outer membrane+++GO:0016021///integral component of membrane	GO:0005524///ATP binding+++GO:0016887///ATPase activity+++GO:0042802///identical protein binding	GO:0002237///response to molecule of bacterial origin+++GO:0008219///cell death+++GO:0009411///response to UV+++GO:0009617///response to bacterium+++GO:0009626///plant-type hypersensitive response+++GO:0009863///salicylic acid mediated signaling pathway	IPR003593///AAA+ ATPase domain+++IPR003959///ATPase, AAA-type, core+++IPR003960///ATPase, AAA-type, conserved site+++IPR025753///AAA-type ATPase, N-terminal domain+++IPR027417///P-loop containing nucleoside triphosphate hydrolase
101253705	LOC101253705	-2.3855	2.7e-33	G4081_9122	LOC101253705	1.03	0.28	0.16	3.69	2.27	1.68	33	9	5	122	71	53	0.49	2.54667	15.6667	82	-2.3855	2.7e-33	7.87e-34	LOC101253705	NA	mRNA	1	XM_004244176.4	coding	known	NC_015444.3	65872022	65874364	+	NA	101253705	NA	NA	101253705	NA	NA	NA	NA	ENOG410IRG8///NA+++ENOG410YDAX///NA	GO:0005576///extracellular region+++GO:0005618///cell wall+++GO:0016020///membrane	NA	GO:0009664///plant-type cell wall organization	IPR002963///Expansin+++IPR007112///Expansin/pollen allergen, DPBB domain+++IPR007117///Expansin, cellulose-binding-like domain+++IPR007118///Expansin/Lol pI+++IPR009009///RlpA-like protein, double-psi beta-barrel domain+++IPR036749///Expansin, cellulose-binding-like domain superfamily+++IPR036908///RlpA-like domain superfamily
101250190	LOC101250190	1.59639	5.49e-112	G4081_6098	LOC101250190	46.43	40.68	67.3	13.09	21.51	17.16	434	385	627	126	196	157	51.47	17.2533	482	159.667	1.59639	5.49e-112	8.09e-113	LOC101250190	NA	mRNA	1	XM_010315540.2	coding	known	NC_015449.3	3464044	3464457	-	NA	101250190	NA	NA	101250190	NA	NA	NA	NA	NA	NA	NA	NA	NA
101266695	FYFL	-2.43539	5.49e-41	G4081_20275	FYFL	0.72	0.39	0.7	2.6	4.74	2.5	22	12	21	82	141	75	0.603333	3.28	18.3333	99.3333	-2.43539	5.49e-41	1.44e-41	FYFL	NA	mRNA	1	NM_001289900.2	coding	known	NC_015440.3	1331833	1343622	+	NA	101266695	NA	NA	101266695	NA	NA	NA	NA	KOG0014///transcription factor	GO:0005634///nucleus	GO:0000977///RNA polymerase II regulatory region sequence-specific DNA binding+++GO:0003677///DNA binding+++GO:0003700///DNA-binding transcription factor activity+++GO:0046983///protein dimerization activity	GO:0006355///regulation of transcription, DNA-templated+++GO:0045944///positive regulation of transcription by RNA polymerase II	IPR002100///Transcription factor, MADS-box+++IPR002487///Transcription factor, K-box+++IPR033896///MADS MEF2-like+++IPR036879///Transcription factor, MADS-box superfamily
101250182	LOC101250182	1.56721	6.52e-12	G4081_6091	LOC101250182	1.08	1.65	0.54	0.4	0.28	0.42	47	72	23	18	12	18	1.09	0.366667	47.3333	16	1.56721	6.52e-12	2.96e-12	LOC101250182	NA	mRNA	1	XM_004250438.4	coding	known	NC_015448.3	1761699	1763332	-	NA	101250182	NA	NA	101250182	NA	NA	NA	NA	NA	NA	GO:0016758///transferase activity, transferring hexosyl groups	NA	IPR002213///UDP-glucuronosyl/UDP-glucosyltransferase+++IPR035595///UDP-glycosyltransferase family, conserved site
101250181	LOC101250181	2.30653	0	G4081_6090	LOC101250181	17.94	20.78	19.19	2.82	4.98	3.99	1279	1484	1341	207	345	279	19.3033	3.93	1368	277	2.30653	0	0	LOC101250181	NA	mRNA	1	XM_004250362.4	coding	known	NC_015448.3	10562856	10565472	-	NA	101250181	NA	NA	101250181	NA	NA	NA	NA	COG0515///Serine Threonine protein kinase+++KOG1187///receptor-like protein kinase	GO:0016021///integral component of membrane	GO:0004672///protein kinase activity+++GO:0004674///protein serine/threonine kinase activity+++GO:0005524///ATP binding+++GO:0042803///protein homodimerization activity	NA	IPR000719///Protein kinase domain+++IPR008271///Serine/threonine-protein kinase, active site+++IPR009091///Regulator of chromosome condensation 1/beta-lactamase-inhibitor protein II+++IPR011009///Protein kinase-like domain superfamily+++IPR017441///Protein kinase, ATP binding site
101268236	LOC101268236	3.05687	1.25e-19	G4081_21596	LOC101268236	1.2	1.48	1.8	0.2	0.25	0.08	29	36	43	5	6	2	1.49333	0.176667	36	4.33333	3.05687	1.25e-19	4.67e-20	LOC101268236	NA	mRNA	1	XM_004249088.3	coding	known	NC_015447.3	60399033	60399975	+	NA	101268236	NA	NA	101268236	NA	NA	NA	NA	NA	NA	NA	NA	NA
104649390	LOC104649390	1.56227	1.95e-136	G4081_24622	LOC104649390	5.29	5.85	10.63	1.63	3.14	2.63	447	495	880	142	258	218	7.25667	2.46667	607.333	206	1.56227	1.95e-136	2.53e-137	LOC104649390	NA	mRNA	1	XM_010328427.1	coding	known	NC_015446.3	68973896	68976982	-	NA	104649390	NA	NA	104649390	NA	K01537	NA	COG0474///Magnesium-transporting ATPase (P-type)	ENOG410XNNC///NA+++KOG0204///ATPase, Ca transporting, plasma membrane	GO:0005887///integral component of plasma membrane	GO:0005388///calcium-transporting ATPase activity+++GO:0005516///calmodulin binding+++GO:0005524///ATP binding+++GO:0046872///metal ion binding	NA	IPR001757///P-type ATPase+++IPR004014///Cation-transporting P-type ATPase, N-terminal+++IPR006068///Cation-transporting P-type ATPase, C-terminal+++IPR006408///P-type ATPase, subfamily IIB+++IPR008250///P-type ATPase, A domain superfamily+++IPR018303///P-type ATPase, phosphorylation site+++IPR023214///HAD superfamily+++IPR023298///P-type ATPase, transmembrane domain superfamily+++IPR023299///P-ty…
101268238	LOC101268238	1.74994	4.48e-97	G4081_21597	LOC101268238	7.54	7.45	9.19	2.61	2.42	2.11	344	342	412	124	108	95	8.06	2.38	366	109	1.74994	4.48e-97	7.24e-98	LOC101268238	NA	mRNA	2	XM_004249175.4+++XM_010313811.3	coding	known	NC_015447.3	61447902	61453076	+	NA	101268238	NA	NA	101268238	NA	NA	NA	NA	COG1186///Peptide chain release factor 2 directs the termination of translation in response to the peptide chain termination codons UGA and UAA (By similarity)+++ENOG410IPQ8///NA	GO:0009507///chloroplast+++GO:0009570///chloroplast stroma	GO:0003730///mRNA 3'-UTR binding+++GO:0003747///translation release factor activity+++GO:0043565///sequence-specific DNA binding	GO:0009658///chloroplast organization+++GO:0040008///regulation of growth+++GO:0043488///regulation of mRNA stability	IPR000352///Peptide chain release factor class I/class II+++IPR005139///Peptide chain release factor
101268239	LOC101268239	1.22787	1.88e-244	G4081_21598	LOC101268239	60.41	74.04	42.51	25.77	21.86	28.3	1617	1991	1120	711	569	742	58.9867	25.31	1576	674	1.22787	1.88e-244	1.58e-245	LOC101268239	NA	mRNA	1	XM_004249426.4	coding	known	NC_015447.3	63733047	63736343	-	NA	101268239	NA	NA	101268239	NA	K01674	NA	COG3338///Carbonic anhydrase	COG3338///Carbonic anhydrase+++KOG0382///Carbonic anhydrase	GO:0009570///chloroplast stroma	GO:0004089///carbonate dehydratase activity+++GO:0008270///zinc ion binding	NA	IPR001148///Alpha carbonic anhydrase domain+++IPR018338///Carbonic anhydrase, alpha-class, conserved site+++IPR023561///Carbonic anhydrase, alpha-class+++IPR036398///Alpha carbonic anhydrase domain superfamily
101268240	LOC101268240	-1.75447	1.41e-133	G4081_21599	LOC101268240	6.18	2.67	1.34	15.05	9.16	10.18	271.95	118.02	58	683	392	439	3.39667	11.4633	149.323	504.667	-1.75447	1.41e-133	1.86e-134	LOC101268240	NA	mRNA	1	XM_004249595.4	coding	known	NC_015447.3	64635509	64637233	+	NA	101268240	NA	NA	101268240	NA	NA	NA	NA	COG1819///Transferase+++KOG1192///UDP-Glycosyltransferase	GO:0005634///nucleus+++GO:0005737///cytoplasm+++GO:0043231///intracellular membrane-bounded organelle	GO:0008194///UDP-glycosyltransferase activity+++GO:0010294///abscisic acid glucosyltransferase activity+++GO:0080043///quercetin 3-O-glucosyltransferase activity+++GO:0080044///quercetin 7-O-glucosyltransferase activity	NA	IPR002213///UDP-glucuronosyl/UDP-glucosyltransferase+++IPR035595///UDP-glycosyltransferase family, conserved site
104649398	LOC104649398	-3.20703	1.36e-53	G4081_24629	LOC104649398	0.29	0.19	0.3	2.98	1.67	2.52	12	8	12	127	67	102	0.26	2.39	10.6667	98.6667	-3.20703	1.36e-53	3.12e-54	LOC104649398	NA	mRNA	1	XM_010328490.3	coding	known	NC_015438.3	86561533	86563083	+	NA	104649398	NA	NA	104649398	NA	NA	NA	NA	NA	NA	NA	NA	NA
101251691	ABCG16	-2.55908	4.19e-27	G4081_7396	ABCG16	0.3	0.13	0.07	0.76	0.81	1.39	19	8	4	49	49	85	0.166667	0.986667	10.3333	61	-2.55908	4.19e-27	1.35e-27	ABCG16	SlABCG16	mRNA	1	XM_010324214.3	coding	known	NC_015443.3	44574569	44578617	-	NA	101251691	NA	NA	101251691	NA	NA	NA	NA	COG1131///(ABC) transporter+++KOG0061///(ABC) transporter	GO:0005886///plasma membrane+++GO:0009897///external side of plasma membrane+++GO:0016021///integral component of membrane	GO:0005524///ATP binding+++GO:0015245///fatty acid transmembrane transporter activity+++GO:0042626///ATPase activity, coupled to transmembrane movement of substances+++GO:0042803///protein homodimerization activity	GO:0009611///response to wounding+++GO:0009651///response to salt stress+++GO:0009737///response to abscisic acid+++GO:0010222///stem vascular tissue pattern formation+++GO:0010588///cotyledon vascular tissue pattern formation+++GO:0015908///fatty acid transport+++GO:0055085///transmembrane transport+++GO:0080051///cutin transport	IPR003439///ABC transporter-like+++IPR003593///AAA+ ATPase domain+++IPR013525///ABC-2 type transporter+++IPR017871///ABC transporter, conserved site+++IPR027417///P-loop containing nucleoside triphosphate hydrolase
101250152	LOC101250152	1.88395	5.18e-87	G4081_6064	LOC101250152	5.29	6.82	11.44	2.68	1.81	1.85	201	260	427	105	67	69	7.85	2.11333	296	80.3333	1.88395	5.18e-87	8.96e-88	LOC101250152	NA	mRNA	1	XM_004229298.4	coding	known	NC_015438.3	81101401	81102944	+	NA	101250152	NA	NA	101250152	NA	NA	NA	NA	NA	NA	NA	NA	NA
101256257	LOC101256257	-1.06904	1.09e-56	G4081_11318	LOC101256257	6.06	2.95	1.21	9.69	4.97	6.8	379	186	75	626	302	417	3.40667	7.15333	213.333	448.333	-1.06904	1.09e-56	2.43e-57	LOC101256257	NA	mRNA	3	XM_004234363.4+++XM_010319313.3+++XM_026030400.1	coding	known	NC_015440.3	2902121	2908395	-	NA	101256257	NA	NA	101256257	NA	K10403	NA	NA	COG5059///Kinesin family member+++KOG0239///Kinesin family member+++KOG0242///Kinesin family	GO:0005871///kinesin complex+++GO:0005874///microtubule	GO:0003777///microtubule motor activity+++GO:0005524///ATP binding+++GO:0008017///microtubule binding+++GO:0016887///ATPase activity	GO:0007018///microtubule-based movement	IPR001752///Kinesin motor domain+++IPR010994///RuvA domain 2-like+++IPR027417///P-loop containing nucleoside triphosphate hydrolase+++IPR027640///Kinesin-like protein+++IPR036961///Kinesin motor domain superfamily
101259390	LOC101259390	1.0966	0	G4081_13979	LOC101259390	76.34	93.84	122.93	44.27	49.24	43.76	3353	4133	5300	2004	2102	1883	97.7033	45.7567	4262	1996.33	1.0966	0	0	LOC101259390	NA	mRNA	1	XM_004232112.4	coding	known	NC_015439.3	51470278	51473261	-	NA	101259390	NA	NA	101259390	NA	NA	NA	NA	ENOG410IWD6///NA+++ENOG410YWGT///NA	GO:0005634///nucleus	NA	GO:0007165///signal transduction+++GO:0045892///negative regulation of transcription, DNA-templated	IPR012463///Ethylene-responsive binding factor-associated repression+++IPR031307///Ninja family+++IPR032308///Jas TPL-binding domain+++IPR032310///Putative nuclear localisation signal
101250148	LOC101250148	-1.22602	1.38e-13	G4081_6062	LOC101250148	2.26	1.82	1.42	4.07	3.26	5.6	42	34	26	78	59	102	1.83333	4.31	34	79.6667	-1.22602	1.38e-13	5.98e-14	LOC101250148	NA	mRNA	1	XM_004228827.4	coding	known	NC_015438.3	3177466	3178516	-	NA	101250148	NA	NA	101250148	NA	NA	NA	NA	NA	NA	NA	NA	NA
101257836	LOC101257836	1.13648	1.37e-92	G4081_12647	LOC101257836	19.03	20.53	25.7	10.11	10.65	8.99	588	637	781	322	320	272	21.7533	9.91667	668.667	304.667	1.13648	1.37e-92	2.28e-93	LOC101257836	NA	mRNA	1	XM_004251670.4	coding	known	NC_015449.3	2734664	2737843	-	NA	101257836	NA	NA	101257836	NA	NA	NA	NA	COG5036///Vacuolar transporter chaperone+++KOG1161///SPX domain-containing membrane protein	GO:0005634///nucleus	NA	GO:0016036///cellular response to phosphate starvation	IPR004331///SPX domain+++IPR031142///SPX domain-containing protein
101259386	LOC101259386	-1.6465	4.75e-121	G4081_13975	LOC101259386	4.51	3.28	2.26	12.93	8.28	10.24	215	157	106	636	384	479	3.35	10.4833	159.333	499.667	-1.6465	4.75e-121	6.68e-122	LOC101259386	NA	mRNA	2	XM_004231788.4+++XM_010317654.3	coding	known	NC_015439.3	54972077	54977835	-	NA	101259386	NA	NA	101259386	NA	NA	NA	NA	NA	NA	NA	NA	NA
101256253	LOC101256253	-1.04371	5.44e-24	G4081_11314	LOC101256253	1.84	1.3	0.57	3.58	1.8	2.2	141	95	41	278	134	160	1.23667	2.52667	92.3333	190.667	-1.04371	5.44e-24	1.86e-24	LOC101256253	NA	mRNA	5	XM_010318586.3+++XM_019212271.2+++XM_026029344.1+++XM_026029345.1+++XM_026029346.1	coding	known	NC_015439.3	41491104	41500326	+	NA	101256253	NA	NA	101256253	NA	K10746	NA	NA	COG0258///Structure-specific nuclease with 5'-flap endonuclease and 5'-3' exonuclease activities involved in DNA replication and repair. During DNA replication, cleaves the 5'-overhanging flap structure that is generated by displacement synthesis when DNA polymerase encounters the 5'-end of a downstream Okazaki fragment. It enters the flap from the 5'-end and then tracks to cleave the flap base, …	GO:0005634///nucleus	GO:0003677///DNA binding+++GO:0017108///5'-flap endonuclease activity+++GO:0035312///5'-3' exodeoxyribonuclease activity+++GO:0046872///metal ion binding+++GO:0048256///flap endonuclease activity	GO:0006281///DNA repair	IPR006084///XPG/Rad2 endonuclease+++IPR006085///XPG N-terminal+++IPR006086///XPG-I domain+++IPR008918///Helix-hairpin-helix motif, class 2+++IPR019974///XPG conserved site+++IPR029060///PIN-like domain superfamily+++IPR032641///Exonuclease 1+++IPR036279///5'-3' exonuclease, C-terminal domain superfamily+++IPR037315///Exonuclease-1, H3TH domain
101250153	LOC101250153	1.43786	2.06e-43	G4081_6065	LOC101250153	8.25	6.34	11.22	3.58	2.88	3.07	206	159	276	92	70	75	8.60333	3.17667	213.667	79	1.43786	2.06e-43	5.26e-44	LOC101250153	NA	mRNA	1	XM_010328140.3	coding	known	NC_015446.3	64919868	64921755	+	NA	101250153	NA	NA	101250153	NA	K13944	NA	NA	ENOG410IWZ1///NA+++ENOG410YA3N///NA	GO:0005634///nucleus	NA	GO:0010311///lateral root formation+++GO:0045893///positive regulation of transcription, DNA-templated	IPR004883///Lateral organ boundaries, LOB
101268232	LOC101268232	-3.23564	0	G4081_21592	LOC101268232	6.55	8.59	6.84	41.56	88.23	79.68	173	228	178	1132	2268	2063	7.32667	69.8233	193	1821	-3.23564	0	0	LOC101268232	NA	mRNA	1	XM_004230581.4	coding	known	NC_015438.3	93057240	93058261	+	NA	101268232	NA	NA	101268232	NA	K22736	NA	COG1814///Predicted Fe2+/Mn2+ transporter, VIT1/CCC1 family	COG1814///integral membrane protein+++KOG4473///vacuolar iron transporter	GO:0005774///vacuolar membrane+++GO:0016020///membrane+++GO:0016021///integral component of membrane	GO:0005381///iron ion transmembrane transporter activity+++GO:0005384///manganese ion transmembrane transporter activity	GO:0006880///intracellular sequestering of iron ion+++GO:0030026///cellular manganese ion homeostasis	IPR008217///Ccc1 family
101268233	LOC101268233	-2.52466	2.06e-72	G4081_21593	LOC101268233	0.99	0.67	0.34	3.16	4.58	3.9	44	30	15	145	198	170	0.666667	3.88	29.6667	171	-2.52466	2.06e-72	3.96e-73	LOC101268233	NA	mRNA	1	XM_004248591.4	coding	known	NC_015447.3	57257481	57261187	-	NA	101268233	NA	NA	101268233	NA	NA	NA	NA	COG0814///amino acid transport+++KOG1303///amino acid	GO:0005886///plasma membrane+++GO:0016021///integral component of membrane	GO:0015171///amino acid transmembrane transporter activity	GO:0003333///amino acid transmembrane transport	IPR013057///Amino acid transporter, transmembrane domain
101268235	LOC101268235	-2.2706	8.66e-05	G4081_21595	LOC101268235	0.17	0	0.08	0.27	0.48	0.4	4	0	2	7	12	10	0.0833333	0.383333	2	9.66667	-2.2706	8.66e-05	5.3e-05	LOC101268235	NA	mRNA	3	XM_019211453.2+++XM_019211456.2+++XM_019211458.2	coding	known	NC_015438.3	89640600	89641826	-	NA	101268235	NA	NA	101268235	NA	K15095	NA	NA	COG1028///Dehydrogenase reductase+++KOG1208///Dehydrogenase	GO:0005737///cytoplasm	GO:0047501///(+)-neomenthol dehydrogenase activity	GO:0006952///defense response+++GO:0055114///oxidation-reduction process	IPR002347///Short-chain dehydrogenase/reductase SDR+++IPR036291///NAD(P)-binding domain superfamily
101268231	LOC101268231	-1.84354	3.33e-187	G4081_21591	LOC101268231	3.99	3.37	4.26	14.91	13.77	13.02	191	162	200	736	641	611	3.87333	13.9	184.333	662.667	-1.84354	3.33e-187	3.5e-188	LOC101268231	NA	mRNA	1	XM_004230323.3	coding	known	NC_015438.3	91041643	91043681	+	NA	101268231	NA	NA	101268231	NA	K09422	NA	NA	COG5147///Myblike DNAbinding domain containing protein+++KOG0048///Myblike DNAbinding domain containing protein	GO:0005634///nucleus	GO:0003700///DNA-binding transcription factor activity+++GO:0043565///sequence-specific DNA binding+++GO:0044212///transcription regulatory region DNA binding	GO:0009733///response to auxin+++GO:0010087///phloem or xylem histogenesis+++GO:0010089///xylem development+++GO:0010119///regulation of stomatal movement+++GO:0010214///seed coat development+++GO:0030154///cell differentiation+++GO:0048364///root development	IPR001005///SANT/Myb domain+++IPR009057///Homeobox-like domain superfamily+++IPR015495///Myb-like transcription factor+++IPR017930///Myb domain
101265502	LOC101265502	2.57521	9.14e-102	G4081_19269	LOC101265502	5.64	6.12	4.46	1.02	0.63	1.07	247	269	192	46	27	46	5.40667	0.906667	236	39.6667	2.57521	9.14e-102	1.43e-102	LOC101265502	NA	mRNA	1	XM_004250408.3	coding	known	NC_015448.3	840200	841839	-	NA	101265502	NA	NA	101265502	NA	NA	NA	NA	ENOG410IIC2///NA+++ENOG410Y3P9///NA	NA	GO:0004842///ubiquitin-protein transferase activity	GO:0010200///response to chitin	IPR003613///U box domain+++IPR011989///Armadillo-like helical+++IPR013083///Zinc finger, RING/FYVE/PHD-type+++IPR016024///Armadillo-type fold
104649376	LOC104649376	-1.33341	6.88e-108	G4081_24613	LOC104649376	8.28	14.01	10.32	27.35	42.34	13.05	184	313	226	626	915	284	10.87	27.58	241	608.333	-1.33341	6.88e-108	1.04e-108	LOC104649376	NA	mRNA	1	XM_010328373.3	coding	known	NC_015446.3	68496034	68497281	+	NA	104649376	NA	NA	104649376	NA	NA	NA	NA	NA	NA	NA	NA	NA
101266674	LOC101266674	-1.22089	5.48e-28	G4081_20256	LOC101266674	2.8	2	1.03	6.8	2.82	3.89	108	77	39	271	105	147	1.94333	4.50333	74.6667	174.333	-1.22089	5.48e-28	1.74e-28	LOC101266674	NA	mRNA	2	XM_004248128.4+++XM_010328782.3	coding	known	NC_015447.3	2304797	2309240	-	NA	101266674	NA	NA	101266674	NA	K00815	NA	COG0079///Histidinol-phosphate/aromatic aminotransferase or cobyric acid decarboxylase	COG0436///aminotransferase+++KOG0259///tyrosine aminotransferase	GO:0005829///cytosol	GO:0004838///L-tyrosine:2-oxoglutarate aminotransferase activity+++GO:0030170///pyridoxal phosphate binding	GO:0006520///cellular amino acid metabolic process+++GO:0006559///L-phenylalanine catabolic process+++GO:0006572///tyrosine catabolic process+++GO:0009058///biosynthetic process+++GO:0010189///vitamin E biosynthetic process	IPR004839///Aminotransferase, class I/classII+++IPR005958///Tyrosine/nicotianamine aminotransferase+++IPR015421///Pyridoxal phosphate-dependent transferase, major domain+++IPR015422///Pyridoxal phosphate-dependent transferase domain 1+++IPR015424///Pyridoxal phosphate-dependent transferase
101259369	LOC101259369	-1.62218	6.75e-88	G4081_13960	LOC101259369	7.74	2.91	2.49	20.9	7.51	11.82	212	80	67	590	200	317	4.38	13.41	119.667	369	-1.62218	6.75e-88	1.16e-88	LOC101259369	NA	mRNA	1	XM_004229789.3	coding	known	NC_015438.3	85130897	85132065	-	NA	101259369	NA	NA	101259369	NA	NA	NA	NA	COG1028///Dehydrogenase reductase+++KOG0725///reductase	NA	GO:0016491///oxidoreductase activity	NA	IPR002347///Short-chain dehydrogenase/reductase SDR+++IPR036291///NAD(P)-binding domain superfamily
101257817	LOC101257817	-1.08292	4.54e-233	G4081_12630	LOC101257817	21.56	17.66	10.03	35.21	33.84	35.72	1142	938	521	1923	1742	1854	16.4167	34.9233	867	1839.67	-1.08292	4.54e-233	4e-234	LOC101257817	NA	mRNA	1	XM_004248972.4	coding	known	NC_015447.3	58568465	58573748	+	NA	101257817	NA	NA	101257817	NA	NA	NA	NA	COG0679///Auxin Efflux Carrier+++KOG2722///auxin efflux carrier	GO:0005789///endoplasmic reticulum membrane+++GO:0016021///integral component of membrane	NA	GO:0009733///response to auxin+++GO:0009734///auxin-activated signaling pathway+++GO:0055085///transmembrane transport	IPR004776///Membrane transport protein+++IPR039305///Protein PIN-LIKES 2/6
101250163	HTA6	-1.32757	0	G4081_6075	HTA6	310.81	174.81	46.74	575.7	304.49	460.1	5201	2946	773	9925	4959	7541	177.453	446.763	2973.33	7475	-1.32757	0	0	HTA6	LeH2A-1	mRNA	1	NM_001309380.1	coding	known	NC_015438.3	89554836	89555628	-	NA	101250163	NA	NA	101250163	NA	K11251	NA	NA	KOG1756///histone h2a	GO:0000786///nucleosome+++GO:0000790///nuclear chromatin+++GO:0000792///heterochromatin+++GO:0005634///nucleus+++GO:0005694///chromosome+++GO:0005730///nucleolus	GO:0003677///DNA binding+++GO:0003682///chromatin binding+++GO:0046982///protein heterodimerization activity	GO:0006325///chromatin organization+++GO:0070828///heterochromatin organization	IPR002119///Histone H2A+++IPR007125///Histone H2A/H2B/H3+++IPR009072///Histone-fold+++IPR032454///Histone H2A, C-terminal domain+++IPR032458///Histone H2A conserved site
101257823	LOC101257823	3.93788	5.13e-33	G4081_12636	LOC101257823	4.63	4.2	2.96	0.15	0.32	0.31	60	55	38	2	4	4	3.93	0.26	51	3.33333	3.93788	5.13e-33	1.5e-33	LOC101257823	NA	mRNA	1	XM_004249773.4	coding	known	NC_015447.3	64605090	64606455	-	NA	101257823	NA	NA	101257823	NA	NA	NA	NA	NA	NA	NA	NA	NA
101256242	LOC101256242	-1.64143	2.93e-17	G4081_11305	LOC101256242	1.19	0.47	0.66	3.12	2	2.1	33	13	18	89	54	57	0.773333	2.40667	21.3333	66.6667	-1.64143	2.93e-17	1.16e-17	LOC101256242	NA	mRNA	1	XM_004250301.4	coding	known	NC_015448.3	6470357	6473289	+	NA	101256242	NA	NA	101256242	NA	NA	NA	NA	NA	NA	NA	NA	NA
101259374	LOC101259374	-1.94166	0	G4081_13965	LOC101259374	24.69	17.37	12.15	90.05	47.51	70.29	1241.81	875.79	599.8	4669.42	2322.66	3464.3	18.07	69.2833	905.8	3485.46	-1.94166	0	0	LOC101259374	NA	mRNA	1	XM_010328689.3	coding	known	NC_015447.3	4054183	4056053	+	NA	101259374	NA	NA	101259374	NA	K21734	NA	NA	NA	GO:0016021///integral component of membrane	GO:0016491///oxidoreductase activity+++GO:0046872///metal ion binding	GO:0006665///sphingolipid metabolic process	IPR001199///Cytochrome b5-like heme/steroid binding domain+++IPR005804///Fatty acid desaturase domain+++IPR012171///Fatty acid desaturase+++IPR036400///Cytochrome b5-like heme/steroid binding domain superfamily
101250166	LOC101250166	1.51497	1.04e-181	G4081_6078	LOC101250166	30.67	30.38	22.86	8.99	11.12	9.43	933	928	684	282	329	281	27.97	9.84667	848.333	297.333	1.51497	1.04e-181	1.12e-182	LOC101250166	NA	mRNA	1	XM_004248329.4	coding	known	NC_015447.3	350964	352804	-	NA	101250166	NA	NA	101250166	NA	NA	NA	NA	ENOG410J221///NA+++ENOG410YXQR///NA	GO:0005634///nucleus	NA	GO:0016567///protein ubiquitination	IPR001810///F-box domain+++IPR036047///F-box-like domain superfamily
101256237	LOC101256237	1.05382	0	G4081_11300	LOC101256237	65.89	71.72	89.87	27.53	39.13	43.59	2364	2582	3168	1018	1365	1532	75.8267	36.75	2704.67	1305	1.05382	0	0	LOC101256237	NA	mRNA	1	XM_004231939.4	coding	known	NC_015439.3	53417270	53418627	+	NA	101256237	NA	NA	101256237	NA	K13448	NA	NA	COG5126///Calcium-binding protein+++KOG0027///Calcium binding protein	GO:0005886///plasma membrane	GO:0005509///calcium ion binding	GO:0009408///response to heat+++GO:0009409///response to cold+++GO:0009612///response to mechanical stimulus+++GO:0009646///response to absence of light+++GO:0009733///response to auxin+++GO:0009737///response to abscisic acid+++GO:0009909///regulation of flower development+++GO:0010038///response to metal ion+++GO:0042542///response to hydrogen peroxide+++GO:0045087///innate immune response+++GO…	IPR002048///EF-hand domain+++IPR011992///EF-hand domain pair+++IPR018247///EF-Hand 1, calcium-binding site+++IPR039647///EF-hand domain pair protein CML-like
101250164	LOC101250164	-2.05343	4.63e-78	G4081_6076	LOC101250164	2.1	1.87	1.4	8.76	6.87	6.72	67	60	44	288	213	210	1.79	7.45	57	237	-2.05343	4.63e-78	8.53e-79	LOC101250164	NA	mRNA	1	XM_004230346.4	coding	known	NC_015438.3	91334146	91339298	-	NA	101250164	NA	NA	101250164	NA	NA	NA	NA	COG0451///Nad-dependent epimerase dehydratase+++KOG1502///reductase	GO:0005829///cytosol	GO:0016491///oxidoreductase activity+++GO:0016616///oxidoreductase activity, acting on the CH-OH group of donors, NAD or NADP as acceptor+++GO:0016621///cinnamoyl-CoA reductase activity+++GO:0050662///coenzyme binding	GO:0007623///circadian rhythm+++GO:0009409///response to cold+++GO:0009809///lignin biosynthetic process	IPR001509///NAD-dependent epimerase/dehydratase+++IPR036291///NAD(P)-binding domain superfamily
101266668	LOC101266668	-2.25187	0	G4081_20250	LOC101266668	17.07	8.52	5.41	71.29	27.69	48.11	868	434	270	3736	1368	2396	10.3333	49.03	524	2500	-2.25187	0	0	LOC101266668	NA	mRNA	1	XM_004247352.4	coding	known	NC_015446.3	67492895	67497391	+	NA	101266668	NA	NA	101266668	NA	K01051	NA	NA	COG4677///pectinesterase+++ENOG410IF38///NA	GO:0005576///extracellular region+++GO:0005618///cell wall	GO:0030599///pectinesterase activity+++GO:0045330///aspartyl esterase activity+++GO:0046910///pectinesterase inhibitor activity	GO:0042545///cell wall modification+++GO:0045490///pectin catabolic process	IPR000070///Pectinesterase, catalytic+++IPR006501///Pectinesterase inhibitor domain+++IPR011050///Pectin lyase fold/virulence factor+++IPR012334///Pectin lyase fold+++IPR033131///Pectinesterase, Asp active site+++IPR035513///Invertase/pectin methylesterase inhibitor domain superfamily
101268224	LOC101268224	1.0318	1.9e-26	G4081_21584	LOC101268224	13.45	12.16	8.3	4.69	6.1	5.95	256	233	156	92	113	111	11.3033	5.58	215	105.333	1.0318	1.9e-26	6.24e-27	LOC101268224	NA	mRNA	1	XM_004247442.4	coding	known	NC_015446.3	66129565	66130533	+	NA	101268224	NA	NA	101268224	NA	NA	NA	NA	NA	NA	NA	NA	NA
101268254	LOC101268254	-1.29657	1.05e-304	G4081_21611	LOC101268254	27.34	17.04	5.81	52.67	29.34	41.38	1203	752	251	2389	1255	1784	16.73	41.13	735.333	1809.33	-1.29657	1.05e-304	7.35e-306	LOC101268254	NA	mRNA	1	XM_004250953.4	coding	known	NC_015448.3	52737812	52739458	+	NA	101268254	NA	NA	101268254	NA	K13495	NA	NA	NA	NA	GO:0050403///trans-zeatin O-beta-D-glucosyltransferase activity+++GO:0050404///zeatin O-beta-D-xylosyltransferase activity	GO:0006486///protein glycosylation+++GO:0009690///cytokinin metabolic process+++GO:0009965///leaf morphogenesis+++GO:0010015///root morphogenesis+++GO:0010083///regulation of vegetative meristem growth+++GO:0010380///regulation of chlorophyll biosynthetic process+++GO:0045926///negative regulation of growth+++GO:0048316///seed development+++GO:0048439///flower morphogenesis	IPR002213///UDP-glucuronosyl/UDP-glucosyltransferase+++IPR035595///UDP-glycosyltransferase family, conserved site
101262037	LOC101262037	-1.12691	6.11e-85	G4081_16268	LOC101262037	9.28	7.29	5.8	19.5	13.71	15.66	355	280	218	769	510	587	7.45667	16.29	284.333	622	-1.12691	6.11e-85	1.07e-85	LOC101262037	NA	mRNA	1	XM_004246321.4	coding	known	NC_015446.3	5062165	5065950	-	NA	101262037	NA	NA	101262037	NA	NA	NA	NA	NA	NA	NA	NA	NA
101268253	LOC101268253	-2.52878	1.53e-217	G4081_21610	LOC101268253	3.08	2.43	0.76	8.22	15.99	12.42	132.63	105	32	364.94	669.31	524.36	2.09	12.21	89.8767	519.537	-2.52878	1.53e-217	1.42e-218	LOC101268253	NA	mRNA	1	XM_004233397.3	coding	known	NC_015439.3	36614109	36615722	+	NA	101268253	NA	NA	101268253	NA	NA	NA	NA	ENOG410IVBA///NA+++ENOG410YFAF///NA	GO:0005576///extracellular region	NA	NA	IPR032675///Leucine-rich repeat domain superfamily
101250120	LOC101250120	-3.37635	0	G4081_6037	LOC101250120	3.78	1.78	0.24	25.56	13.5	21.28	206	97	13	1436	715	1136	1.93333	20.1133	105.333	1095.67	-3.37635	0	0	LOC101250120	NA	mRNA	1	XM_004240105.4	coding	known	NC_015442.3	56923976	56928970	+	NA	101250120	NA	NA	101250120	NA	K05909	NA	NA	COG2132///Multicopper oxidase+++KOG1263///Multicopper oxidase	GO:0048046///apoplast	GO:0005507///copper ion binding+++GO:0016491///oxidoreductase activity+++GO:0052716///hydroquinone:oxygen oxidoreductase activity	GO:0046274///lignin catabolic process	IPR001117///Multicopper oxidase, type 1+++IPR002355///Multicopper oxidase, copper-binding site+++IPR008972///Cupredoxin+++IPR011706///Multicopper oxidase, type 2+++IPR011707///Multicopper oxidase, type 3+++IPR017761///Laccase+++IPR034285///Laccase, second cupredoxin domain+++IPR034288///Laccase, first cupredoxin domain
101253212	LOC101253212	4.35997	2.97e-55	G4081_8698	LOC101253212	6.58	5.89	3.39	0.06	0.46	0.26	102	92	52	1	7	4	5.28667	0.26	82	4	4.35997	2.97e-55	6.7e-56	LOC101253212	NA	mRNA	1	XM_004244873.4	coding	known	NC_015445.3	10494185	10495853	+	NA	101253212	NA	NA	101253212	NA	NA	NA	NA	ENOG410J3NE///NA+++ENOG410Z61E///NA	GO:0005634///nucleus	NA	GO:0006952///defense response+++GO:0009611///response to wounding+++GO:0031347///regulation of defense response+++GO:2000022///regulation of jasmonic acid mediated signaling pathway	IPR010399///Tify domain+++IPR018467///CO/COL/TOC1, conserved site+++IPR040390///NA
101263585	LOC101263585	-4.08504	7.85e-05	G4081_17593	LOC101263585	0.03	0	0	0.19	0.16	0.2	1	0	0	6	5	6	0.01	0.183333	0.333333	5.66667	-4.08504	7.85e-05	4.79e-05	LOC101263585	NA	mRNA	1	XM_004234820.4	coding	known	NC_015440.3	30129579	30130951	-	NA	101263585	NA	NA	101263585	NA	K09422	NA	NA	COG5147///Myblike DNAbinding domain containing protein+++KOG0048///Myblike DNAbinding domain containing protein	GO:0005634///nucleus	GO:0003700///DNA-binding transcription factor activity+++GO:0043565///sequence-specific DNA binding+++GO:0044212///transcription regulatory region DNA binding	GO:0030154///cell differentiation+++GO:0048658///anther wall tapetum development+++GO:0052545///callose localization+++GO:0055046///microgametogenesis	IPR001005///SANT/Myb domain+++IPR009057///Homeobox-like domain superfamily+++IPR015495///Myb-like transcription factor+++IPR017930///Myb domain
101255843	LOC101255843	-1.30295	5.41e-38	G4081_10962	LOC101255843	1.86	0.74	0.7	3.31	1.94	2.84	150	58	55	275	154	221	1.1	2.69667	87.6667	216.667	-1.30295	5.41e-38	1.48e-38	LOC101255843	NA	mRNA	2	XM_004231340.3+++XM_010316891.3	coding	known	NC_015438.3	94761175	94766029	-	NA	101255843	NA	NA	101255843	NA	NA	NA	NA	NA	NA	NA	NA	NA
101250128	LOC101250128	-2.7035	1.02e-99	G4081_6043	LOC101250128	1.47	1.2	0.63	6.21	7.98	7.61	45	38	18	198	233	228	1.1	7.26667	33.6667	219.667	-2.7035	1.02e-99	1.62e-100	LOC101250128	NA	mRNA	3	XM_004241607.4+++XM_010324322.3+++XM_010324323.3	coding	known	NC_015443.3	42903677	42906417	-	NA	101250128	NA	NA	101250128	NA	NA	NA	NA	NA	NA	NA	NA	NA
606304	ACS2	1.27382	1.2e-29	G4081_28246	ACS2	3.99	4.06	2.44	1.45	1.2	1.71	198	202	119	74	58	83	3.49667	1.45333	173	71.6667	1.27382	1.2e-29	3.69e-30	ACS2	ACC2+++ACS-2+++LE-ACC2+++Le-ACS2+++PCVV4A+++acs	mRNA	1	NM_001247249.2	coding	known	NC_015438.3	86328393	86331303	-	NA	606304	NA	NA	606304	NA	K20772	NA	NA	KOG0256///1-aminocyclopropane-1-carboxylate synthase	NA	GO:0003824///catalytic activity+++GO:0016829///lyase activity+++GO:0016847///1-aminocyclopropane-1-carboxylate synthase activity+++GO:0030170///pyridoxal phosphate binding	GO:0009058///biosynthetic process+++GO:0009693///ethylene biosynthetic process+++GO:0009835///fruit ripening+++GO:0042218///1-aminocyclopropane-1-carboxylate biosynthetic process	IPR004838///Aminotransferases, class-I, pyridoxal-phosphate-binding site+++IPR004839///Aminotransferase, class I/classII+++IPR015421///Pyridoxal phosphate-dependent transferase, major domain+++IPR015422///Pyridoxal phosphate-dependent transferase domain 1+++IPR015424///Pyridoxal phosphate-dependent transferase
606302	ACS6	1.48797	7.85e-165	G4081_28244	ACS6	22.57	31.58	19.91	6.35	10.32	9.99	724	1017	628	210	322	314	24.6867	8.88667	789.667	282	1.48797	7.85e-165	9.01e-166	ACS6	LE-ACS6	mRNA	1	NM_001247235.2	coding	known	NC_015445.3	2580289	2603375	-	NA	606302	NA	NA	606302	NA	K20772	NA	NA	KOG0256///1-aminocyclopropane-1-carboxylate synthase	NA	GO:0003824///catalytic activity+++GO:0016829///lyase activity+++GO:0016847///1-aminocyclopropane-1-carboxylate synthase activity+++GO:0030170///pyridoxal phosphate binding	GO:0009058///biosynthetic process+++GO:0042218///1-aminocyclopropane-1-carboxylate biosynthetic process	IPR004838///Aminotransferases, class-I, pyridoxal-phosphate-binding site+++IPR004839///Aminotransferase, class I/classII+++IPR015421///Pyridoxal phosphate-dependent transferase, major domain+++IPR015422///Pyridoxal phosphate-dependent transferase domain 1+++IPR015424///Pyridoxal phosphate-dependent transferase
606301	ACS8	-3.43054	1.53e-21	G4081_28243	ACS8	0.11	0.04	0.07	1.08	0.22	1	5	2	3	52	10	46	0.0733333	0.766667	3.33333	36	-3.43054	1.53e-21	5.48e-22	ACS8	LE-ACS6	mRNA	1	NM_001247231.2	coding	known	NC_015440.3	7587783	7590225	+	NA	606301	NA	NA	606301	NA	K01762	NA	NA	KOG0256///1-aminocyclopropane-1-carboxylate synthase	NA	GO:0003824///catalytic activity+++GO:0016829///lyase activity+++GO:0016847///1-aminocyclopropane-1-carboxylate synthase activity+++GO:0030170///pyridoxal phosphate binding	GO:0009058///biosynthetic process+++GO:0042218///1-aminocyclopropane-1-carboxylate biosynthetic process	IPR004838///Aminotransferases, class-I, pyridoxal-phosphate-binding site+++IPR004839///Aminotransferase, class I/classII+++IPR015421///Pyridoxal phosphate-dependent transferase, major domain+++IPR015422///Pyridoxal phosphate-dependent transferase domain 1+++IPR015424///Pyridoxal phosphate-dependent transferase
101262020	LOC101262020	1.79828	2.51e-35	G4081_16254	LOC101262020	1.55	1.66	0.96	0.58	0.34	0.27	140	150	85	54	30	24	1.39	0.396667	125	36	1.79828	2.51e-35	7.14e-36	LOC101262020	SlGLR2.3	mRNA	1	XM_004241814.4	coding	known	NC_015443.3	40029061	40032785	+	NA	101262020	NA	NA	101262020	NA	K05387	NA	NA	ENOG410ISR8///NA	GO:0016020///membrane+++GO:0016021///integral component of membrane	GO:0004970///ionotropic glutamate receptor activity	GO:0006811///ion transport+++GO:0035235///ionotropic glutamate receptor signaling pathway	IPR001320///Ionotropic glutamate receptor+++IPR001638///Solute-binding protein family 3/N-terminal domain of MltF+++IPR001828///Receptor, ligand binding region+++IPR017103///Ionotropic glutamate receptor, plant+++IPR028082///Periplasmic binding protein-like I
104645809	LOC104645809	1.44817	3.18e-62	G4081_22931	LOC104645809	4.43	3.86	5.68	1.57	1.9	1.38	275	262	381	105	132	100	4.65667	1.61667	306	112.333	1.44817	3.18e-62	6.73e-63	LOC104645809	NA	mRNA	4	XM_010318339.3+++XM_019212337.2+++XM_019212338.2+++XM_026029414.1	coding	known	NC_015439.3	44653539	44657994	+	NA	104645809	NA	NA	104645809	NA	NA	NA	NA	COG0515///Serine Threonine protein kinase+++ENOG410IE3D///NA+++ENOG410IH0T///NA	GO:0005886///plasma membrane+++GO:0016021///integral component of membrane	GO:0004674///protein serine/threonine kinase activity+++GO:0005516///calmodulin binding+++GO:0005524///ATP binding+++GO:0030246///carbohydrate binding	GO:0006468///protein phosphorylation+++GO:0045087///innate immune response+++GO:0048544///recognition of pollen	IPR000719///Protein kinase domain+++IPR000858///S-locus glycoprotein domain+++IPR001245///Serine-threonine/tyrosine-protein kinase, catalytic domain+++IPR001480///Bulb-type lectin domain+++IPR003609///PAN/Apple domain+++IPR008271///Serine/threonine-protein kinase, active site+++IPR011009///Protein kinase-like domain superfamily+++IPR017441///Protein kinase, ATP binding site+++IPR021820///S-locus …
101263576	LOC101263576	1.08034	0	G4081_17586	LOC101263576	38.24	39.29	51.35	17.51	22.48	20.58	2800	2911	3780	1329	1658	1509	42.96	20.19	3163.67	1498.67	1.08034	0	0	LOC101263576	NA	mRNA	3	XM_004251103.4+++XM_026028076.1+++XM_026028077.1	coding	known	NC_015448.3	54525886	54531745	-	NA	101263576	NA	NA	101263576	NA	NA	NA	NA	NA	NA	NA	NA	IPR001841///Zinc finger, RING-type+++IPR002035///von Willebrand factor, type A+++IPR013083///Zinc finger, RING/FYVE/PHD-type+++IPR032838///VWA-Hint protein, Vwaint domain+++IPR036465///von Willebrand factor A-like domain superfamily
101268244	LOC101268244	2.41051	2.11e-10	G4081_21603	LOC101268244	0.99	0.81	2.23	0.11	0.36	0.3	17	14	38	2	6	5	1.34333	0.256667	23	4.33333	2.41051	2.11e-10	1.01e-10	LOC101268244	NA	mRNA	1	XM_004250171.4	coding	known	NC_015448.3	4702262	4702955	-	NA	101268244	NA	NA	101268244	NA	NA	NA	NA	ENOG410JDNN///NA+++ENOG410YP87///NA	GO:0005886///plasma membrane	NA	GO:0007275///multicellular organism development+++GO:0009734///auxin-activated signaling pathway+++GO:0009926///auxin polar transport+++GO:0040008///regulation of growth	IPR003676///Small auxin-up RNA
101250133	LOC101250133	-1.76673	1.12e-50	G4081_6048	LOC101250133	3.94	3.67	2.33	8.83	10.66	14.74	65	61	38	150	171	238	3.31333	11.41	54.6667	186.333	-1.76673	1.12e-50	2.64e-51	LOC101250133	NA	mRNA	1	XM_004243164.4	coding	known	NC_015444.3	64211609	64213745	-	NA	101250133	NA	NA	101250133	NA	NA	NA	NA	NA	NA	NA	NA	NA
101251683	LOC101251683	-1.91714	0	G4081_7388	LOC101251683	27.01	27.18	19.38	109.15	80.07	88.91	893	902	630	3720	2574	2880	24.5233	92.71	808.333	3058	-1.91714	0	0	LOC101251683	NA	mRNA	1	XM_004240392.4	coding	known	NC_015443.3	1623802	1626227	-	NA	101251683	NA	NA	101251683	NA	NA	NA	NA	NA	NA	NA	NA	NA
101255830	LOC101255830	-1.05411	3.96e-87	G4081_10950	LOC101255830	5.34	5.04	2.32	7.84	11.34	7.38	433	409	184	655	893	586	4.23333	8.85333	342	711.333	-1.05411	3.96e-87	6.84e-88	LOC101255830	NA	mRNA	1	XM_004247401.4	coding	known	NC_015446.3	66899670	66906107	+	NA	101255830	NA	NA	101255830	NA	NA	NA	NA	NA	NA	GO:0003824///catalytic activity	NA	IPR004879///Domain of unknown function DUF255+++IPR008928///Six-hairpin glycosidase superfamily+++IPR012341///Six-hairpin glycosidase-like superfamily+++IPR024705///Spermatogenesis-associated protein 20+++IPR036249///Thioredoxin-like superfamily
101251676	LOC101251676	2.6183	0	G4081_7383	LOC101251676	206.6	310.2	176.28	30.52	38.96	44.25	8859	13340	7421	1349	1624	1859	231.027	37.91	9873.33	1610.67	2.6183	0	0	LOC101251676	NA	mRNA	1	XM_004239248.4	coding	known	NC_015442.3	27162942	27164727	+	NA	101251676	NA	NA	101251676	NA	K20667	NA	NA	NA	GO:0016021///integral component of membrane	GO:0005506///iron ion binding+++GO:0016709///oxidoreductase activity, acting on paired donors, with incorporation or reduction of molecular oxygen, NAD(P)H as one donor, and incorporation of one atom of oxygen+++GO:0020037///heme binding	GO:0019742///pentacyclic triterpenoid metabolic process	IPR001128///Cytochrome P450+++IPR002401///Cytochrome P450, E-class, group I+++IPR017972///Cytochrome P450, conserved site+++IPR036396///Cytochrome P450 superfamily
101255839	LOC101255839	-2.03452	0	G4081_10959	LOC101255839	5.19	4.24	5.33	23.14	18.28	18.95	283	232	285	1301	969	1013	4.92	20.1233	266.667	1094.33	-2.03452	0	0	LOC101255839	NA	mRNA	1	XM_004248476.4	coding	known	NC_015447.3	21007270	21010209	-	NA	101255839	NA	NA	101255839	NA	K14638	NA	NA	COG3104///transporter+++KOG1237///transporter	GO:0016021///integral component of membrane	GO:0015333///peptide:proton symporter activity+++GO:0035673///oligopeptide transmembrane transporter activity+++GO:1904680///peptide transmembrane transporter activity	NA	IPR000109///Proton-dependent oligopeptide transporter family+++IPR036259///MFS transporter superfamily
544307	THT7-8	1.10733	0	G4081_28234	THT7-8	646.04	862.58	687.23	245.93	416.18	367.43	15514.1	20817.4	16255.6	6085.78	9720.64	8643.02	731.95	343.18	17529	8149.81	1.10733	0	0	THT7-8	tomTHT7-8	mRNA	1	NM_001247093.2	coding	known	NC_015445.3	57965771	57966706	-	NA	544307	NA	NA	544307	NA	K22246	NA	NA	KOG3216///spermidine spermine	NA	GO:0008080///N-acetyltransferase activity+++GO:0016740///transferase activity+++GO:0016747///transferase activity, transferring acyl groups other than amino-acyl groups	NA	IPR000182///GNAT domain+++IPR016181///Acyl-CoA N-acyltransferase+++IPR039534///L-ornithine N5-acetyltransferase NATA1-like
101263562	LOC101263562	-1.31951	2.33e-09	G4081_17574	LOC101263562	0.29	0.38	0.35	0.73	0.89	0.92	16	21	19	42	48	50	0.34	0.846667	18.6667	46.6667	-1.31951	2.33e-09	1.16e-09	LOC101263562	NA	mRNA	1	XM_004249719.4	coding	known	NC_015447.3	62567835	62569893	+	NA	101263562	NA	NA	101263562	NA	NA	NA	NA	NA	NA	NA	NA	NA
101262008	LOC101262008	-1.58562	1.34e-249	G4081_16243	LOC101262008	9.94	10.38	7.18	23.36	30.5	29.22	396	415	281	960	1182	1141	9.16667	27.6933	364	1094.33	-1.58562	1.34e-249	1.1e-250	LOC101262008	NA	mRNA	2	XM_010322052.3+++XM_010322053.3	coding	known	NC_015441.3	63916409	63930065	+	NA	101262008	NA	NA	101262008	NA	K01719	NA	COG1587///Uroporphyrinogen-III synthase	ENOG410IFS1///NA+++ENOG4111P6K///NA	GO:0009507///chloroplast	GO:0004852///uroporphyrinogen-III synthase activity	GO:0006780///uroporphyrinogen III biosynthetic process+++GO:0006782///protoporphyrinogen IX biosynthetic process+++GO:0015995///chlorophyll biosynthetic process	IPR003754///Tetrapyrrole biosynthesis, uroporphyrinogen III synthase+++IPR036108///Tetrapyrrole biosynthesis, uroporphyrinogen III synthase superfamily
101262010	LOC101262010	1.40077	3.75e-124	G4081_16245	LOC101262010	12.52	14.89	19.63	5.95	6.95	5	514	627	807	260	282	197	15.68	5.96667	649.333	246.333	1.40077	3.75e-124	5.19e-125	LOC101262010	NA	mRNA	2	XM_004238981.3+++XM_026031065.1	coding	known	NC_015442.3	5212061	5216503	+	NA	101262010	NA	NA	101262010	NA	NA	NA	NA	ENOG41121N2///NA+++KOG0800///finger protein	GO:0005737///cytoplasm	GO:0004842///ubiquitin-protein transferase activity+++GO:0008270///zinc ion binding	NA	IPR001841///Zinc finger, RING-type+++IPR013083///Zinc finger, RING/FYVE/PHD-type+++IPR024766///Zinc finger, RING-H2-type
101263563	LOC101263563	-1.07665	1.95e-107	G4081_17575	LOC101263563	15.95	13.36	7.72	29.16	21.5	27.65	521	438	248	982	683	885	12.3433	26.1033	402.333	850	-1.07665	1.95e-107	2.96e-108	LOC101263563	NA	mRNA	1	XM_004232373.4	coding	known	NC_015439.3	48728920	48733222	-	NA	101263563	NA	NA	101263563	NA	K01792	NA	COG0676///D-hexose-6-phosphate mutarotase	KOG1594///aldose 1-epimerase	GO:0009570///chloroplast stroma+++GO:0048046///apoplast	GO:0016853///isomerase activity+++GO:0030246///carbohydrate binding	GO:0005975///carbohydrate metabolic process	IPR008183///Aldose 1-/Glucose-6-phosphate 1-epimerase+++IPR011013///Galactose mutarotase-like domain superfamily+++IPR014718///Glycoside hydrolase-type carbohydrate-binding+++IPR025532///Glucose-6-phosphate 1-epimerase
101262012	LOC101262012	-1.9516	1.66e-237	G4081_16247	LOC101262012	4.05	2.78	1.66	7.14	16.9	9.21	289.03	199	116	525.02	1171.65	643.66	2.83	11.0833	201.343	780.11	-1.9516	1.66e-237	1.43e-238	LOC101262012	NA	mRNA	1	XM_004239909.3	coding	known	NC_015442.3	63473364	63476391	+	NA	101262012	NA	NA	101262012	NA	K05909	NA	NA	COG2132///Multicopper oxidase+++KOG1263///Multicopper oxidase	GO:0048046///apoplast	GO:0005507///copper ion binding+++GO:0016491///oxidoreductase activity+++GO:0052716///hydroquinone:oxygen oxidoreductase activity	GO:0046274///lignin catabolic process	IPR001117///Multicopper oxidase, type 1+++IPR002355///Multicopper oxidase, copper-binding site+++IPR008972///Cupredoxin+++IPR011706///Multicopper oxidase, type 2+++IPR011707///Multicopper oxidase, type 3+++IPR017761///Laccase+++IPR033138///Multicopper oxidases, conserved site+++IPR034285///Laccase, second cupredoxin domain+++IPR034288///Laccase, first cupredoxin domain+++IPR034289///Laccase, thir…
104645806	LOC104645806	-1.61229	4.8e-05	G4081_22929	LOC104645806	0.16	0.22	0.13	0.65	0.36	0.55	5	7	4	21	11	17	0.17	0.52	5.33333	16.3333	-1.61229	4.8e-05	2.9e-05	LOC104645806	NA	mRNA	1	XM_019214403.2	coding	known	NC_015438.3	32062412	32068825	+	NA	104645806	NA	NA	104645806	NA	NA	NA	NA	ENOG410Z7Z7///NA+++KOG4197///Pentatricopeptide repeat-containing protein	NA	NA	NA	IPR002885///Pentatricopeptide repeat+++IPR011990///Tetratricopeptide-like helical domain superfamily
101250097	LOC101250097	-5.23279	5.64e-54	G4081_6017	LOC101250097	0.18	0.18	0	7	1.87	4.76	3	3	0	119	30	77	0.12	4.54333	2	75.3333	-5.23279	5.64e-54	1.29e-54	LOC101250097	NA	mRNA	1	XM_004235324.4	coding	known	NC_015440.3	61840323	61840991	-	NA	101250097	NA	NA	101250097	NA	NA	NA	NA	ENOG410IX1N///NA+++ENOG410YEN7///NA	GO:0005634///nucleus	GO:0003677///DNA binding+++GO:0042803///protein homodimerization activity+++GO:0046872///metal ion binding	GO:0009793///embryo development ending in seed dormancy	IPR006455///Homeodomain, ZF-HD class+++IPR006456///ZF-HD homeobox protein, Cys/His-rich dimerisation domain+++IPR009057///Homeobox-like domain superfamily
101250096	ERF-H11	-1.18427	6.42e-164	G4081_6016	ERF-H11	10	10.97	8.14	20.54	21.77	24.15	508	559	406	1076	1075	1202	9.70333	22.1533	491	1117.67	-1.18427	6.42e-164	7.39e-165	ERF-H11	SlERF-H11	mRNA	1	XM_004252490.3	coding	known	NC_015449.3	64011652	64013540	+	NA	101250096	NA	NA	101250096	NA	K09286	NA	NA	ENOG410IEJE///NA+++ENOG410YGN6///NA	GO:0005634///nucleus	GO:0003677///DNA binding+++GO:0003700///DNA-binding transcription factor activity+++GO:0043565///sequence-specific DNA binding	GO:0006970///response to osmotic stress+++GO:0009409///response to cold+++GO:0009414///response to water deprivation+++GO:0009416///response to light stimulus+++GO:0009611///response to wounding+++GO:0009651///response to salt stress+++GO:0009736///cytokinin-activated signaling pathway+++GO:0009873///ethylene-activated signaling pathway+++GO:0045595///regulation of cell differentiation+++GO:00714…	IPR001471///AP2/ERF domain+++IPR016177///DNA-binding domain superfamily+++IPR036955///AP2/ERF domain superfamily
101250098	LOC101250098	1.519	1.3e-118	G4081_6018	LOC101250098	8.99	12.4	19.51	4.23	6.23	3.85	365	505	778	177	246	153	13.6333	4.77	549.333	192	1.519	1.3e-118	1.84e-119	LOC101250098	NA	mRNA	1	XM_004252756.4	coding	known	NC_015449.3	64340829	64342354	+	NA	101250098	NA	NA	101250098	NA	K10664	NA	NA	ENOG41121N2///NA+++KOG0800///finger protein	GO:0005886///plasma membrane+++GO:0016021///integral component of membrane	GO:0004842///ubiquitin-protein transferase activity+++GO:0046872///metal ion binding	GO:0009814///defense response, incompatible interaction+++GO:0009816///defense response to bacterium, incompatible interaction+++GO:0010200///response to chitin+++GO:0016567///protein ubiquitination	IPR001841///Zinc finger, RING-type+++IPR013083///Zinc finger, RING/FYVE/PHD-type
101262005	LOC101262005	2.33824	4.16e-41	G4081_16241	LOC101262005	2.13	3.22	2.64	0.44	0.52	0.62	84	127	102	18	20	24	2.66333	0.526667	104.333	20.6667	2.33824	4.16e-41	1.09e-41	LOC101262005	NA	mRNA	1	XM_010321113.2	coding	known	NC_015441.3	1079013	1081214	-	NA	101262005	NA	NA	101262005	NA	NA	NA	NA	COG0515///Serine Threonine protein kinase+++KOG1187///receptor-like protein kinase	GO:0005886///plasma membrane+++GO:0016021///integral component of membrane	GO:0004674///protein serine/threonine kinase activity+++GO:0005524///ATP binding	NA	IPR000719///Protein kinase domain+++IPR001245///Serine-threonine/tyrosine-protein kinase, catalytic domain+++IPR008271///Serine/threonine-protein kinase, active site+++IPR011009///Protein kinase-like domain superfamily+++IPR017441///Protein kinase, ATP binding site
101253198	LOC101253198	1.64215	3.47e-29	G4081_8686	LOC101253198	3.72	4.66	6.98	0.81	2.57	1.61	85	107	157	19	57	36	5.12	1.66333	116.333	37.3333	1.64215	3.47e-29	1.08e-29	LOC101253198	NA	mRNA	1	NM_001348380.1	coding	known	NC_015443.3	39928182	39929793	-	NA	101253198	NA	NA	101253198	NA	NA	NA	NA	ENOG410J2T3///NA+++ENOG410YNP6///NA	NA	NA	NA	IPR008406///Dormancy/auxin associated protein
101253190	LOC101253190	1.17202	0	G4081_8680	LOC101253190	41.86	43.54	59.4	18.89	21.07	24.47	2081.24	2170.18	2897.47	967.99	1018.01	1192	48.2667	21.4767	2382.96	1059.33	1.17202	0	0	LOC101253190	NA	mRNA	1	XM_004239791.4	coding	known	NC_015442.3	64802369	64805749	+	NA	101253190	NA	NA	101253190	NA	NA	NA	NA	COG0515///Serine Threonine protein kinase+++KOG1187///receptor-like protein kinase	GO:0005886///plasma membrane	GO:0004674///protein serine/threonine kinase activity+++GO:0005524///ATP binding	GO:0006952///defense response	IPR000719///Protein kinase domain+++IPR001245///Serine-threonine/tyrosine-protein kinase, catalytic domain+++IPR008271///Serine/threonine-protein kinase, active site+++IPR011009///Protein kinase-like domain superfamily+++IPR017441///Protein kinase, ATP binding site
101250102	LOC101250102	-1.0998	1.44e-14	G4081_6022	LOC101250102	0.71	0.63	0.62	0.99	1.7	1.57	52	47	44	75	120	112	0.653333	1.42	47.6667	102.333	-1.0998	1.44e-14	6.06e-15	LOC101250102	NA	mRNA	3	XM_004253185.4+++XM_010316589.3+++XM_010316590.3	coding	known	NW_020442490.1	84687	88790	+	NA	101250102	NA	NA	101250102	NA	NA	NA	NA	KOG1237///transporter	GO:0016021///integral component of membrane	GO:0022857///transmembrane transporter activity	GO:0006857///oligopeptide transport	IPR000109///Proton-dependent oligopeptide transporter family+++IPR018456///PTR2 family proton/oligopeptide symporter, conserved site+++IPR020846///Major facilitator superfamily domain+++IPR036259///MFS transporter superfamily
101253191	LOC101253191	-1.64122	3.44e-67	G4081_8681	LOC101253191	2.52	1.97	1.34	5.42	6.51	6.35	115	90	60	255	289	284	1.94333	6.09333	88.3333	276	-1.64122	3.44e-67	6.94e-68	LOC101253191	NA	mRNA	1	XM_004239878.4	coding	known	NC_015442.3	63847871	63854159	-	NA	101253191	NA	NA	101253191	NA	NA	NA	NA	COG0814///amino acid transport+++KOG1303///amino acid	GO:0005886///plasma membrane+++GO:0016021///integral component of membrane	GO:0015171///amino acid transmembrane transporter activity+++GO:0015193///L-proline transmembrane transporter activity	GO:0003333///amino acid transmembrane transport+++GO:0015824///proline transport	IPR013057///Amino acid transporter, transmembrane domain
544300	LOC544300	2.10599	3.31e-64	G4081_28228	LOC544300	12.52	8.82	10.77	1.27	3.92	2.38	220	156	187	23	67	41	10.7033	2.52333	187.667	43.6667	2.10599	3.31e-64	6.89e-65	LOC544300	NA	mRNA	1	NM_001247067.2	coding	known	NC_015439.3	29941025	29941731	+	NA	544300	NA	NA	544300	NA	NA	NA	NA	NA	NA	NA	NA	NA
544299	PSBO	-1.55129	1.89e-57	G4081_28227	PSBO	2.83	2.27	2.9	5.7	11.52	6.42	92.64	74.62	93.44	192.46	366.82	206.06	2.66667	7.88	86.9	255.113	-1.55129	1.89e-57	4.17e-58	PSBO	OEE1	mRNA	1	NM_001309365.1	coding	known	NC_015439.3	37141763	37144004	+	NA	544299	NA	NA	544299	NA	K02716	NA	NA	ENOG410IGC8///NA	GO:0009507///chloroplast+++GO:0009523///photosystem II+++GO:0009535///chloroplast thylakoid membrane+++GO:0009536///plastid+++GO:0009579///thylakoid+++GO:0009654///photosystem II oxygen evolving complex+++GO:0016020///membrane	GO:0010242///oxygen evolving activity	GO:0010207///photosystem II assembly+++GO:0015979///photosynthesis+++GO:0042549///photosystem II stabilization+++GO:0055114///oxidation-reduction process	IPR002628///Photosystem II PsbO, manganese-stabilising+++IPR011250///Outer membrane protein/outer membrane enzyme PagP, beta-barrel
101255829	LOC101255829	-1.24699	0	G4081_10949	LOC101255829	91.04	84.16	57.85	155.29	218.24	184.4	2263	2102	1416	3978	5276	4490	77.6833	185.977	1927	4581.33	-1.24699	0	0	LOC101255829	NA	mRNA	1	XM_004247317.4	coding	known	NC_015446.3	67955013	67957476	-	NA	101255829	NA	NA	101255829	NA	K07025	NA	COG1011///FMN phosphatase YigB, HAD superfamily	NA	NA	NA	NA	NA
544297	CrtR-b2	-1.89663	5.12e-260	G4081_28225	CrtR-b2	7.93	10.1	6.33	26.19	36.36	28.87	233	298	183	793	1039	831	8.12	30.4733	238	887.667	-1.89663	5.12e-260	4.08e-261	CrtR-b2	BCH2	mRNA	1	NM_001279052.2	coding	known	NC_015440.3	2447897	2450144	+	NA	544297	NA	NA	544297	NA	K15746	NA	NA	ENOG410IK78///NA	GO:0016020///membrane+++GO:0016021///integral component of membrane	GO:0005506///iron ion binding+++GO:0016491///oxidoreductase activity	GO:0008610///lipid biosynthetic process+++GO:0055114///oxidation-reduction process	IPR006694///Fatty acid hydroxylase
101255826	LOC101255826	2.11223	9.23e-49	G4081_10947	LOC101255826	2.68	3.22	2.85	0.58	0.72	0.74	130	157	136	29	34	35	2.91667	0.68	141	32.6667	2.11223	9.23e-49	2.22e-49	LOC101255826	NA	mRNA	1	XM_004246979.4	coding	known	NC_015446.3	46478066	46480741	-	NA	101255826	NA	NA	101255826	NA	K03453	NA	COG0385///Predicted Na+-dependent transporter	COG0385///bile acid+++KOG2718///Solute carrier family 10 (Sodium bile acid cotransporter family), member	GO:0009941///chloroplast envelope+++GO:0016021///integral component of membrane	NA	NA	IPR002657///Bile acid:sodium symporter/arsenical resistance protein Acr3+++IPR004710///Bile acid:sodium symporter+++IPR038770///Sodium/solute symporter superfamily
544295	Dif54	-4.02355	0	G4081_28223	Dif54	3.13	1.69	1.68	30.47	35.07	40.82	132.57	72	70	1331.78	1445.46	1695.67	2.16667	35.4533	91.5233	1490.97	-4.02355	0	0	Dif54	NA	mRNA	1	NM_001247049.1	coding	known	NC_015440.3	54075729	54077958	-	NA	544295	NA	NA	544295	NA	NA	NA	NA	ENOG410JQM6///NA	GO:0005576///extracellular region+++GO:0009530///primary cell wall	GO:0005199///structural constituent of cell wall	GO:0009664///plant-type cell wall organization	IPR006706///Extensin domain
544293	cevi16	2.71317	0	G4081_28221	cevi16	318.71	538.33	386.85	45.03	81.23	65.29	9786	16595	11681	1425	2425	1964	414.63	63.85	12687.3	1938	2.71317	0	0	cevi16	ep5C	mRNA	1	NM_001247041.2	coding	known	NC_015438.3	93248597	93250171	+	NA	544293	NA	NA	544293	NA	K00430	NA	NA	ENOG410IKM8///NA	GO:0005576///extracellular region+++GO:0016020///membrane+++GO:0016021///integral component of membrane	GO:0004601///peroxidase activity+++GO:0016491///oxidoreductase activity+++GO:0020037///heme binding+++GO:0046872///metal ion binding	GO:0006979///response to oxidative stress+++GO:0042744///hydrogen peroxide catabolic process+++GO:0055114///oxidation-reduction process+++GO:0098869///cellular oxidant detoxification	IPR000823///Plant peroxidase+++IPR002016///Haem peroxidase, plant/fungal/bacterial+++IPR010255///Haem peroxidase+++IPR019793///Peroxidases heam-ligand binding site+++IPR019794///Peroxidase, active site+++IPR033905///Secretory peroxidase
101265072	LOC101265072	1.68049	0.000763	G4081_18894	LOC101265072	0.21	0.08	0.38	0.02	0.15	0.04	10	4	18	1	7	2	0.223333	0.07	10.6667	3.33333	1.68049	0.000762561	0.000494617	LOC101265072	NA	mRNA	1	XM_004248037.4	coding	known	NC_015447.3	3441705	3444307	+	NA	101265072	NA	NA	101265072	NA	K20496	NA	NA	COG2124///Cytochrome p450+++KOG0156///Cytochrome p450	GO:0016020///membrane+++GO:0016021///integral component of membrane	GO:0005506///iron ion binding+++GO:0016709///oxidoreductase activity, acting on paired donors, with incorporation or reduction of molecular oxygen, NAD(P)H as one donor, and incorporation of one atom of oxygen+++GO:0020037///heme binding+++GO:0052722///fatty acid in-chain hydroxylase activity	GO:0002933///lipid hydroxylation+++GO:0010584///pollen exine formation+++GO:0048653///anther development+++GO:0051792///medium-chain fatty acid biosynthetic process+++GO:0080110///sporopollenin biosynthetic process	IPR001128///Cytochrome P450+++IPR002401///Cytochrome P450, E-class, group I+++IPR017972///Cytochrome P450, conserved site+++IPR036396///Cytochrome P450 superfamily
101263550	LOC101263550	-1.15421	6.32e-58	G4081_17563	LOC101263550	7.56	4.87	2.99	7.8	12.17	14.72	268	173	104	285	419	511	5.14	11.5633	181.667	405	-1.15421	6.32e-58	1.39e-58	LOC101263550	NA	mRNA	1	XM_004230390.4	coding	known	NC_015438.3	91865148	91866489	+	NA	101263550	NA	NA	101263550	NA	K18801	NA	NA	ENOG410IFG2///NA+++ENOG410YHE6///NA	GO:0000139///Golgi membrane+++GO:0005794///Golgi apparatus+++GO:0016021///integral component of membrane	GO:0030775///glucuronoxylan 4-O-methyltransferase activity	GO:0009834///plant-type secondary cell wall biogenesis+++GO:0045491///xylan metabolic process+++GO:0045492///xylan biosynthetic process	IPR006514///IRX15/IRX15L/IGXM+++IPR021148///Polysaccharide biosynthesis domain
101263549	LOC101263549	-1.82169	3.6e-53	G4081_17562	LOC101263549	1.43	1.47	0.84	2.89	4.7	5.76	61	63	35	127	195	241	1.24667	4.45	53	187.667	-1.82169	3.6e-53	8.27e-54	LOC101263549	NA	mRNA	2	XM_004248032.4+++XM_010328706.3	coding	known	NC_015447.3	3572068	3574219	+	NA	101263549	NA	NA	101263549	NA	NA	NA	NA	ENOG410ISUI///NA+++ENOG410Y10S///NA	GO:0016021///integral component of membrane	GO:0046872///metal ion binding	GO:0055114///oxidation-reduction process	IPR005018///DOMON domain+++IPR006593///Cytochrome b561/ferric reductase transmembrane
101261997	LOC101261997	12.568	0	G4081_16233	LOC101261997	9.04	73.83	66.48	0	0	0	184	1512	1335	0	0	0	49.7833	0	1010.33	0	12.568	0	0	LOC101261997	NA	mRNA	1	XM_019213007.1	coding	known	NC_015440.3	62430457	62431413	+	NA	101261997	NA	NA	101261997	NA	NA	NA	NA	NA	NA	NA	NA	NA
101263552	LOC101263552	-1.35224	2.74e-29	G4081_17565	LOC101263552	2.75	0.74	0.41	4.49	2.37	3.11	129	35	19	217	108	143	1.3	3.32333	61	156	-1.35224	2.74e-29	8.5e-30	LOC101263552	NA	mRNA	1	XM_004248439.3	coding	known	NC_015447.3	1950497	1954596	+	NA	101263552	NA	NA	101263552	NA	NA	NA	NA	NA	NA	NA	NA	NA
104645781	LOC104645781	-2.665	3.99e-33	G4081_22912	LOC104645781	0.7	0.18	0.37	2.96	2.49	2.51	19	5	10	83	66	67	0.416667	2.65333	11.3333	72	-2.665	3.99e-33	1.17e-33	LOC104645781	NA	mRNA	1	XM_010318202.2	coding	known	NC_015439.3	46421212	46422261	-	NA	104645781	NA	NA	104645781	NA	NA	NA	NA	NA	NA	NA	NA	NA
104645789	LOC104645789	-1.49377	8.33e-78	G4081_22918	LOC104645789	5.55	4.29	3.68	15.18	12.19	10.73	161	125	105	454	344	305	4.50667	12.7	130.333	367.667	-1.49377	8.33e-78	1.54e-78	LOC104645789	NA	mRNA	1	XM_010318262.3	coding	known	NC_015439.3	45795305	45796644	+	NA	104645789	NA	NA	104645789	NA	NA	NA	NA	NA	NA	NA	NA	NA
101251647	LOC101251647	-2.78248	1.32e-40	G4081_7357	LOC101251647	1.45	0.62	0.49	7.29	4.18	6.12	21	9	7	109	59	87	0.853333	5.86333	12.3333	85	-2.78248	1.32e-40	3.48e-41	LOC101251647	NA	mRNA	1	XM_004233425.4	coding	known	NC_015439.3	36014521	36015118	-	NA	101251647	NA	NA	101251647	NA	NA	NA	NA	NA	NA	NA	NA	NA
101265070	LOC101265070	1.33308	0	G4081_18892	LOC101265070	37	44.06	42.5	11.73	18.49	19.18	1723	2057	1942	563	837	875	41.1867	16.4667	1907.33	758.333	1.33308	0	0	LOC101265070	NA	mRNA	1	XM_004247964.4	coding	known	NC_015446.3	72444823	72446891	+	NA	101265070	NA	NA	101265070	NA	NA	NA	NA	NA	GO:0005789///endoplasmic reticulum membrane+++GO:0016021///integral component of membrane	GO:0005506///iron ion binding+++GO:0016709///oxidoreductase activity, acting on paired donors, with incorporation or reduction of molecular oxygen, NAD(P)H as one donor, and incorporation of one atom of oxygen+++GO:0020037///heme binding	GO:0016099///monoterpenoid biosynthetic process	IPR001128///Cytochrome P450+++IPR002401///Cytochrome P450, E-class, group I+++IPR017972///Cytochrome P450, conserved site+++IPR036396///Cytochrome P450 superfamily
101255806	LOC101255806	4.7354	0	G4081_10930	LOC101255806	473.69	535.58	777.83	21.02	21.81	24.3	29289.8	33185.5	47156.9	1340.07	1310.7	1471.81	595.7	22.3767	36544.1	1374.19	4.7354	0	0	LOC101255806	NA	mRNA	1	XM_004242757.3	coding	known	NC_015444.3	3500801	3508022	+	NA	101255806	NA	NA	101255806	NA	K22390	NA	NA	COG1409///Hydrolyzes cAMP to 5'-AMP. Plays an important regulatory role in modulating the intracellular concentration of cAMP, thereby influencing cAMP-dependent processes (By similarity)+++KOG1378///Purple acid phosphatase	GO:0005576///extracellular region	GO:0003993///acid phosphatase activity+++GO:0046872///metal ion binding	NA	IPR004843///Calcineurin-like phosphoesterase domain, ApaH type+++IPR008963///Purple acid phosphatase-like, N-terminal+++IPR015914///Purple acid phosphatase, N-terminal+++IPR025733///Iron/zinc purple acid phosphatase-like C-terminal domain+++IPR029052///Metallo-dependent phosphatase-like+++IPR039331///Purple acid phosphatase-like
101255817	LOC101255817	-1.37139	5.11e-35	G4081_10939	LOC101255817	4.55	1.13	0.38	7.2	3.28	5.19	160	40	13	261	112	179	2.02	5.22333	71	184	-1.37139	5.11e-35	1.46e-35	LOC101255817	NA	mRNA	1	XM_004245719.4	coding	known	NC_015445.3	62521013	62525353	-	NA	101255817	NA	NA	101255817	NA	NA	NA	NA	COG4677///pectinesterase+++ENOG410IGPM///NA	GO:0005576///extracellular region+++GO:0005618///cell wall	GO:0030599///pectinesterase activity+++GO:0045330///aspartyl esterase activity	GO:0042545///cell wall modification+++GO:0045490///pectin catabolic process	IPR000070///Pectinesterase, catalytic+++IPR011050///Pectin lyase fold/virulence factor+++IPR012334///Pectin lyase fold+++IPR033131///Pectinesterase, Asp active site
544285	EFE	4.74686	0	G4081_28213	EFE	236.97	362.36	330.9	12.74	9.84	12.12	6350.25	9754.02	8727.25	351.71	256.43	318.23	310.077	11.5667	8277.17	308.79	4.74686	0	0	EFE	ACO3+++ACO4	mRNA	1	NM_001246999.1	coding	known	NC_015444.3	59974854	59976564	+	NA	544285	NA	NA	544285	NA	K05933	NA	NA	KOG0143///oxidoreductase, 2OG-Fe(II) oxygenase family protein	NA	GO:0009815///1-aminocyclopropane-1-carboxylate oxidase activity+++GO:0016491///oxidoreductase activity+++GO:0031418///L-ascorbic acid binding+++GO:0046872///metal ion binding+++GO:0051213///dioxygenase activity	GO:0009693///ethylene biosynthetic process+++GO:0009835///fruit ripening+++GO:0055114///oxidation-reduction process	IPR005123///Oxoglutarate/iron-dependent dioxygenase+++IPR026992///Non-haem dioxygenase N-terminal domain+++IPR027443///Isopenicillin N synthase-like
544283	AgpL1	-1.43971	0	G4081_28212	AgpL1	23.57	16.63	12.87	47.84	44	52.61	1326	938	710	2775	2406	2900	17.69	48.15	991.333	2693.67	-1.43971	0	0	AgpL1	AGPase1	mRNA	1	NM_001246989.2	coding	known	NC_015438.3	96550847	96555454	-	NA	544283	NA	NA	544283	NA	K00975	NA	COG0448///ADP-glucose pyrophosphorylase	ENOG410IMYM///NA	GO:0009507///chloroplast+++GO:0009536///plastid	GO:0000166///nucleotide binding+++GO:0005524///ATP binding+++GO:0008878///glucose-1-phosphate adenylyltransferase activity+++GO:0016740///transferase activity+++GO:0016779///nucleotidyltransferase activity	GO:0005978///glycogen biosynthetic process+++GO:0009058///biosynthetic process+++GO:0019252///starch biosynthetic process	IPR005835///Nucleotidyl transferase domain+++IPR005836///ADP-glucose pyrophosphorylase, conserved site+++IPR011004///Trimeric LpxA-like superfamily+++IPR011831///Glucose-1-phosphate adenylyltransferase+++IPR029044///Nucleotide-diphospho-sugar transferases
101255811	LOC101255811	-1.21359	6.86e-10	G4081_10934	LOC101255811	0.73	0.79	0.63	1.68	1.78	1.56	25	27	21.18	59	59	52	0.716667	1.67333	24.3933	56.6667	-1.21359	6.86e-10	3.34e-10	LOC101255811	NA	mRNA	1	XM_004243805.3	coding	known	NC_015444.3	60534678	60535972	-	NA	101255811	NA	NA	101255811	NA	K20716	NA	NA	ENOG410XQGS///NA+++KOG0198///mitogen-activated protein kinase kinase kinase	GO:0005634///nucleus+++GO:0005737///cytoplasm	GO:0004674///protein serine/threonine kinase activity+++GO:0004709///MAP kinase kinase kinase activity+++GO:0005524///ATP binding	GO:0006970///response to osmotic stress+++GO:0009737///response to abscisic acid+++GO:0009738///abscisic acid-activated signaling pathway+++GO:0023014///signal transduction by protein phosphorylation+++GO:0031098///stress-activated protein kinase signaling cascade+++GO:0032147///activation of protein kinase activity	IPR000719///Protein kinase domain+++IPR008271///Serine/threonine-protein kinase, active site+++IPR011009///Protein kinase-like domain superfamily+++IPR017441///Protein kinase, ATP binding site
544282	LOC544282	1.35717	4.15e-83	G4081_28211	LOC544282	3.69	65.89	3.9	9.54	9.21	10.31	68	1221.6	71	181	165	186	24.4933	9.68667	453.533	177.333	1.35717	4.15e-83	7.36e-84	LOC544282	NA	mRNA	1	NM_001246984.3	coding	known	NC_015445.3	51172529	51173265	-	NA	544282	NA	NA	544282	NA	K13993	NA	COG0071///Molecular chaperone IbpA, HSP20 family	KOG0710///heat shock protein	NA	GO:0043621///protein self-association+++GO:0051082///unfolded protein binding	GO:0000302///response to reactive oxygen species+++GO:0006457///protein folding+++GO:0009408///response to heat+++GO:0009651///response to salt stress+++GO:0042542///response to hydrogen peroxide+++GO:0051259///protein complex oligomerization	IPR002068///Alpha crystallin/Hsp20 domain+++IPR008978///HSP20-like chaperone+++IPR031107///Small heat shock protein HSP20
101255812	LOC101255812	-2.28373	2.94e-60	G4081_10935	LOC101255812	1.27	0.8	0.24	5.06	2.7	3.45	54	34	10	222	112	144	0.77	3.73667	32.6667	159.333	-2.28373	2.94e-60	6.31e-61	LOC101255812	NA	mRNA	1	XM_004244011.4	coding	known	NC_015444.3	67387198	67388794	+	NA	101255812	NA	NA	101255812	NA	NA	NA	NA	ENOG410IEBJ///NA+++ENOG4111EHG///NA	GO:0005618///cell wall+++GO:0005886///plasma membrane+++GO:0031225///anchored component of membrane+++GO:0046658///anchored component of plasma membrane+++GO:0048046///apoplast	NA	GO:0048364///root development+++GO:0048367///shoot system development	IPR000782///FAS1 domain+++IPR033254///Fasciclin-like arabinogalactan protein+++IPR036378///FAS1 domain superfamily
104645889	LOC104645889	-1.1072	8.22e-05	G4081_22987	LOC104645889	0.61	0.54	0.14	1.34	0.55	0.86	18	16	4	41	16	25	0.43	0.916667	12.6667	27.3333	-1.1072	8.22e-05	5.02e-05	LOC104645889	NA	mRNA	2	XM_010318624.3+++XM_010318625.3	coding	known	NC_015439.3	40926920	40928494	+	NA	104645889	NA	NA	104645889	NA	NA	NA	NA	NA	NA	NA	NA	NA
101264049	LOC101264049	-1.19593	1.08e-113	G4081_18005	LOC101264049	8.64	6.33	8.44	15.92	21.53	16.39	369	271	354	701	894	686	7.80333	17.9467	331.333	760.333	-1.19593	1.08e-113	1.59e-114	LOC101264049	NA	mRNA	1	XM_004246245.3	coding	known	NC_015446.3	8593422	8599270	-	NA	101264049	NA	NA	101264049	NA	NA	NA	NA	ENOG410JAWI///NA+++ENOG4111BYZ///NA	GO:0000139///Golgi membrane+++GO:0005794///Golgi apparatus+++GO:0016021///integral component of membrane	GO:0016413///O-acetyltransferase activity+++GO:1990538///xylan O-acetyltransferase activity	GO:0045492///xylan biosynthetic process	IPR025846///PMR5 N-terminal domain+++IPR026057///PC-Esterase+++IPR029962///Trichome birefringence-like family+++IPR029971///Protein trichome birefringence-like 34
101264053	LOC101264053	1.30558	2.84e-228	G4081_18007	LOC101264053	42.81	50.62	67.96	16.56	23.8	25.39	1069	1270	1671	426	578	621	53.7967	21.9167	1336.67	541.667	1.30558	2.84e-228	2.55e-229	LOC101264053	NA	mRNA	1	XM_004246669.4	coding	known	NC_015446.3	749280	750249	-	NA	101264053	NA	NA	101264053	NA	NA	NA	NA	ENOG410IWKB///NA+++ENOG410YIDD///NA	GO:0005886///plasma membrane+++GO:0009506///plasmodesma+++GO:0016021///integral component of membrane	NA	GO:0042742///defense response to bacterium	IPR004864///Late embryogenesis abundant protein, LEA_2 subgroup
101266751	LOC101266751	-3.65846	0	G4081_20320	LOC101266751	11.46	5.38	3.55	111.42	61.31	85.07	216	102	66	2163	1124	1570	6.79667	85.9333	128	1619	-3.65846	0	0	LOC101266751	NA	mRNA	1	XM_026032830.1	coding	known	NC_015446.3	2056223	2057583	-	NA	101266751	NA	NA	101266751	NA	NA	NA	NA	ENOG410IYS3///NA+++ENOG410YZ4T///NA	NA	NA	NA	NA
101268298	LOC101268298	-1.01661	1.06e-200	G4081_21651	LOC101268298	12.8	13.26	9.87	20.17	29.5	23.47	930	965	703	1511	2083	1671	11.9767	24.38	866	1755	-1.01661	1.06e-200	1.05e-201	LOC101268298	NA	mRNA	1	XM_004244814.4	coding	known	NC_015445.3	27934202	27940099	+	NA	101268298	NA	NA	101268298	NA	K21989	NA	NA	COG5594///transmembrane protein 63C+++KOG1134///transmembrane protein 63C	GO:0005773///vacuole+++GO:0005774///vacuolar membrane+++GO:0005886///plasma membrane+++GO:0009506///plasmodesma+++GO:0009507///chloroplast+++GO:0009941///chloroplast envelope+++GO:0016020///membrane+++GO:0016021///integral component of membrane	GO:0005227///calcium activated cation channel activity	NA	IPR003864///Calcium-dependent channel, 7TM region, putative phosphate+++IPR027815///10TM putative phosphate transporter, cytosolic domain+++IPR032880///Calcium permeable stress-gated cation channel 1, N-terminal transmembrane domain
101264050	LOC101264050	2.22531	0	G4081_18006	LOC101264050	423.43	484.67	634.03	111.51	111.81	107.71	8252	9503	12192	2239	2120	2056	514.043	110.343	9982.33	2138.33	2.22531	0	0	LOC101264050	NA	mRNA	1	XM_004246328.4	coding	known	NC_015446.3	4913660	4915164	-	NA	101264050	NA	NA	101264050	NA	NA	NA	NA	NA	NA	NA	NA	NA
101248137	LOC101248137	-1.01572	0	G4081_4299	LOC101248137	146.5	115.47	59.18	218.27	211.57	224.07	2921	2316	1164	4484	4104	4376	107.05	217.97	2133.67	4321.33	-1.01572	0	0	LOC101248137	NA	mRNA	1	XM_004229667.4	coding	known	NC_015438.3	83297068	83298082	+	NA	101248137	NA	NA	101248137	NA	NA	NA	NA	ENOG410J3WQ///NA+++ENOG4111AXA///NA	GO:0005634///nucleus+++GO:0005737///cytoplasm+++GO:0005829///cytosol	GO:0019900///kinase binding+++GO:0046872///metal ion binding	GO:0042594///response to starvation	IPR007650///Zf-FLZ domain
101257902	LOC101257902	1.26546	0.000182	G4081_12702	LOC101257902	0.31	0.24	0.3	0.23	0.03	0.09	22	17	21	17	2	6	0.283333	0.116667	20	8.33333	1.26546	0.000181993	0.000113414	LOC101257902	NA	mRNA	1	XM_004248269.4	coding	known	NC_015447.3	1049566	1052597	-	NA	101257902	NA	NA	101257902	NA	NA	NA	NA	ENOG410IGX1///NA+++ENOG410ZHV6///NA	GO:0005886///plasma membrane+++GO:0031225///anchored component of membrane	NA	GO:0010215///cellulose microfibril organization	IPR006918///COBRA, plant
778230	AO	2.75101	0	G4081_28282	AO	165.23	210.72	261.2	25.03	38.58	31.48	8716	11142	13516.4	1361	1978	1627	212.383	31.6967	11124.8	1655.33	2.75101	0	0	AO	NA	mRNA	1	NM_001247900.2	coding	known	NC_015441.3	52991243	52993622	-	NA	778230	NA	NA	778230	NA	NA	NA	NA	KOG1263///Multicopper oxidase	GO:0005576///extracellular region+++GO:0016020///membrane+++GO:0016021///integral component of membrane	GO:0005507///copper ion binding+++GO:0008447///L-ascorbate oxidase activity+++GO:0016491///oxidoreductase activity+++GO:0046872///metal ion binding	GO:0055114///oxidation-reduction process+++GO:1900367///positive regulation of defense response to insect	IPR001117///Multicopper oxidase, type 1+++IPR002355///Multicopper oxidase, copper-binding site+++IPR008972///Cupredoxin+++IPR011706///Multicopper oxidase, type 2+++IPR011707///Multicopper oxidase, type 3+++IPR017760///L-ascorbate oxidase, plants+++IPR033138///Multicopper oxidases, conserved site+++IPR034267///Ascorbate oxidase, third cupredoxin domain
778228	MLO1	2.38414	0	G4081_28280	MLO1	41.67	46.78	84.81	7.53	15.59	10.27	1700	1914	3406	316	620	411	57.7533	11.13	2340	449	2.38414	0	0	MLO1	NA	mRNA	2	NM_001247885.1+++XM_010321395.3	coding	known	NC_015441.3	39492643	39497986	-	NA	778228	NA	NA	778228	NA	K08472	NA	NA	ENOG410IHFA///NA+++ENOG410ZUVB///NA	GO:0016020///membrane+++GO:0016021///integral component of membrane	GO:0005516///calmodulin binding	GO:0006952///defense response+++GO:0009607///response to biotic stimulus	IPR004326///Mlo-related protein
101268297	LOC101268297	-2.99758	3.14e-05	G4081_21650	LOC101268297	0	0.06	0.12	0.64	0.24	0.55	0	1	2	11	4	9	0.06	0.476667	1	8	-2.99758	3.14e-05	1.87e-05	LOC101268297	NA	mRNA	1	NM_001329132.1	coding	known	NC_015445.3	3142557	3143604	-	NA	101268297	NA	NA	101268297	NA	K02701	NA	NA	ENOG410IY0S///NA+++ENOG411281Y///NA	GO:0030093///chloroplast photosystem I	GO:0019904///protein domain specific binding	GO:0015979///photosynthesis	IPR008796///Photosystem I reaction centre subunit N, chloroplastic
101257909	LOC101257909	-3.4179	0	G4081_12708	LOC101257909	6.41	4.9	0.23	42	21.23	61	334	256	12	2256	1075	3113.88	3.84667	41.41	200.667	2148.29	-3.4179	0	0	LOC101257909	NA	mRNA	1	XM_004231344.4	coding	known	NC_015438.3	95061653	95063759	+	NA	101257909	NA	NA	101257909	NA	NA	NA	NA	NA	NA	NA	NA	NA
101262071	LOC101262071	1.33427	1.56e-05	G4081_16297	LOC101262071	0.64	0.7	0.8	0.34	0.27	0.24	22	24	27	12	9	8	0.713333	0.283333	24.3333	9.66667	1.33427	1.56e-05	9.17e-06	LOC101262071	NA	mRNA	1	XM_004232958.4	coding	known	NC_015439.3	41420557	41425505	-	NA	101262071	NA	NA	101262071	NA	NA	NA	NA	COG3491///2OGFe(II) oxygenase+++KOG0143///oxidoreductase, 2OG-Fe(II) oxygenase family protein	NA	GO:0016682///oxidoreductase activity, acting on diphenols and related substances as donors, oxygen as acceptor+++GO:0046872///metal ion binding+++GO:0051213///dioxygenase activity	GO:0010150///leaf senescence	IPR005123///Oxoglutarate/iron-dependent dioxygenase+++IPR026992///Non-haem dioxygenase N-terminal domain+++IPR027443///Isopenicillin N synthase-like
101268291	LOC101268291	1.55287	4.55e-176	G4081_21644	LOC101268291	23.04	22.12	35.47	8.57	10.41	8.58	683.44	659.02	1035.08	262.05	300.27	249.38	26.8767	9.18667	792.513	270.567	1.55287	4.55e-176	5e-177	LOC101268291	NA	mRNA	1	XM_004242716.4	coding	known	NC_015444.3	2685753	2689990	-	NA	101268291	NA	NA	101268291	NA	K15281	NA	NA	COG5070///Solute carrier family 35+++ENOG410IZ9V///NA+++ENOG410YVUN///NA+++KOG1444///Solute carrier family 35	GO:0000139///Golgi membrane+++GO:0005794///Golgi apparatus+++GO:0016021///integral component of membrane	GO:0005338///nucleotide-sugar transmembrane transporter activity+++GO:0015297///antiporter activity+++GO:0022857///transmembrane transporter activity	GO:0008643///carbohydrate transport+++GO:1990569///UDP-N-acetylglucosamine transmembrane transport	IPR004853///Sugar phosphate transporter domain
101265566	LOC101265566	-1.61098	0	G4081_19325	LOC101265566	33.17	37.13	41.98	94.97	131.9	118.29	899	1011	1120	2653	3477	3141	37.4267	115.053	1010	3090.33	-1.61098	0	0	LOC101265566	NA	mRNA	1	XM_004244993.4	coding	known	NC_015445.3	48886250	48887407	+	NA	101265566	NA	NA	101265566	NA	NA	NA	NA	NA	NA	NA	NA	NA
104645872	LOC104645872	1.80713	5.34e-249	G4081_22975	LOC104645872	7.8	8.71	12.03	2.63	2.91	2.66	749	833	1136	259	271	248	9.51333	2.73333	906	259.333	1.80713	5.34e-249	4.42e-250	LOC104645872	NA	mRNA	3	XM_010318563.3+++XM_019212277.2+++XM_026029351.1	coding	known	NC_015439.3	41787330	41799921	-	NA	104645872	NA	NA	104645872	NA	NA	NA	NA	COG0515///Serine Threonine protein kinase+++ENOG410IU6K///NA	GO:0005886///plasma membrane+++GO:0016021///integral component of membrane	GO:0004674///protein serine/threonine kinase activity+++GO:0005524///ATP binding	GO:0046777///protein autophosphorylation	IPR000719///Protein kinase domain+++IPR001245///Serine-threonine/tyrosine-protein kinase, catalytic domain+++IPR008271///Serine/threonine-protein kinase, active site+++IPR011009///Protein kinase-like domain superfamily+++IPR017441///Protein kinase, ATP binding site+++IPR021720///Malectin domain+++IPR032675///Leucine-rich repeat domain superfamily
101262074	LOC101262074	-1.37525	2.31e-22	G4081_16299	LOC101262074	1.22	0.53	1.09	3.86	1.19	2.25	57	25	50	186	54	103	0.946667	2.43333	44	114.333	-1.37525	2.31e-22	8.17e-23	LOC101262074	NA	mRNA	1	XM_004233376.4	coding	known	NC_015439.3	36970872	36972697	+	NA	101262074	NA	NA	101262074	NA	NA	NA	NA	NA	GO:0005789///endoplasmic reticulum membrane+++GO:0016021///integral component of membrane	GO:0005506///iron ion binding+++GO:0016709///oxidoreductase activity, acting on paired donors, with incorporation or reduction of molecular oxygen, NAD(P)H as one donor, and incorporation of one atom of oxygen+++GO:0020037///heme binding	GO:0016099///monoterpenoid biosynthetic process	IPR001128///Cytochrome P450+++IPR002401///Cytochrome P450, E-class, group I+++IPR017972///Cytochrome P450, conserved site+++IPR036396///Cytochrome P450 superfamily
101266744	LOC101266744	-1.85319	1.83e-08	G4081_20315	LOC101266744	0.27	0.14	0.17	0.74	0.62	0.72	10	5	6	28	22	26	0.193333	0.693333	7	25.3333	-1.85319	1.83e-08	9.41e-09	LOC101266744	NA	mRNA	1	XM_026032288.1	coding	known	NC_015445.3	53988818	53990286	+	NA	101266744	NA	NA	101266744	NA	NA	NA	NA	COG0631///Phosphatase+++KOG0698///PHOsphatase	NA	GO:0004722///protein serine/threonine phosphatase activity+++GO:0004724///magnesium-dependent protein serine/threonine phosphatase activity+++GO:0046872///metal ion binding	NA	IPR001932///PPM-type phosphatase domain+++IPR015655///Protein phosphatase 2C family+++IPR036457///PPM-type phosphatase domain superfamily
101266745	LOC101266745	1.41504	0	G4081_20316	LOC101266745	73.95	80.38	125.98	26.46	53.92	25.35	3165	3450	5293	1167	2243	1063	93.4367	35.2433	3969.33	1491	1.41504	0	0	LOC101266745	NA	mRNA	1	XM_004245586.4	coding	known	NC_015445.3	63949861	63953112	-	NA	101266745	NA	NA	101266745	NA	K01784	NA	COG1087///UDP-glucose 4-epimerase	COG1087///udp-glucose 4-epimerase+++KOG1371///UDPglucose 4-epimerase	GO:0005829///cytosol+++GO:0005886///plasma membrane	GO:0003978///UDP-glucose 4-epimerase activity+++GO:0050373///UDP-arabinose 4-epimerase activity	GO:0019388///galactose catabolic process+++GO:0033358///UDP-L-arabinose biosynthetic process+++GO:0033499///galactose catabolic process via UDP-galactose+++GO:0045227///capsule polysaccharide biosynthetic process+++GO:0071555///cell wall organization	IPR005886///UDP-glucose 4-epimerase+++IPR016040///NAD(P)-binding domain+++IPR036291///NAD(P)-binding domain superfamily
104645869	LOC104645869	-1.42642	4.29e-08	G4081_22972	LOC104645869	0.5	0.25	0.14	0.72	0.74	0.92	22	11	6	33	32	40	0.296667	0.793333	13	35	-1.42642	4.29e-08	2.24e-08	LOC104645869	NA	mRNA	1	XM_010318551.3	coding	known	NC_015439.3	41902657	41904589	+	NA	104645869	NA	NA	104645869	NA	NA	NA	NA	NA	NA	NA	NA	NA
104645868	LOC104645868	-1.73064	7.12e-12	G4081_22971	LOC104645868	0.43	0.36	0.1	1.24	0.67	1.06	18	15	4	53	27	43	0.296667	0.99	12.3333	41	-1.73064	7.12e-12	3.24e-12	LOC104645868	NA	mRNA	1	XM_010318550.2	coding	known	NC_015439.3	41907562	41909410	+	NA	104645868	NA	NA	104645868	NA	NA	NA	NA	ENOG410IFZ6///NA	GO:0016021///integral component of membrane	NA	NA	NA
101265571	LOC101265571	-1.68806	0	G4081_19329	LOC101265571	95.39	108.99	65.93	229.65	359.03	291.36	2111	2425	1438	5237	7729	6316	90.1033	293.347	1991.33	6427.33	-1.68806	0	0	LOC101265571	NA	mRNA	1	XM_004246333.4	coding	known	NC_015446.3	4866377	4867897	+	NA	101265571	NA	NA	101265571	NA	K00799	NA	COG0625///Glutathione S-transferase	ENOG410XSIX///NA+++KOG0406///glutathione Stransferase	NA	GO:0004364///glutathione transferase activity	GO:0006952///defense response+++GO:0009607///response to biotic stimulus	IPR004045///Glutathione S-transferase, N-terminal+++IPR004046///Glutathione S-transferase, C-terminal+++IPR010987///Glutathione S-transferase, C-terminal-like+++IPR036249///Thioredoxin-like superfamily+++IPR036282///Glutathione S-transferase, C-terminal domain superfamily
101262063	LOC101262063	4.1008	2.58e-41	G4081_16291	LOC101262063	0.66	1.54	1.92	0.02	0.2	0.02	30.4	71.02	87	1	9	1	1.37333	0.08	62.8067	3.66667	4.1008	2.58e-41	6.77e-42	LOC101262063	NA	mRNA	1	XM_004249067.4	coding	known	NC_015447.3	60211067	60213629	-	NA	101262063	NA	NA	101262063	NA	K09754	NA	NA	COG2124///Cytochrome p450+++KOG0156///Cytochrome p450	GO:0016020///membrane+++GO:0016021///integral component of membrane	GO:0005506///iron ion binding+++GO:0016709///oxidoreductase activity, acting on paired donors, with incorporation or reduction of molecular oxygen, NAD(P)H as one donor, and incorporation of one atom of oxygen+++GO:0020037///heme binding	GO:0009809///lignin biosynthetic process	IPR001128///Cytochrome P450+++IPR002401///Cytochrome P450, E-class, group I+++IPR017972///Cytochrome P450, conserved site+++IPR036396///Cytochrome P450 superfamily
101254731	LOC101254731	-4.1675	4.3e-05	G4081_9997	LOC101254731	0	0.04	0	0.39	0.17	0.16	0	1	0	10	4	4	0.0133333	0.24	0.333333	6	-4.1675	4.3e-05	2.58e-05	LOC101254731	NA	mRNA	1	XM_004229608.2	coding	known	NC_015438.3	82497961	82499473	+	NA	101254731	NA	NA	101254731	NA	NA	NA	NA	NA	GO:0016021///integral component of membrane	NA	NA	IPR005134///Uncharacterised protein family UPF0114+++IPR016804///Uncharacterised protein family UPF0114, plant
101266746	LOC101266746	-3.45599	0	G4081_20317	LOC101266746	23.71	14.87	3.49	195.23	118.43	149.05	726	457	105	6161	3526	4471	14.0233	154.237	429.333	4719.33	-3.45599	0	0	LOC101266746	NA	mRNA	1	XM_004245926.4	coding	known	NC_015445.3	60041449	60042920	+	NA	101266746	NA	NA	101266746	NA	K00430	NA	NA	ENOG410IK6H///NA+++ENOG410YCC5///NA	GO:0005576///extracellular region+++GO:0009505///plant-type cell wall+++GO:0009506///plasmodesma	GO:0004601///peroxidase activity+++GO:0020037///heme binding+++GO:0046872///metal ion binding	GO:0006979///response to oxidative stress+++GO:0042744///hydrogen peroxide catabolic process	IPR000823///Plant peroxidase+++IPR002016///Haem peroxidase, plant/fungal/bacterial+++IPR010255///Haem peroxidase+++IPR019793///Peroxidases heam-ligand binding site+++IPR019794///Peroxidase, active site+++IPR033905///Secretory peroxidase
101268296	GAME7	-1.13611	3.62e-38	G4081_21649	GAME7	2.76	2.75	2.33	4.96	6.23	6	131	128	109.25	244.01	288.88	277.84	2.61333	5.73	122.75	270.243	-1.13611	3.62e-38	9.88e-39	GAME7	CYP72	mRNA	2	XM_004244225.4+++XM_019214870.2	coding	known	NC_015444.3	65350590	65354331	+	NA	101268296	NA	NA	101268296	NA	NA	NA	NA	NA	GO:0016021///integral component of membrane	GO:0004497///monooxygenase activity+++GO:0005506///iron ion binding+++GO:0016705///oxidoreductase activity, acting on paired donors, with incorporation or reduction of molecular oxygen+++GO:0020037///heme binding	NA	IPR001128///Cytochrome P450+++IPR002401///Cytochrome P450, E-class, group I+++IPR017972///Cytochrome P450, conserved site+++IPR036396///Cytochrome P450 superfamily
101251622	PT3	1.70761	2.21e-219	G4081_7335	PT3	14.96	17.5	19.72	3.19	6.47	6.46	747	876	966	164	314	316	17.3933	5.37333	863	264.667	1.70761	2.21e-219	2.05e-220	PT3	NA	mRNA	1	NM_001331160.1	coding	known	NC_015446.3	70109194	70111051	+	NA	101251622	NA	NA	101251622	NA	K08176	NA	COG0477///MFS family permease	KOG0252///phosphate transporter	GO:0016020///membrane+++GO:0016021///integral component of membrane	GO:0005315///inorganic phosphate transmembrane transporter activity+++GO:0022857///transmembrane transporter activity	GO:0006817///phosphate ion transport+++GO:0055085///transmembrane transport	IPR004738///Phosphate permease+++IPR005828///Major facilitator, sugar transporter-like+++IPR020846///Major facilitator superfamily domain+++IPR036259///MFS transporter superfamily
101254732	LOC101254732	1.42869	1.1e-37	G4081_9998	LOC101254732	1.97	3.09	2.41	0.7	1.23	0.87	148	233	178	54	90	64	2.49	0.933333	186.333	69.3333	1.42869	1.1e-37	3.03e-38	LOC101254732	NA	mRNA	1	XM_004247477.4	coding	known	NC_015446.3	67969589	67972348	-	NA	101254732	NA	NA	101254732	NA	NA	NA	NA	ENOG410IG7P///NA+++ENOG410YBN4///NA	GO:0016021///integral component of membrane	GO:0004674///protein serine/threonine kinase activity+++GO:0005524///ATP binding+++GO:0030246///carbohydrate binding	NA	IPR000719///Protein kinase domain+++IPR001480///Bulb-type lectin domain+++IPR008271///Serine/threonine-protein kinase, active site+++IPR011009///Protein kinase-like domain superfamily+++IPR017441///Protein kinase, ATP binding site+++IPR024171///S-receptor-like serine/threonine-protein kinase+++IPR036426///Bulb-type lectin domain superfamily
101253176	LOC101253176	4.23197	0	G4081_8668	LOC101253176	44.2	11.87	58.85	1.13	3.41	1.66	572	155	755	15	43	21	38.3067	2.06667	494	26.3333	4.23197	0	0	LOC101253176	NA	mRNA	1	XM_026030231.1	coding	known	NC_015440.3	71407688	71408229	-	NA	101253176	NA	NA	101253176	NA	NA	NA	NA	ENOG410J2D8///NA	NA	GO:0005504///fatty acid binding	GO:0009627///systemic acquired resistance	IPR016140///Bifunctional inhibitor/plant lipid transfer protein/seed storage helical domain+++IPR036312///Bifunctional inhibitor/plant lipid transfer protein/seed storage helical domain superfamily+++IPR039265///Putative lipid-transfer protein DIR1-like
101251632	LOC101251632	1.65646	0	G4081_7343	LOC101251632	20.72	23.18	45.35	8.61	10.11	9.61	962	1079	2066	412	456	437	29.75	9.44333	1369	435	1.65646	0	0	LOC101251632	NA	mRNA	1	XM_004249119.4	coding	known	NC_015447.3	60577349	60580659	-	NA	101251632	NA	NA	101251632	NA	NA	NA	NA	ENOG410IXHG///NA+++ENOG410YGDG///NA	GO:0005634///nucleus	GO:0003677///DNA binding+++GO:0003700///DNA-binding transcription factor activity	GO:0006355///regulation of transcription, DNA-templated	IPR001005///SANT/Myb domain+++IPR006447///Myb domain, plants+++IPR009057///Homeobox-like domain superfamily+++IPR017930///Myb domain+++IPR025756///MYB-CC type transcription factor, LHEQLE-containing domain
778220	ACI112	-1.55455	2.35e-196	G4081_28272	ACI112	10.18	8.15	5.34	19.26	27.27	23.26	378	317	207	770	1008	876	7.89	23.2633	300.667	884.667	-1.55455	2.35e-196	2.37e-197	ACI112	NA	mRNA	4	NM_001247835.1+++XM_010325821.2+++XM_010325825.3+++XM_019211732.2	coding	known	NC_015438.3	87563213	87567777	+	NA	778220	NA	NA	778220	NA	NA	NA	NA	ENOG410J169///NA+++ENOG411140C///NA	NA	NA	GO:0006355///regulation of transcription, DNA-templated+++GO:0007623///circadian rhythm	IPR039928///LNK family
101250087	LOC101250087	2.12851	0	G4081_6011	LOC101250087	26.6	26.17	25.03	4.44	7.32	6.16	1627	1604	1501	280	435	369	25.9333	5.97333	1577.33	361.333	2.12851	0	0	LOC101250087	NA	mRNA	1	XM_004234417.4	coding	known	NC_015440.3	4003764	4006020	+	NA	101250087	NA	NA	101250087	NA	NA	NA	NA	NA	NA	NA	NA	NA
101255877	LOC101255877	-2.34537	3.57e-130	G4081_10992	LOC101255877	6.13	6.83	2.24	34.14	15.42	28.01	80	90	29	459	196	358	5.06667	25.8567	66.3333	337.667	-2.34537	3.57e-130	4.79e-131	LOC101255877	NA	mRNA	1	XM_010321070.3	coding	known	NC_015441.3	2087159	2089273	+	NA	101255877	NA	NA	101255877	NA	NA	NA	NA	NA	GO:0005576///extracellular region	NA	GO:0031640///killing of cells of other organism+++GO:0050832///defense response to fungus	IPR003614///Knottin, scorpion toxin-like+++IPR008176///Defensin, plant+++IPR036574///Knottin, scorpion toxin-like superfamily
101253178	LOC101253178	-1.45264	0	G4081_8670	LOC101253178	19.36	16.98	24.36	46.06	65.92	54.74	1631	1433	2011	4000	5396	4518	20.2333	55.5733	1691.67	4638	-1.45264	0	0	LOC101253178	NA	mRNA	1	XM_010320912.3	coding	known	NC_015441.3	5406759	5412156	-	NA	101253178	NA	NA	101253178	NA	NA	NA	NA	NA	NA	NA	NA	NA
101251627	LOC101251627	-1.20539	0	G4081_7340	LOC101251627	72.13	69.66	29.83	111.1	167.09	121.3	2584	2504	1050	4102	5819	4257	57.2067	133.163	2046	4726	-1.20539	0	0	LOC101251627	NA	mRNA	1	XM_004230521.3	coding	known	NC_015438.3	93452154	93455726	-	NA	101251627	NA	NA	101251627	NA	NA	NA	NA	NA	NA	GO:0018580///nitronate monooxygenase activity	NA	IPR004136///Nitronate monooxygenase+++IPR013785///Aldolase-type TIM barrel
104645867	LOC104645867	1.45493	9.56e-12	G4081_22970	LOC104645867	1.13	1.03	0.74	0.41	0.32	0.32	61	56	39	23	17	17	0.966667	0.35	52	19	1.45493	9.56e-12	4.37e-12	LOC104645867	NA	mRNA	1	XM_010318548.3	coding	known	NC_015439.3	41912220	41914222	-	NA	104645867	NA	NA	104645867	NA	NA	NA	NA	ENOG410IFNU///NA+++ENOG410Y0GQ///NA	GO:0005886///plasma membrane+++GO:0016021///integral component of membrane	GO:0004672///protein kinase activity+++GO:0004674///protein serine/threonine kinase activity+++GO:0005516///calmodulin binding+++GO:0005524///ATP binding+++GO:0030246///carbohydrate binding+++GO:0031625///ubiquitin protein ligase binding	GO:0006468///protein phosphorylation+++GO:0046777///protein autophosphorylation	IPR000719///Protein kinase domain+++IPR001480///Bulb-type lectin domain+++IPR008271///Serine/threonine-protein kinase, active site+++IPR011009///Protein kinase-like domain superfamily+++IPR017441///Protein kinase, ATP binding site+++IPR024171///S-receptor-like serine/threonine-protein kinase+++IPR036426///Bulb-type lectin domain superfamily
104645862	LOC104645862	5.024	0	G4081_22967	LOC104645862	2.89	5.03	9.29	0.14	0.17	0.22	309	538	972	15	18	23	5.73667	0.176667	606.333	18.6667	5.024	0	0	LOC104645862	NA	mRNA	1	XM_010318534.3	coding	known	NC_015439.3	42183093	42187351	-	NA	104645862	NA	NA	104645862	NA	K13420	NA	NA	COG0515///Serine Threonine protein kinase+++COG4886///leucine Rich Repeat+++ENOG410IH5R///NA	GO:0005886///plasma membrane+++GO:0016021///integral component of membrane	GO:0004674///protein serine/threonine kinase activity+++GO:0005524///ATP binding	NA	IPR000719///Protein kinase domain+++IPR001611///Leucine-rich repeat+++IPR003591///Leucine-rich repeat, typical subtype+++IPR008271///Serine/threonine-protein kinase, active site+++IPR011009///Protein kinase-like domain superfamily+++IPR013210///Leucine-rich repeat-containing N-terminal, plant-type+++IPR017441///Protein kinase, ATP binding site+++IPR032675///Leucine-rich repeat domain superfamily
101262059	LOC101262059	-2.12311	1.44e-17	G4081_16288	LOC101262059	0.59	0.22	0	1.71	0.58	1.23	24	9	0	72	23	49	0.27	1.17333	11	48	-2.12311	1.44e-17	5.63e-18	LOC101262059	NA	mRNA	1	XM_004248733.4	coding	known	NC_015447.3	44370127	44371657	+	NA	101262059	NA	NA	101262059	NA	K14209	NA	NA	COG0814///amino acid transport+++KOG1304///amino acid	GO:0005774///vacuolar membrane+++GO:0016021///integral component of membrane	GO:0015171///amino acid transmembrane transporter activity+++GO:0015175///neutral amino acid transmembrane transporter activity	GO:0003333///amino acid transmembrane transport+++GO:0015804///neutral amino acid transport	IPR013057///Amino acid transporter, transmembrane domain
101265550	LOC101265550	1.34887	1.47e-22	G4081_19312	LOC101265550	3.79	4.37	3.72	1.42	1.88	1.39	114	132	110	44	55	41	3.96	1.56333	118.667	46.6667	1.34887	1.47e-22	5.18e-23	LOC101265550	NA	mRNA	1	XM_004241404.4	coding	known	NC_015443.3	44927380	44929333	+	NA	101265550	NA	NA	101265550	NA	K15382	NA	NA	ENOG4111M4R///NA+++KOG1623///sugar transporter	GO:0005886///plasma membrane+++GO:0005887///integral component of plasma membrane	GO:0008515///sucrose transmembrane transporter activity+++GO:0051119///sugar transmembrane transporter activity	GO:0009793///embryo development ending in seed dormancy+++GO:0010431///seed maturation+++GO:0015770///sucrose transport+++GO:0051260///protein homooligomerization	IPR004316///SWEET sugar transporter
104645854	LOC104645854	3.25476	0	G4081_22961	LOC104645854	32.05	27.36	51.77	2.93	3.79	5.02	521	448	832	49	60	80	37.06	3.91333	600.333	63	3.25476	0	0	LOC104645854	NA	mRNA	1	XM_010318523.2	coding	known	NC_015439.3	42315861	42316520	+	NA	104645854	NA	NA	104645854	NA	NA	NA	NA	ENOG410IY34///NA+++ENOG4111BI9///NA	NA	GO:0043565///sequence-specific DNA binding	GO:0006351///transcription, DNA-templated	IPR025422///Transcription factor TGA like domain
104645856	LOC104645856	-1.16585	2.63e-32	G4081_22963	LOC104645856	0.77	1.05	0.45	1.55	1.85	1.73	99	135	57	205	231	218	0.756667	1.71	97	218	-1.16585	2.63e-32	7.78e-33	LOC104645856	NA	mRNA	1	XM_010318526.3	coding	known	NC_015439.3	42235700	42240658	+	NA	104645856	NA	NA	104645856	NA	K13420	NA	NA	COG0515///Serine Threonine protein kinase+++COG4886///leucine Rich Repeat+++ENOG410IH5R///NA	GO:0005886///plasma membrane+++GO:0016021///integral component of membrane	GO:0004674///protein serine/threonine kinase activity+++GO:0005524///ATP binding	NA	IPR000719///Protein kinase domain+++IPR001611///Leucine-rich repeat+++IPR003591///Leucine-rich repeat, typical subtype+++IPR008271///Serine/threonine-protein kinase, active site+++IPR011009///Protein kinase-like domain superfamily+++IPR013210///Leucine-rich repeat-containing N-terminal, plant-type+++IPR017441///Protein kinase, ATP binding site+++IPR032675///Leucine-rich repeat domain superfamily
101265554	FZY5	-5.19397	6.14e-27	G4081_19316	FZY5	0.08	0	0	0.88	0.94	1.24	3	0	0	33	33	44	0.0266667	1.02	1	36.6667	-5.19397	6.14e-27	1.99e-27	FZY5	NA	mRNA	1	NM_001321028.1	coding	known	NC_015443.3	49079083	49080961	-	NA	101265554	NA	NA	101265554	NA	K11816	NA	NA	KOG1399///monooxygenase	GO:0016021///integral component of membrane	GO:0004497///monooxygenase activity+++GO:0004499///N,N-dimethylaniline monooxygenase activity+++GO:0016491///oxidoreductase activity+++GO:0050660///flavin adenine dinucleotide binding+++GO:0050661///NADP binding	GO:0055114///oxidation-reduction process	IPR000103///Pyridine nucleotide-disulphide oxidoreductase, class-II+++IPR000960///Flavin monooxygenase FMO+++IPR020946///Flavin monooxygenase-like+++IPR036188///FAD/NAD(P)-binding domain superfamily
101268279	LOC101268279	-6.48599	2.33e-292	G4081_21632	LOC101268279	0.15	0.04	0.02	4.42	7.89	6.51	10	3	1	308	518	431	0.07	6.27333	4.66667	419	-6.48599	2.33e-292	1.68e-293	LOC101268279	NA	mRNA	1	XM_004239161.4	coding	known	NC_015442.3	10425478	10430434	+	NA	101268279	NA	NA	101268279	NA	NA	NA	NA	COG2124///Cytochrome p450+++KOG0156///Cytochrome p450	GO:0005783///endoplasmic reticulum+++GO:0016020///membrane+++GO:0016021///integral component of membrane	GO:0005506///iron ion binding+++GO:0016709///oxidoreductase activity, acting on paired donors, with incorporation or reduction of molecular oxygen, NAD(P)H as one donor, and incorporation of one atom of oxygen+++GO:0020037///heme binding	GO:0008284///positive regulation of cell proliferation+++GO:0035265///organ growth+++GO:0040009///regulation of growth rate+++GO:0046622///positive regulation of organ growth+++GO:0048437///floral organ development	IPR001128///Cytochrome P450+++IPR002401///Cytochrome P450, E-class, group I+++IPR017972///Cytochrome P450, conserved site+++IPR036396///Cytochrome P450 superfamily
101266726	LOC101266726	1.4507	0	G4081_20301	LOC101266726	35.59	41.19	45.35	12.62	16.73	15.54	1510	1753	1889	552	690	646	40.71	14.9633	1717.33	629.333	1.4507	0	0	LOC101266726	NA	mRNA	1	XM_004239837.4	coding	known	NC_015442.3	64270896	64273486	+	NA	101266726	NA	NA	101266726	NA	K14803	NA	COG0631///Serine/threonine protein phosphatase PrpC	COG0631///Phosphatase+++KOG0698///PHOsphatase	NA	GO:0004722///protein serine/threonine phosphatase activity+++GO:0004724///magnesium-dependent protein serine/threonine phosphatase activity+++GO:0046872///metal ion binding	NA	IPR000222///PPM-type phosphatase, divalent cation binding+++IPR001932///PPM-type phosphatase domain+++IPR015655///Protein phosphatase 2C family+++IPR036457///PPM-type phosphatase domain superfamily
101248113	LOC101248113	-1.0155	0.000275	G4081_4278	LOC101248113	0.61	0.61	0.22	1.32	0.66	0.91	17	17	6	38	18	25	0.48	0.963333	13.3333	27	-1.0155	0.00027491	0.000173242	LOC101248113	NA	mRNA	1	XM_004241767.4	coding	known	NC_015443.3	40997139	40999831	-	NA	101248113	NA	NA	101248113	NA	NA	NA	NA	ENOG410IHCX///NA+++ENOG411207S///NA	GO:0009507///chloroplast+++GO:0009534///chloroplast thylakoid+++GO:0009543///chloroplast thylakoid lumen+++GO:0009570///chloroplast stroma+++GO:0009579///thylakoid+++GO:0009654///photosystem II oxygen evolving complex+++GO:0019898///extrinsic component of membrane+++GO:0031977///thylakoid lumen	GO:0005509///calcium ion binding	GO:0015979///photosynthesis	IPR002683///PsbP family+++IPR016123///Mog1/PsbP, alpha/beta/alpha sandwich
101248111	LOC101248111	-2.10449	1.58e-07	G4081_4276	LOC101248111	0.34	0.34	0.43	0.5	1.23	3.16	4	4	5	6	14	36	0.37	1.63	4.33333	18.6667	-2.10449	1.58e-07	8.42e-08	LOC101248111	NA	mRNA	1	XM_004240873.4	coding	known	NC_015443.3	34508900	34509395	-	NA	101248111	NA	NA	101248111	NA	NA	NA	NA	NA	NA	NA	NA	NA
101262052	LOC101262052	1.29099	7.7e-11	G4081_16281	LOC101262052	1.75	2	1.91	0.7	1.05	0.57	53	61	57	22	31	17	1.88667	0.773333	57	23.3333	1.29099	7.7e-11	3.63e-11	LOC101262052	NA	mRNA	1	XM_004230218.4	coding	known	NC_015438.3	89962764	89964154	-	NA	101262052	NA	NA	101262052	NA	NA	NA	NA	ENOG410IEYH///NA+++ENOG4111AE6///NA	NA	GO:0030246///carbohydrate binding	NA	IPR025886///Phloem protein 2-like+++IPR036047///F-box-like domain superfamily
101262053	JAR1	1.07034	0	G4081_16282	JAR1	82.86	88.77	119.51	35.86	54.85	49.32	4763	5093	6737	2117	3038	2760	97.0467	46.6767	5531	2638.33	1.07034	0	0	JAR1	GH3-14	mRNA	2	XM_004248027.4+++XM_010328700.2	coding	known	NC_015447.3	3888703	3892861	-	NA	101262053	NA	NA	101262053	NA	K14506	NA	NA	NA	NA	GO:0080123///jasmonate-amino synthetase activity	GO:0009611///response to wounding+++GO:0009694///jasmonic acid metabolic process+++GO:0009864///induced systemic resistance, jasmonic acid mediated signaling pathway	IPR004993///GH3 family+++IPR031110///Jasmonic acid-amido synthetase JAR1
101254689	LOC101254689	-2.44842	7.67e-147	G4081_9963	LOC101254689	1.12	1.13	1.36	4.75	5.8	9.25	62	63	74	272	313	503	1.20333	6.6	66.3333	362.667	-2.44842	7.67e-147	9.54e-148	LOC101254689	NA	mRNA	1	XM_004238712.2	coding	known	NC_015442.3	1519876	1523591	-	NA	101254689	NA	NA	101254689	NA	NA	NA	NA	COG3104///transporter+++KOG1237///transporter	GO:0005886///plasma membrane+++GO:0016021///integral component of membrane	GO:0015333///peptide:proton symporter activity+++GO:0035673///oligopeptide transmembrane transporter activity+++GO:0080054///low-affinity nitrate transmembrane transporter activity+++GO:1904680///peptide transmembrane transporter activity	GO:0015706///nitrate transport+++GO:0042128///nitrate assimilation	IPR000109///Proton-dependent oligopeptide transporter family+++IPR020846///Major facilitator superfamily domain+++IPR036259///MFS transporter superfamily
101265548	LOC101265548	1.79134	2.58e-253	G4081_19310	LOC101265548	17.08	22.96	13.47	3.73	7.29	4.61	900	1207	692	197	373	240	17.8367	5.21	933	270	1.79134	2.58e-253	2.09e-254	LOC101265548	NA	mRNA	2	XM_004240685.4+++XM_010323689.3	coding	known	NC_015443.3	25413327	25417888	+	NA	101265548	NA	NA	101265548	NA	K22133	NA	NA	COG0318///Amp-dependent synthetase and ligase+++KOG1176///4-coumarate-coA ligase	GO:0005737///cytoplasm+++GO:0009506///plasmodesma+++GO:0009507///chloroplast+++GO:0009570///chloroplast stroma+++GO:0048046///apoplast	GO:0005524///ATP binding+++GO:0050203///oxalate-CoA ligase activity	GO:0009735///response to cytokinin+++GO:0010030///positive regulation of seed germination+++GO:0010214///seed coat development+++GO:0033611///oxalate catabolic process+++GO:0046686///response to cadmium ion+++GO:0050832///defense response to fungus	IPR000873///AMP-dependent synthetase/ligase+++IPR020845///AMP-binding, conserved site+++IPR025110///AMP-binding enzyme, C-terminal domain
101266736	LOC101266736	-1.09273	1.71e-91	G4081_20308	LOC101266736	14.12	12.38	9.26	25.17	24.38	27.11	392	345	253	720	658	737	11.92	25.5533	330	705	-1.09273	1.71e-91	2.87e-92	LOC101266736	NA	mRNA	1	XM_004242870.4	coding	known	NC_015444.3	8842140	8845590	-	NA	101266736	NA	NA	101266736	NA	NA	NA	NA	ENOG410II36///NA+++ENOG410YDYS///NA	GO:0005634///nucleus	GO:0003677///DNA binding+++GO:0046983///protein dimerization activity	NA	IPR011598///Myc-type, basic helix-loop-helix (bHLH) domain+++IPR036638///Helix-loop-helix DNA-binding domain superfamily
101268286	LOC101268286	-1.71728	2.25e-116	G4081_21639	LOC101268286	6.52	4.98	4.53	20.55	13.92	18.29	168	129	115	546	349	462	5.34333	17.5867	137.333	452.333	-1.71728	2.25e-116	3.25e-117	LOC101268286	NA	mRNA	1	XM_004240857.3	coding	known	NC_015443.3	33790668	33794177	-	NA	101268286	NA	NA	101268286	NA	K10523	NA	NA	ENOG410XQV8///NA+++KOG1987///meprin and TRAF homology domain-containing protein MATH domain-containing protein	NA	NA	GO:0016567///protein ubiquitination	IPR000210///BTB/POZ domain+++IPR011333///SKP1/BTB/POZ domain superfamily
778210	HXK3	1.86087	0	G4081_28263	HXK3	24.74	22.01	36.21	7.56	9.31	5.68	1416	1247	2022	446	525	321	27.6533	7.51667	1561.67	430.667	1.86087	0	0	HXK3	NA	mRNA	2	NM_001247781.2+++XM_019211276.2	coding	known	NC_015449.3	1918859	1924189	-	NA	778210	NA	NA	778210	NA	K00844	NA	NA	KOG1369///hexokinase	GO:0005623///cell	GO:0000166///nucleotide binding+++GO:0004396///hexokinase activity+++GO:0005524///ATP binding+++GO:0005536///glucose binding+++GO:0016301///kinase activity+++GO:0016740///transferase activity+++GO:0016773///phosphotransferase activity, alcohol group as acceptor	GO:0001678///cellular glucose homeostasis+++GO:0005975///carbohydrate metabolic process+++GO:0006096///glycolytic process+++GO:0016310///phosphorylation+++GO:0046835///carbohydrate phosphorylation	IPR001312///Hexokinase+++IPR022672///Hexokinase, N-terminal+++IPR022673///Hexokinase, C-terminal
778209	cbl	1.05911	1.29e-246	G4081_28262	cbl	56.68	49.65	70.11	21.93	30.01	29.76	1980	1695	2372	824	1051	1032	58.8133	27.2333	2015.67	969	1.05911	1.29e-246	1.08e-247	cbl	SlSOS3	mRNA	5	NM_001247776.3+++XM_026029796.1+++XM_026029797.1+++XM_026029798.1+++XM_026029799.1	coding	known	NC_015440.3	54577481	54581696	+	NA	778209	NA	NA	778209	NA	K06268	NA	COG5126///Ca2+-binding protein, EF-hand superfamily	KOG0034///calcineurin	NA	GO:0005509///calcium ion binding	NA	IPR002048///EF-hand domain+++IPR011992///EF-hand domain pair
101248118	LOC101248118	2.80978	3.12e-12	G4081_4283	LOC101248118	0.6	0.77	1.11	0.17	0.07	0.11	17	22	31	5	2	3	0.826667	0.116667	23.3333	3.33333	2.80978	3.12e-12	1.4e-12	LOC101248118	NA	mRNA	1	XM_004242732.4	coding	known	NC_015444.3	2947700	2951198	-	NA	101248118	NA	NA	101248118	NA	NA	NA	NA	NA	NA	NA	NA	NA
778214	ltpg1	3.08222	0	G4081_28267	ltpg1	234.64	164.21	285.72	28.7	33.02	19.33	4586	3229	5510	578	628	370	228.19	27.0167	4441.67	525.333	3.08222	0	0	ltpg1	NA	mRNA	1	NM_001247806.2	coding	known	NC_015447.3	58868364	58869426	-	NA	778214	NA	NA	778214	NA	NA	NA	NA	ENOG410J475///NA	NA	GO:0008289///lipid binding	GO:0006869///lipid transport	IPR000528///Plant lipid transfer protein/Par allergen+++IPR016140///Bifunctional inhibitor/plant lipid transfer protein/seed storage helical domain+++IPR036312///Bifunctional inhibitor/plant lipid transfer protein/seed storage helical domain superfamily
101255874	LOC101255874	-1.6036	4.02e-49	G4081_10989	LOC101255874	1.76	1.16	1.59	4.8	4.59	4.33	80	53	71	225	203	193	1.50333	4.57333	68	207	-1.6036	4.02e-49	9.63e-50	LOC101255874	NA	mRNA	1	XM_004236342.3	coding	known	NC_015440.3	71168817	71184330	+	NA	101255874	NA	NA	101255874	NA	K15403	NA	NA	COG2303///oxidoreductase+++KOG1238///Dehydrogenase	GO:0005576///extracellular region	GO:0016614///oxidoreductase activity, acting on CH-OH group of donors+++GO:0046593///mandelonitrile lyase activity+++GO:0050660///flavin adenine dinucleotide binding	GO:0007267///cell-cell signaling+++GO:0009553///embryo sac development+++GO:0010430///fatty acid omega-oxidation	IPR000172///Glucose-methanol-choline oxidoreductase, N-terminal+++IPR007867///Glucose-methanol-choline oxidoreductase, C-terminal+++IPR012132///Glucose-methanol-choline oxidoreductase+++IPR031206///Protein Hothead+++IPR036188///FAD/NAD(P)-binding domain superfamily
778213	XTH16	-1.33879	0	G4081_28266	XTH16	156.93	135.51	112.89	342.68	345.18	341.89	4567	3960	3232	10278	9768	9747	135.11	343.25	3919.67	9931	-1.33879	0	0	XTH16	NA	mRNA	1	NM_001310479.1	coding	known	NC_015444.3	61528035	61529713	+	NA	778213	NA	NA	778213	NA	K08235	NA	NA	ENOG410IJ71///NA	GO:0005576///extracellular region+++GO:0005618///cell wall+++GO:0048046///apoplast	GO:0004553///hydrolase activity, hydrolyzing O-glycosyl compounds+++GO:0016740///transferase activity+++GO:0016757///transferase activity, transferring glycosyl groups+++GO:0016762///xyloglucan:xyloglucosyl transferase activity+++GO:0016787///hydrolase activity+++GO:0016798///hydrolase activity, acting on glycosyl bonds	GO:0005975///carbohydrate metabolic process+++GO:0006073///cellular glucan metabolic process+++GO:0008152///metabolic process+++GO:0010411///xyloglucan metabolic process+++GO:0042546///cell wall biogenesis+++GO:0071555///cell wall organization	IPR000757///Glycoside hydrolase family 16+++IPR008264///Beta-glucanase+++IPR010713///Xyloglucan endo-transglycosylase, C-terminal+++IPR013320///Concanavalin A-like lectin/glucanase domain superfamily+++IPR016455///Xyloglucan endotransglucosylase/hydrolase
101265537	LOC101265537	1.14639	2.07e-67	G4081_19302	LOC101265537	13.99	15.12	22.39	6.27	8.7	8.8	397	427	608	191	231	226	17.1667	7.92333	477.333	216	1.14639	2.07e-67	4.17e-68	LOC101265537	NA	mRNA	2	XM_004238319.3+++XM_026030888.1	coding	known	NC_015441.3	65598485	65601329	+	NA	101265537	NA	NA	101265537	NA	NA	NA	NA	ENOG410IJPI///NA+++ENOG410YD5Y///NA	NA	NA	GO:0006952///defense response+++GO:0009617///response to bacterium+++GO:0009723///response to ethylene	IPR001938///Thaumatin family+++IPR037176///Osmotin/thaumatin-like superfamily
104645842	LOC104645842	3.02402	3.29e-80	G4081_22953	LOC104645842	7.44	8.81	7.8	0.84	0.99	1.14	146	174	151	17	19	22	8.01667	0.99	157	19.3333	3.02402	3.29e-80	5.97e-81	LOC104645842	NA	mRNA	1	XM_010318502.3	coding	known	NC_015439.3	42689925	42690704	+	NA	104645842	NA	NA	104645842	NA	NA	NA	NA	NA	NA	NA	NA	NA
104645845	LOC104645845	1.25093	5.04e-83	G4081_22956	LOC104645845	25.86	28.24	23.17	12.67	9.36	10.52	517	568	457	261	182	206	25.7567	10.85	514	216.333	1.25093	5.04e-83	8.96e-84	LOC104645845	NA	mRNA	1	XM_010318507.3	coding	known	NC_015439.3	42543950	42544742	+	NA	104645845	NA	NA	104645845	NA	NA	NA	NA	ENOG410IYTF///NA+++ENOG4111564///NA	GO:0005634///nucleus	GO:0003677///DNA binding+++GO:0003700///DNA-binding transcription factor activity+++GO:0043565///sequence-specific DNA binding+++GO:0046872///metal ion binding	GO:0009908///flower development+++GO:0045892///negative regulation of transcription, DNA-templated+++GO:1902455///negative regulation of stem cell population maintenance	IPR003851///Zinc finger, Dof-type
104645840	LOC104645840	1.54532	4.85e-26	G4081_22951	LOC104645840	1.25	1.22	2.15	0.53	0.35	0.7	92	90	156	40	25	51	1.54	0.526667	112.667	38.6667	1.54532	4.85e-26	1.6e-26	LOC104645840	NA	mRNA	1	XM_026029378.1	coding	known	NC_015439.3	42771753	42774461	+	NA	104645840	NA	NA	104645840	NA	NA	NA	NA	NA	NA	NA	NA	NA
101254707	LOC101254707	-1.79815	7.8e-174	G4081_9978	LOC101254707	5.27	5.28	8.07	21.2	20.39	23.27	156	157	235	647	587	675	6.20667	21.62	182.667	636.333	-1.79815	7.8e-174	8.66e-175	LOC101254707	NA	mRNA	1	XM_004242967.4	coding	known	NC_015444.3	1712241	1716618	+	NA	101254707	NA	NA	101254707	NA	K14504	NA	NA	COG2273///hydrolase family 16+++ENOG410II9P///NA	GO:0005618///cell wall+++GO:0048046///apoplast	GO:0004553///hydrolase activity, hydrolyzing O-glycosyl compounds+++GO:0016762///xyloglucan:xyloglucosyl transferase activity	GO:0009832///plant-type cell wall biogenesis+++GO:0010411///xyloglucan metabolic process+++GO:0071555///cell wall organization	IPR000757///Glycoside hydrolase family 16+++IPR008263///Glycoside hydrolase, family 16, active site+++IPR010713///Xyloglucan endo-transglycosylase, C-terminal+++IPR013320///Concanavalin A-like lectin/glucanase domain superfamily+++IPR016455///Xyloglucan endotransglucosylase/hydrolase
101251601	LOC101251601	-1.74008	8.02e-09	G4081_7317	LOC101251601	0.24	0.05	0.02	0.55	0.26	0.24	20	4	2	47	21	19	0.103333	0.35	8.66667	29	-1.74008	8.02e-09	4.06e-09	LOC101251601	NA	mRNA	2	XM_010325535.3+++XM_026032042.1	coding	known	NC_015444.3	60769367	60778406	+	NA	101251601	NA	NA	101251601	NA	K15083	NA	NA	NA	GO:0000109///nucleotide-excision repair complex+++GO:0005634///nucleus	GO:0003677///DNA binding+++GO:0004003///ATP-dependent DNA helicase activity+++GO:0005524///ATP binding+++GO:0008270///zinc ion binding+++GO:0061630///ubiquitin protein ligase activity	GO:0000720///pyrimidine dimer repair by nucleotide-excision repair+++GO:0006289///nucleotide-excision repair+++GO:0070647///protein modification by small protein conjugation or removal	IPR000330///SNF2-related, N-terminal domain+++IPR001650///Helicase, C-terminal+++IPR001841///Zinc finger, RING-type+++IPR013083///Zinc finger, RING/FYVE/PHD-type+++IPR014001///Helicase superfamily 1/2, ATP-binding domain+++IPR017907///Zinc finger, RING-type, conserved site+++IPR018957///Zinc finger, C3HC4 RING-type+++IPR027417///P-loop containing nucleoside triphosphate hydrolase+++IPR038718///SN…
101251596	LOC101251596	-1.22093	1.81e-52	G4081_7313	LOC101251596	5.28	1.94	0.93	8.52	4.44	6.02	279	103	48	464	228	312	2.71667	6.32667	143.333	334.667	-1.22093	1.81e-52	4.18e-53	LOC101251596	NA	mRNA	1	XM_004242661.4	coding	known	NC_015444.3	1936201	1939288	+	NA	101251596	NA	NA	101251596	NA	NA	NA	NA	NA	NA	NA	NA	NA
101254703	LOC101254703	1.1616	0	G4081_9974	LOC101254703	66.48	67.64	96.69	37.13	31.57	34.32	3881	3957	5535	2234	1791	1963	76.9367	34.34	4457.67	1996	1.1616	0	0	LOC101254703	NA	mRNA	1	XM_004241789.4	coding	known	NC_015443.3	40776255	40782043	-	NA	101254703	NA	NA	101254703	NA	NA	NA	NA	ENOG410IVHI///NA+++ENOG410XPYN///NA	GO:0005829///cytosol	GO:0004564///beta-fructofuranosidase activity+++GO:0004575///sucrose alpha-glucosidase activity+++GO:0033926///glycopeptide alpha-N-acetylgalactosaminidase activity	GO:0005987///sucrose catabolic process+++GO:0048364///root development	IPR008928///Six-hairpin glycosidase superfamily+++IPR012341///Six-hairpin glycosidase-like superfamily+++IPR024746///Glycosyl hydrolase family 100
104645850	LOC104645850	1.75651	3.58e-21	G4081_22957	LOC104645850	1.25	0.49	3.88	0.67	0.66	0.33	51	20	155	28	26	13	1.87333	0.553333	75.3333	22.3333	1.75651	3.58e-21	1.3e-21	LOC104645850	NA	mRNA	1	XM_010318519.3	coding	known	NC_015439.3	42345208	42347209	+	NA	104645850	NA	NA	104645850	NA	K01051	NA	NA	COG4677///pectinesterase+++ENOG410IHQT///NA	GO:0005576///extracellular region+++GO:0005618///cell wall+++GO:0005737///cytoplasm	GO:0030599///pectinesterase activity+++GO:0045330///aspartyl esterase activity	GO:0042545///cell wall modification+++GO:0045490///pectin catabolic process	IPR000070///Pectinesterase, catalytic+++IPR011050///Pectin lyase fold/virulence factor+++IPR012334///Pectin lyase fold+++IPR033131///Pectinesterase, Asp active site
101251598	LOC101251598	-1.57463	1.39e-246	G4081_7314	LOC101251598	7.9	4.55	4.04	23.31	10.13	15.43	528	305	265	1607	658	1011	5.49667	16.29	366	1092	-1.57463	1.39e-246	1.16e-247	LOC101251598	NA	mRNA	1	XM_004243169.4	coding	known	NC_015444.3	64153672	64158995	-	NA	101251598	NA	NA	101251598	NA	NA	NA	NA	COG1404///peptidase (S8 and S53, subtilisin, kexin, sedolisin+++ENOG410IJ2D///NA	GO:0005576///extracellular region+++GO:0005618///cell wall	GO:0004252///serine-type endopeptidase activity	GO:0009733///response to auxin+++GO:0010102///lateral root morphogenesis	IPR000209///Peptidase S8/S53 domain+++IPR010259///Peptidase S8 propeptide/proteinase inhibitor I9+++IPR015500///Peptidase S8, subtilisin-related+++IPR023828///Peptidase S8, subtilisin, Ser-active site+++IPR034197///Cucumisin-like catalytic domain+++IPR036852///Peptidase S8/S53 domain superfamily+++IPR037045///Peptidase S8 propeptide/proteinase inhibitor I9 superfamily
101251599	LOC101251599	1.04985	2.73e-32	G4081_7315	LOC101251599	8.04	5.85	7.22	3.27	3.27	3.69	296	216	261	124	117	133	7.03667	3.41	257.667	124.667	1.04985	2.73e-32	8.09e-33	LOC101251599	NA	mRNA	1	XM_004243252.3	coding	known	NC_015444.3	63175793	63181756	-	NA	101251599	NA	NA	101251599	NA	NA	NA	NA	COG3491///2OGFe(II) oxygenase+++KOG0143///oxidoreductase, 2OG-Fe(II) oxygenase family protein	NA	GO:0033759///flavone synthase activity+++GO:0034785///salicylate 5-hydroxylase activity+++GO:0046872///metal ion binding+++GO:0051213///dioxygenase activity	GO:0002229///defense response to oomycetes+++GO:0002239///response to oomycetes+++GO:0009617///response to bacterium+++GO:0009620///response to fungus+++GO:0009751///response to salicylic acid+++GO:0009813///flavonoid biosynthetic process+++GO:0010150///leaf senescence+++GO:0042742///defense response to bacterium+++GO:0046244///salicylic acid catabolic process	IPR005123///Oxoglutarate/iron-dependent dioxygenase+++IPR026992///Non-haem dioxygenase N-terminal domain+++IPR027443///Isopenicillin N synthase-like
101268276	LOC101268276	1.03985	2.35e-14	G4081_21629	LOC101268276	2.01	1.78	3.1	1.57	0.77	0.99	97.36	86.03	146.99	77.98	36	46.98	2.29667	1.11	110.127	53.6533	1.03985	2.35e-14	9.98e-15	LOC101268276	NA	mRNA	1	XM_004238153.3	coding	known	NC_015441.3	64136591	64138470	+	NA	101268276	NA	NA	101268276	NA	K23136	NA	NA	COG2124///Cytochrome p450+++KOG0156///Cytochrome p450	GO:0016020///membrane+++GO:0016021///integral component of membrane	GO:0004497///monooxygenase activity+++GO:0005506///iron ion binding+++GO:0016709///oxidoreductase activity, acting on paired donors, with incorporation or reduction of molecular oxygen, NAD(P)H as one donor, and incorporation of one atom of oxygen+++GO:0020037///heme binding+++GO:0106144///fraxetin 5-hydroxylase activity	GO:0010039///response to iron ion+++GO:0042343///indole glucosinolate metabolic process+++GO:0071281///cellular response to iron ion+++GO:0106146///sideretin biosynthesis	IPR001128///Cytochrome P450+++IPR002401///Cytochrome P450, E-class, group I+++IPR017972///Cytochrome P450, conserved site+++IPR036396///Cytochrome P450 superfamily
101255858	LOC101255858	-1.27531	0	G4081_10976	LOC101255858	32.48	32.03	21.28	55.72	81.98	71.68	1221	1208	786	2159	2996	2640	28.5967	69.7933	1071.67	2598.33	-1.27531	0	0	LOC101255858	NA	mRNA	1	XM_019211052.2	coding	known	NC_015448.3	54230379	54231797	-	NA	101255858	NA	NA	101255858	NA	NA	NA	NA	NA	NA	NA	NA	NA
606713	ERF-H1	-1.38485	3.19e-138	G4081_28252	ERF-H1	8.04	11.02	12.73	28.38	22.46	32.33	215	296	335	782	584	847	10.5967	27.7233	282	737.667	-1.38485	3.19e-138	4.11e-139	ERF-H1	ERF1+++SlERF-H1	mRNA	1	NM_001247919.2	coding	known	NC_015443.3	41366251	41367719	-	NA	606713	NA	NA	606713	NA	NA	NA	NA	ENOG410IXQ0///NA	GO:0005634///nucleus	GO:0003677///DNA binding+++GO:0003700///DNA-binding transcription factor activity	NA	IPR001471///AP2/ERF domain+++IPR016177///DNA-binding domain superfamily+++IPR017392///AP2/ERF transcription factor ERF/PTI6+++IPR036955///AP2/ERF domain superfamily
101254714	LOC101254714	1.15539	3.81e-172	G4081_9984	LOC101254714	13.2	14.35	21.08	7.13	8.04	6.01	986	1092	1580	564	616	465	16.21	7.06	1219.33	548.333	1.15539	3.81e-172	4.26e-173	LOC101254714	NA	mRNA	3	XM_004244570.4+++XM_010326330.3+++XM_010326332.3	coding	known	NC_015445.3	2565738	2572376	-	NA	101254714	NA	NA	101254714	NA	NA	NA	NA	NA	NA	GO:0008270///zinc ion binding	NA	IPR000270///PB1 domain+++IPR004332///Transposase, MuDR, plant+++IPR006564///Zinc finger, PMZ-type+++IPR007527///Zinc finger, SWIM-type+++IPR018289///MULE transposase domain
606712	LOC606712	1.89135	0	G4081_28251	LOC606712	79	73.36	72.56	21.04	18.08	21.7	2026	1890	1832	556	451	545	74.9733	20.2733	1916	517.333	1.89135	0	0	LOC606712	SlERF-C1+++TERF1+++erf1a	mRNA	1	NM_001247912.2	coding	known	NC_015442.3	62291500	62292493	-	NA	606712	NA	NA	606712	NA	K14516	NA	NA	ENOG410IX3G///NA+++ENOG410YJNR///NA	GO:0005634///nucleus	GO:0003677///DNA binding+++GO:0003700///DNA-binding transcription factor activity	NA	IPR001471///AP2/ERF domain+++IPR016177///DNA-binding domain superfamily+++IPR036955///AP2/ERF domain superfamily
101254713	LOC101254713	-1.19393	6.9e-201	G4081_9983	LOC101254713	30.79	14.53	47.12	120.99	26	61.92	594	282	897	2405	488	1170	30.8133	69.6367	591	1354.33	-1.19393	6.9e-201	6.86e-202	LOC101254713	NA	mRNA	1	XM_004244405.4	coding	known	NC_015445.3	725526	726293	-	NA	101254713	NA	NA	101254713	NA	NA	NA	NA	NA	GO:0016021///integral component of membrane	NA	NA	IPR016140///Bifunctional inhibitor/plant lipid transfer protein/seed storage helical domain+++IPR027923///Hydrophobic seed protein domain+++IPR036312///Bifunctional inhibitor/plant lipid transfer protein/seed storage helical domain superfamily
606711	aos	2.46185	1.23e-106	G4081_28250	aos	5.29	5.9	4.65	0.82	1.31	0.76	262	293	226	42	63	37	5.28	0.963333	260.333	47.3333	2.46185	1.23e-106	1.87e-107	aos	AOS1+++LeAOS1	mRNA	1	NM_001247904.2	coding	known	NC_015441.3	64179659	64181502	-	NA	606711	NA	NA	606711	NA	K01723	NA	NA	ENOG410IF79///NA	GO:0009507///chloroplast+++GO:0009535///chloroplast thylakoid membrane+++GO:0009536///plastid+++GO:0009941///chloroplast envelope	GO:0004497///monooxygenase activity+++GO:0005506///iron ion binding+++GO:0016705///oxidoreductase activity, acting on paired donors, with incorporation or reduction of molecular oxygen+++GO:0016829///lyase activity+++GO:0020037///heme binding+++GO:0046872///metal ion binding+++GO:0047987///hydroperoxide dehydratase activity	GO:0006629///lipid metabolic process+++GO:0006631///fatty acid metabolic process+++GO:0006633///fatty acid biosynthetic process+++GO:0006952///defense response+++GO:0009695///jasmonic acid biosynthetic process+++GO:0016125///sterol metabolic process+++GO:0031408///oxylipin biosynthetic process+++GO:0055114///oxidation-reduction process	IPR001128///Cytochrome P450+++IPR002403///Cytochrome P450, E-class, group IV+++IPR036396///Cytochrome P450 superfamily
101248135	LOC101248135	-1.34475	2.9e-238	G4081_4297	LOC101248135	35.6	15.35	4.35	63.26	29.14	48.13	1014	439	122	1857	807	1343	18.4333	46.8433	525	1335.67	-1.34475	2.9e-238	2.5e-239	LOC101248135	NA	mRNA	1	XM_004229448.4	coding	known	NC_015438.3	79832550	79833956	+	NA	101248135	NA	NA	101248135	NA	NA	NA	NA	NA	NA	NA	NA	NA
101265544	LOC101265544	-1.29714	7.49e-23	G4081_19308	LOC101265544	4.55	2.89	1.65	11.09	5.09	6.13	78	50	28	196	85	103	3.03	7.43667	52	128	-1.29714	7.49e-23	2.62e-23	LOC101265544	NA	mRNA	1	XM_004239468.4	coding	known	NC_015442.3	10362425	10363116	-	NA	101265544	NA	NA	101265544	NA	NA	NA	NA	NA	NA	NA	NA	NA
778202	PDH	-1.5118	0	G4081_28257	PDH	45.33	39.07	49.16	124.91	120.58	135.89	2446	2113	2602	6948	6323	7184	44.52	127.127	2387	6818.33	-1.5118	0	0	PDH	NA	mRNA	1	NM_001347105.1	coding	known	NC_015439.3	52013735	52015997	-	NA	778202	NA	NA	778202	NA	K00318	NA	COG0506///Proline dehydrogenase	KOG0186///Proline dehydrogenase	NA	GO:0004657///proline dehydrogenase activity+++GO:0016491///oxidoreductase activity	GO:0006560///proline metabolic process+++GO:0006562///proline catabolic process+++GO:0055114///oxidation-reduction process	IPR002872///Proline dehydrogenase domain+++IPR015659///Proline oxidase family+++IPR029041///FAD-linked oxidoreductase-like
778200	NOR	5.95662	1.35e-08	G4081_28255	NOR	0.3	0.32	0.22	0	0	0	11	12	8	0	0	0	0.28	0	10.3333	0	5.95662	1.35e-08	6.92e-09	NOR	NAC-NOR	mRNA	1	NM_001247723.2	coding	known	NC_015447.3	1299028	1301915	-	NA	778200	NA	NA	778200	NA	NA	NA	NA	ENOG410IJAN///NA+++ENOG4111FG3///NA	GO:0005634///nucleus	GO:0003677///DNA binding+++GO:0003700///DNA-binding transcription factor activity+++GO:0043565///sequence-specific DNA binding	GO:0006355///regulation of transcription, DNA-templated+++GO:0009793///embryo development ending in seed dormancy+++GO:0009831///plant-type cell wall modification involved in multidimensional cell growth+++GO:0010628///positive regulation of gene expression+++GO:0045893///positive regulation of transcription, DNA-templated	IPR003441///NAC domain+++IPR036093///NAC domain superfamily
101265012	LOC101265012	-1.54447	5.8e-15	G4081_18841	LOC101265012	0.92	0.78	0.49	1.62	2.56	2.26	27	23	14	49	73	65	0.73	2.14667	21.3333	62.3333	-1.54447	5.8e-15	2.42e-15	LOC101265012	NA	mRNA	1	XM_004235291.4	coding	known	NC_015440.3	61379807	61381945	-	NA	101265012	NA	NA	101265012	NA	K15382	NA	NA	ENOG4111M4R///NA+++KOG1623///sugar transporter	GO:0005887///integral component of plasma membrane	GO:0008515///sucrose transmembrane transporter activity+++GO:0051119///sugar transmembrane transporter activity	GO:0015770///sucrose transport	IPR004316///SWEET sugar transporter+++IPR018179///Bidirectional sugar transporter SWEET10
101243802	LOC101243802	-1.16518	1.24e-08	G4081_611	LOC101243802	0.42	0.72	0.02	0.83	1.23	0.57	25	43	1	51	71	33	0.386667	0.876667	23	51.6667	-1.16518	1.24e-08	6.34e-09	LOC101243802	NA	mRNA	1	XM_004243556.4	coding	known	NC_015444.3	58373047	58377264	+	NA	101243802	NA	NA	101243802	NA	NA	NA	NA	ENOG410IIWB///NA+++ENOG410Y9F4///NA	GO:0005886///plasma membrane+++GO:0016021///integral component of membrane	NA	NA	IPR040229///NA
101254673	LOC101254673	-2.95881	1.96e-43	G4081_9949	LOC101254673	0.35	0.28	0.09	3.08	0.87	1.56	16	13	4	147	39	71	0.24	1.83667	11	85.6667	-2.95881	1.96e-43	5.01e-44	LOC101254673	NA	mRNA	1	XM_010319930.3	coding	known	NC_015440.3	58875537	58880083	-	NA	101254673	NA	NA	101254673	NA	NA	NA	NA	ENOG410IKEN///NA+++ENOG410ZJIP///NA	GO:0005794///Golgi apparatus+++GO:0016021///integral component of membrane	GO:0016413///O-acetyltransferase activity+++GO:1990538///xylan O-acetyltransferase activity	GO:0009834///plant-type secondary cell wall biogenesis+++GO:1990937///xylan acetylation	IPR025846///PMR5 N-terminal domain+++IPR026057///PC-Esterase+++IPR029962///Trichome birefringence-like family+++IPR029988///Protein trichome birefringence-like 32/46
101243805	WRKY45	-2.46808	1.63e-45	G4081_614	WRKY45	0.7	1.18	0.54	3.06	6.92	3.6	17	29	13	77	164	86	0.806667	4.52667	19.6667	109	-2.46808	1.63e-45	4.07e-46	WRKY45	SlWRKY45	mRNA	1	NM_001317914.1	coding	known	NC_015445.3	56470295	56472414	+	NA	101243805	NA	NA	101243805	NA	NA	NA	NA	ENOG410IXIT///NA+++ENOG410YHES///NA	GO:0005634///nucleus	GO:0003700///DNA-binding transcription factor activity+++GO:0043565///sequence-specific DNA binding+++GO:0044212///transcription regulatory region DNA binding	GO:0002237///response to molecule of bacterial origin+++GO:0009611///response to wounding+++GO:0009751///response to salicylic acid+++GO:0010200///response to chitin+++GO:0031347///regulation of defense response+++GO:0042742///defense response to bacterium+++GO:0045892///negative regulation of transcription, DNA-templated+++GO:0050832///defense response to fungus	IPR003657///WRKY domain+++IPR036576///WRKY domain superfamily
101254668	CYP736A4	1.46704	0	G4081_9945	CYP736A4	94.33	127.44	81.75	30.15	44.51	35.94	4501	6097	3828	1483	2064	1680	101.173	36.8667	4808.67	1742.33	1.46704	0	0	CYP736A4	SlCYP736A4	mRNA	1	XM_004252247.4	coding	known	NC_015449.3	58715898	58717793	-	NA	101254668	NA	NA	101254668	NA	K20562	NA	NA	COG2124///Cytochrome p450+++KOG0156///Cytochrome p450	GO:0016021///integral component of membrane	GO:0004497///monooxygenase activity+++GO:0005506///iron ion binding+++GO:0016705///oxidoreductase activity, acting on paired donors, with incorporation or reduction of molecular oxygen+++GO:0020037///heme binding	NA	IPR001128///Cytochrome P450+++IPR002401///Cytochrome P450, E-class, group I+++IPR017972///Cytochrome P450, conserved site+++IPR036396///Cytochrome P450 superfamily
101258424	LOC101258424	1.23805	6.42e-09	G4081_13153	LOC101258424	0.62	0.5	2.1	0.46	0.47	0.44	28	23	95	22	21	19	1.07333	0.456667	48.6667	20.6667	1.23805	6.42e-09	3.24e-09	LOC101258424	NA	mRNA	3	XM_004231864.4+++XM_010317706.2+++XM_010317707.2	coding	known	NC_015439.3	54232591	54237179	-	NA	101258424	NA	NA	101258424	NA	K01455	NA	COG2421///Acetamidase/formamidase	NA	GO:0005634///nucleus+++GO:0005829///cytosol	GO:0004328///formamidase activity	NA	IPR004304///Acetamidase/Formamidase
101254663	LOC101254663	-1.52747	2.15e-93	G4081_9941	LOC101254663	5.16	2.05	0.69	9.82	5.78	7.18	291	116	38	571	317	397	2.63333	7.59333	148.333	428.333	-1.52747	2.15e-93	3.56e-94	LOC101254663	NA	mRNA	2	XM_004233879.4+++XM_010318811.3	coding	known	NC_015439.3	37897585	37901211	+	NA	101254663	NA	NA	101254663	NA	NA	NA	NA	NA	NA	NA	NA	NA
101248091	LOC101248091	-1.06784	8.77e-138	G4081_4259	LOC101248091	18.49	15.45	3.36	26.55	25.37	26.81	785	658	140	1162	1047	1115	12.4333	26.2433	527.667	1108	-1.06784	8.77e-138	1.13e-138	LOC101248091	NA	mRNA	1	XM_004236576.4	coding	known	NC_015441.3	5728801	5731548	+	NA	101248091	NA	NA	101248091	NA	NA	NA	NA	ENOG410IWQ7///NA+++ENOG410YBQG///NA	GO:0005886///plasma membrane	NA	GO:0009738///abscisic acid-activated signaling pathway+++GO:1900458///negative regulation of brassinosteroid mediated signaling pathway	IPR005516///Remorin, C-terminal
101249604	LOC101249604	1.09781	0	G4081_5590	LOC101249604	72.52	75.28	125.44	35.44	50.42	42.09	5524	5744	9364	2783	3732	3141	91.08	42.65	6877.33	3218.67	1.09781	0	0	LOC101249604	NA	mRNA	1	XM_004233252.4	coding	known	NC_015439.3	38693398	38697519	-	NA	101249604	NA	NA	101249604	NA	K05016	NA	NA	COG0038///chloride channel+++KOG0474///chloride channel	GO:0009705///plant-type vacuole membrane+++GO:0034707///chloride channel complex	GO:0005247///voltage-gated chloride channel activity+++GO:0009671///nitrate:proton symporter activity+++GO:0015112///nitrate transmembrane transporter activity	GO:0006821///chloride transport+++GO:0010167///response to nitrate+++GO:0015706///nitrate transport+++GO:0034765///regulation of ion transmembrane transport+++GO:1902476///chloride transmembrane transport	IPR000644///CBS domain+++IPR001807///Chloride channel, voltage gated+++IPR002251///Chloride channel ClC-plant+++IPR014743///Chloride channel, core
101254675	LOC101254675	-4.34056	1.86e-81	G4081_9951	LOC101254675	0.23	0.1	0.04	1.7	3.56	2.47	11.03	5.05	2.01	84.44	166.39	116.29	0.123333	2.57667	6.03	122.373	-4.34056	1.86e-81	3.35e-82	LOC101254675	NA	mRNA	1	XM_004253091.4	coding	known	NC_015449.3	68053619	68056088	+	NA	101254675	NA	NA	101254675	NA	NA	NA	NA	COG0053///cation diffusion facilitator family transporter+++KOG1485///Metal tolerance protein	GO:0005774///vacuolar membrane+++GO:0016020///membrane+++GO:0016021///integral component of membrane	GO:0008324///cation transmembrane transporter activity	NA	IPR002524///Cation efflux protein+++IPR027469///Cation efflux transmembrane domain superfamily+++IPR027470///Cation efflux protein, cytoplasmic domain+++IPR036837///Cation efflux protein, cytoplasmic domain superfamily
101248095	LOC101248095	1.09553	0.000589	G4081_4263	LOC101248095	0.18	0.25	0.21	0.13	0.11	0.06	18	25	21	13	11	6	0.213333	0.1	21.3333	10	1.09553	0.00058912	0.000378905	LOC101248095	FLS3	mRNA	1	XM_004237116.4	coding	known	NC_015441.3	3012986	3016768	-	NA	101248095	NA	NA	101248095	NA	NA	NA	NA	NA	GO:0005634///nucleus+++GO:0005789///endoplasmic reticulum membrane+++GO:0005886///plasma membrane+++GO:0016021///integral component of membrane	GO:0004674///protein serine/threonine kinase activity+++GO:0005524///ATP binding	GO:0006952///defense response+++GO:0031349///positive regulation of defense response+++GO:0046777///protein autophosphorylation+++GO:1900426///positive regulation of defense response to bacterium	IPR000719///Protein kinase domain+++IPR001611///Leucine-rich repeat+++IPR003591///Leucine-rich repeat, typical subtype+++IPR008271///Serine/threonine-protein kinase, active site+++IPR011009///Protein kinase-like domain superfamily+++IPR013210///Leucine-rich repeat-containing N-terminal, plant-type+++IPR017441///Protein kinase, ATP binding site+++IPR032675///Leucine-rich repeat domain superfamily
101249609	LOC101249609	2.54021	0	G4081_5595	LOC101249609	581.24	660.82	1103.48	97.08	150.77	157.62	19890	22694	37111	3424	5016	5284	781.847	135.157	26565	4574.67	2.54021	0	0	LOC101249609	NA	mRNA	1	XM_004251641.4	coding	known	NC_015449.3	2431750	2435401	-	NA	101249609	NA	NA	101249609	NA	NA	NA	NA	ENOG410XS7T///NA+++KOG3178///o-methyltransferase	GO:0005737///cytoplasm+++GO:0005829///cytosol	GO:0008171///O-methyltransferase activity+++GO:0008757///S-adenosylmethionine-dependent methyltransferase activity+++GO:0017096///acetylserotonin O-methyltransferase activity+++GO:0046983///protein dimerization activity	GO:0019438///aromatic compound biosynthetic process+++GO:0030187///melatonin biosynthetic process	IPR001077///O-methyltransferase, family 2+++IPR012967///Plant methyltransferase dimerisation+++IPR016461///O-methyltransferase COMT-type+++IPR029063///S-adenosyl-L-methionine-dependent methyltransferase+++IPR036388///Winged helix-like DNA-binding domain superfamily+++IPR036390///Winged helix DNA-binding domain superfamily
101249607	LOC101249607	1.22622	3.38e-159	G4081_5593	LOC101249607	14.66	12.61	22.31	8.14	6.19	6.9	907	794	1375	523	376	418	16.5267	7.07667	1025.33	439	1.22622	3.38e-159	3.95e-160	LOC101249607	NA	mRNA	10	XM_004251220.4+++XM_004251221.4+++XM_004251222.3+++XM_004251223.4+++XM_010315220.3+++XM_010315221.2+++XM_010315222.3+++XM_019211022.2+++XM_026028436.1+++XM_026028437.1	coding	known	NC_015448.3	55975361	55981278	+	NA	101249607	NA	NA	101249607	NA	NA	NA	NA	ENOG410IKB1///NA+++ENOG410YE21///NA	GO:0005886///plasma membrane	NA	NA	IPR029688///Interactor of constitutive active ROPs
543826	CBF1	3.80608	0	G4081_27799	CBF1	189.22	225.59	316.02	6.34	23.49	23.19	4198.1	5032.15	6910.61	145	507	503.88	243.61	17.6733	5380.29	385.293	3.80608	0	0	CBF1	LeCBF1	mRNA	1	NM_001247194.2	coding	known	NC_015440.3	3740543	3741413	+	NA	543826	NA	NA	543826	NA	K09286	NA	NA	ENOG410IVY9///NA	GO:0005634///nucleus	GO:0003677///DNA binding+++GO:0003700///DNA-binding transcription factor activity	GO:0006355///regulation of transcription, DNA-templated	IPR001471///AP2/ERF domain+++IPR016177///DNA-binding domain superfamily+++IPR036955///AP2/ERF domain superfamily
101263496	LOC101263496	1.30989	0	G4081_17516	LOC101263496	77.62	92.49	89.54	34.23	36.91	33.8	4793	5723	5421	2179	2215	2045	86.55	34.98	5312.33	2146.33	1.30989	0	0	LOC101263496	NA	mRNA	1	XM_004252278.4	coding	known	NC_015449.3	59396164	59399671	+	NA	101263496	NA	NA	101263496	NA	K03301	NA	COG3202///ATP/ADP translocase	COG3202///carrier protein+++ENOG410IKTW///NA	GO:0016021///integral component of membrane+++GO:0031969///chloroplast membrane	GO:0005471///ATP:ADP antiporter activity+++GO:0005524///ATP binding	NA	IPR004667///ADP/ATP carrier protein
543825	LOC543825	-1.50072	1.11e-27	G4081_27798	LOC543825	2.36	1.72	1.16	4.24	7.2	3.53	60	44	29	111	178	88	1.74667	4.99	44.3333	125.667	-1.50072	1.11e-27	3.55e-28	LOC543825	NA	mRNA	1	NM_001247191.1	coding	known	NC_015445.3	59836509	59839248	-	NA	543825	NA	NA	543825	NA	K17893	NA	NA	ENOG410IIJ8///NA	GO:0005739///mitochondrion+++GO:0016021///integral component of membrane+++GO:0070469///respiratory chain	GO:0009916///alternative oxidase activity+++GO:0046872///metal ion binding+++GO:0102721///ubiquinol:oxygen oxidoreductase activity	GO:0010230///alternative respiration	IPR002680///Alternative oxidase+++IPR038659///Alternative oxidase superfamily
101263500	LOC101263500	-2.51626	1.78e-174	G4081_17519	LOC101263500	4.63	1.89	0.19	13.39	8.86	16.4	151	62	6	450	281	524	2.23667	12.8833	73	418.333	-2.51626	1.78e-174	1.98e-175	LOC101263500	NA	mRNA	1	XM_019212987.2	coding	known	NC_015440.3	61342337	61344107	-	NA	101263500	NA	NA	101263500	NA	K15382	NA	NA	ENOG4111M4R///NA+++KOG1623///sugar transporter	GO:0005887///integral component of plasma membrane	GO:0008515///sucrose transmembrane transporter activity+++GO:0051119///sugar transmembrane transporter activity	GO:0015770///sucrose transport	IPR004316///SWEET sugar transporter+++IPR018179///Bidirectional sugar transporter SWEET10
101243821	LOC101243821	-1.91611	2.59e-96	G4081_625	LOC101243821	2.31	1.39	1.14	7.34	4.97	5.98	121	76	58	399	261	304	1.61333	6.09667	85	321.333	-1.91611	2.59e-96	4.2e-97	LOC101243821	NA	mRNA	2	XM_026030636.1+++XM_026030639.1	coding	known	NC_015438.3	76052828	76055557	+	NA	101243821	NA	NA	101243821	NA	NA	NA	NA	COG0515///Serine Threonine protein kinase+++ENOG410IF4A///NA	GO:0005886///plasma membrane+++GO:0009986///cell surface+++GO:0016021///integral component of membrane+++GO:0030139///endocytic vesicle+++GO:0032585///multivesicular body membrane	GO:0004674///protein serine/threonine kinase activity+++GO:0005524///ATP binding+++GO:0019199///transmembrane receptor protein kinase activity+++GO:0042803///protein homodimerization activity	GO:0009786///regulation of asymmetric cell division+++GO:0009793///embryo development ending in seed dormancy+++GO:0010311///lateral root formation+++GO:0046777///protein autophosphorylation+++GO:0048364///root development+++GO:0048439///flower morphogenesis+++GO:0048829///root cap development+++GO:0090627///plant epidermal cell differentiation	IPR000719///Protein kinase domain+++IPR001368///TNFR/NGFR cysteine-rich region+++IPR008271///Serine/threonine-protein kinase, active site+++IPR009091///Regulator of chromosome condensation 1/beta-lactamase-inhibitor protein II+++IPR011009///Protein kinase-like domain superfamily+++IPR017441///Protein kinase, ATP binding site
543815	LOC543815	-1.89075	1.98e-227	G4081_27789	LOC543815	10.9	10.01	8.75	29.84	45.92	35.23	231.79	214.07	183.33	653.67	949.74	733.72	9.88667	36.9967	209.73	779.043	-1.89075	1.98e-227	1.78e-228	LOC543815	NA	mRNA	1	NM_001247159.2	coding	known	NC_015438.3	80396630	80397566	+	NA	543815	NA	NA	543815	NA	K00799	NA	COG0625///Glutathione S-transferase	KOG0406///glutathione Stransferase	GO:0005737///cytoplasm	GO:0004364///glutathione transferase activity	GO:0006749///glutathione metabolic process	IPR004045///Glutathione S-transferase, N-terminal+++IPR004046///Glutathione S-transferase, C-terminal+++IPR010987///Glutathione S-transferase, C-terminal-like+++IPR036249///Thioredoxin-like superfamily+++IPR036282///Glutathione S-transferase, C-terminal domain superfamily+++IPR040079///Glutathione Transferase family
101249614	LOC101249614	-1.92358	5.2e-05	G4081_5599	LOC101249614	0.22	0.22	0.3	0.93	1.21	0.68	3	3	4	13	16	9	0.246667	0.94	3.33333	12.6667	-1.92358	5.2e-05	3.15e-05	LOC101249614	NA	mRNA	1	XM_004234722.3	coding	known	NC_015440.3	26068411	26069812	+	NA	101249614	NA	NA	101249614	NA	NA	NA	NA	ENOG410J2GI///NA+++ENOG410YTH0///NA	NA	GO:0031210///phosphatidylcholine binding+++GO:0048030///disaccharide binding+++GO:0070492///oligosaccharide binding	GO:0009793///embryo development ending in seed dormancy	IPR005513///Late embryogenesis abundant protein, LEA_1 subgroup
101248099	LOC101248099	-1.87095	3.62e-127	G4081_4267	LOC101248099	4.2	2.14	1.82	10.62	9.87	9.42	186	95	79	485	425	409	2.72	9.97	120	439.667	-1.87095	3.62e-127	4.91e-128	LOC101248099	NA	mRNA	1	XM_026030910.1	coding	known	NC_015441.3	66513124	66517022	+	NA	101248099	NA	NA	101248099	NA	NA	NA	NA	NA	NA	NA	NA	NA
101254682	LOC101254682	-1.00645	3.11e-68	G4081_9957	LOC101254682	6.66	4.99	6.92	15.03	11.56	10.62	322	242	328	749	543	503	6.19	12.4033	297.333	598.333	-1.00645	3.11e-68	6.23e-69	LOC101254682	NA	mRNA	1	XM_004236935.4	coding	known	NC_015441.3	1219497	1224805	-	NA	101254682	NA	NA	101254682	NA	K03327	NA	COG0534///Na+-driven multidrug efflux pump	COG0534///Mate efflux family protein+++KOG1347///Mate efflux family protein	GO:0005774///vacuolar membrane+++GO:0016021///integral component of membrane	GO:0015238///drug transmembrane transporter activity+++GO:0015297///antiporter activity	GO:0006855///drug transmembrane transport+++GO:0046618///drug export	IPR002528///Multi antimicrobial extrusion protein
101259967	WRKY81	-1.06081	1.1e-155	G4081_14477	WRKY81	27.92	25.48	19.54	55.2	47.92	49.58	698	640	481	1422	1165	1214	24.3133	50.9	606.333	1267	-1.06081	1.1e-155	1.31e-156	WRKY81	NA	mRNA	1	NM_001279343.1	coding	known	NC_015446.3	10988429	10990093	-	NA	101259967	NA	NA	101259967	NA	NA	NA	NA	ENOG410J00K///NA	GO:0005634///nucleus	GO:0003700///DNA-binding transcription factor activity+++GO:0043565///sequence-specific DNA binding	NA	IPR003657///WRKY domain+++IPR036576///WRKY domain superfamily
101249612	LOC101249612	-1.62083	7.27e-222	G4081_5598	LOC101249612	10.57	8.8	9.69	35.92	28.27	25.16	335	280	302	1173	871	781	9.68667	29.7833	305.667	941.667	-1.62083	7.27e-222	6.66e-223	LOC101249612	NA	mRNA	1	XM_004234499.4	coding	known	NC_015440.3	5341024	5344077	+	NA	101249612	NA	NA	101249612	NA	K00430	NA	NA	ENOG410IIQM///NA+++ENOG410YA1B///NA	GO:0005576///extracellular region	GO:0004601///peroxidase activity+++GO:0020037///heme binding+++GO:0046872///metal ion binding	GO:0006979///response to oxidative stress+++GO:0009809///lignin biosynthetic process+++GO:0042744///hydrogen peroxide catabolic process	IPR000823///Plant peroxidase+++IPR002016///Haem peroxidase, plant/fungal/bacterial+++IPR010255///Haem peroxidase+++IPR019793///Peroxidases heam-ligand binding site+++IPR033905///Secretory peroxidase
101248100	LOC101248100	-3.19585	9.46e-92	G4081_4268	LOC101248100	0.37	0.64	0.08	3.14	3.61	3.28	19	33	4	167	181	166	0.363333	3.34333	18.6667	171.333	-3.19585	9.46e-92	1.59e-92	LOC101248100	NA	mRNA	1	XM_004238570.4	coding	known	NC_015441.3	65256904	65258820	+	NA	101248100	NA	NA	101248100	NA	NA	NA	NA	ENOG410IHN3///NA+++ENOG41110V0///NA	GO:0005576///extracellular region	GO:0004031///aldehyde oxidase activity+++GO:0102797///geranial:oxygen oxidoreductase activity+++GO:0102798///heptaldehyde:oxygen oxidoreductase activity	GO:0007275///multicellular organism development	IPR009880///Glyoxal oxidase, N-terminal+++IPR011043///Galactose oxidase/kelch, beta-propeller+++IPR013783///Immunoglobulin-like fold+++IPR014756///Immunoglobulin E-set+++IPR015202///Galactose oxidase-like, Early set domain+++IPR037293///Galactose oxidase, central domain superfamily
101248097	LOC101248097	1.91851	4.01e-219	G4081_4265	LOC101248097	24.59	28.46	24.99	4.79	8.35	7.71	697	810	697	140	230	214	26.0133	6.95	734.667	194.667	1.91851	4.01e-219	3.71e-220	LOC101248097	NA	mRNA	1	XM_004238007.4	coding	known	NC_015441.3	62234498	62236330	-	NA	101248097	NA	NA	101248097	NA	K09338	NA	NA	ENOG410Z2UE///NA+++KOG0483///homeobox-leucine zipper protein	GO:0005634///nucleus	GO:0003700///DNA-binding transcription factor activity+++GO:0043565///sequence-specific DNA binding	GO:0009414///response to water deprivation+++GO:0009735///response to cytokinin+++GO:0009737///response to abscisic acid+++GO:0009738///abscisic acid-activated signaling pathway	IPR001356///Homeobox domain+++IPR003106///Leucine zipper, homeobox-associated+++IPR009057///Homeobox-like domain superfamily+++IPR017970///Homeobox, conserved site
101248098	LOC101248098	2.55032	4.06e-39	G4081_4266	LOC101248098	1.95	1.88	4.57	0.42	0.64	0.38	63	61	145	14	20	12	2.8	0.48	89.6667	15.3333	2.55032	4.06e-39	1.09e-39	LOC101248098	NA	mRNA	1	XM_004238344.4	coding	known	NC_015441.3	65884928	65886998	-	NA	101248098	NA	NA	101248098	NA	NA	NA	NA	COG0526///Thioredoxin+++KOG0907///Thioredoxin	GO:0009507///chloroplast+++GO:0009570///chloroplast stroma+++GO:0009941///chloroplast envelope	GO:0015035///protein disulfide oxidoreductase activity+++GO:0016671///oxidoreductase activity, acting on a sulfur group of donors, disulfide as acceptor	GO:0006662///glycerol ether metabolic process+++GO:0006979///response to oxidative stress+++GO:0009414///response to water deprivation+++GO:0045454///cell redox homeostasis	IPR005746///Thioredoxin+++IPR013766///Thioredoxin domain+++IPR036249///Thioredoxin-like superfamily
101253132	LOC101253132	3.25035	0.000124	G4081_8628	LOC101253132	0	0.02	0.41	0	0.05	0	0	1	18	0	2	0	0.143333	0.0166667	6.33333	0.666667	3.25035	0.000123809	7.64e-05	LOC101253132	NA	mRNA	1	XM_004247854.4	coding	known	NC_015446.3	72090661	72092616	-	NA	101253132	NA	NA	101253132	NA	NA	NA	NA	NA	GO:0005789///endoplasmic reticulum membrane+++GO:0016021///integral component of membrane+++GO:0031090///organelle membrane	GO:0004497///monooxygenase activity+++GO:0005506///iron ion binding+++GO:0016705///oxidoreductase activity, acting on paired donors, with incorporation or reduction of molecular oxygen+++GO:0020037///heme binding	GO:0009835///fruit ripening	IPR001128///Cytochrome P450+++IPR002401///Cytochrome P450, E-class, group I+++IPR017972///Cytochrome P450, conserved site+++IPR036396///Cytochrome P450 superfamily
101254676	LOC101254676	3.41864	0	G4081_9952	LOC101254676	237.42	252.58	365.85	16.17	35.05	29.37	12668	13510	19139	887	1820	1538	285.283	26.8633	15105.7	1415	3.41864	0	0	LOC101254676	NA	mRNA	2	XM_004235759.4+++XM_010320357.3	coding	known	NC_015440.3	68814948	68817299	+	NA	101254676	NA	NA	101254676	NA	K07766	NA	NA	COG0494///Nudix hydrolase+++KOG2839///nudix (nucleoside diphosphate linked moiety X)-type motif	GO:0005634///nucleus+++GO:0005737///cytoplasm+++GO:0005739///mitochondrion	GO:0016787///hydrolase activity+++GO:0046872///metal ion binding	NA	IPR000086///NUDIX hydrolase domain+++IPR015797///NUDIX hydrolase-like domain superfamily
543806	alpha-DOX2	1.42206	0	G4081_27780	alpha-DOX2	85.34	95.84	126.11	34.09	45.51	35.36	5690	6402	8242	2343	2948	2310	102.43	38.32	6778	2533.67	1.42206	0	0	alpha-DOX2	feebly	mRNA	1	NM_001247132.2	coding	known	NC_015440.3	69256630	69262288	+	NA	543806	NA	NA	543806	NA	NA	NA	NA	KOG2408///prostaglandin G H synthase and cyclooxygenase	NA	GO:0004601///peroxidase activity+++GO:0016491///oxidoreductase activity+++GO:0020037///heme binding+++GO:0051213///dioxygenase activity	GO:0006979///response to oxidative stress+++GO:0055114///oxidation-reduction process+++GO:0098869///cellular oxidant detoxification	IPR010255///Haem peroxidase+++IPR019791///Haem peroxidase, animal type+++IPR034815///Alpha-dioxygenase+++IPR037120///Haem peroxidase domain superfamily, animal type
101268824	LOC101268824	1.11494	1.19e-83	G4081_22092	LOC101268824	10.46	10.72	12.17	5.14	4.89	5.11	599	585	682	303	281	279	11.1167	5.04667	622	287.667	1.11494	1.19e-83	2.1e-84	LOC101268824	NA	mRNA	2	XM_004250090.3+++XM_026028081.1	coding	known	NC_015448.3	3542042	3547943	+	NA	101268824	NA	NA	101268824	NA	NA	NA	NA	ENOG410J0XJ///NA+++ENOG4111UCM///NA	GO:0009535///chloroplast thylakoid membrane+++GO:0016021///integral component of membrane	NA	NA	IPR025564///Cyanobacterial aminoacyl-tRNA synthetase, CAAD domain+++IPR033344///Protein CURVATURE THYLAKOID 1
101268825	LOC101268825	2.04195	3.2e-05	G4081_22093	LOC101268825	0.48	0.37	1.13	0.05	0.27	0.16	9	7	21	1	5	3	0.66	0.16	12.3333	3	2.04195	3.2e-05	1.91e-05	LOC101268825	NA	mRNA	1	XM_004250173.4	coding	known	NC_015448.3	4704371	4705120	-	NA	101268825	NA	NA	101268825	NA	NA	NA	NA	ENOG410JDNN///NA+++ENOG410YP87///NA	GO:0005886///plasma membrane	NA	GO:0007275///multicellular organism development+++GO:0009734///auxin-activated signaling pathway+++GO:0009926///auxin polar transport+++GO:0040008///regulation of growth	IPR003676///Small auxin-up RNA
101259970	SAP8	-1.62561	0	G4081_14479	SAP8	23.58	18.11	13.52	54.16	58.96	58.33	565	436	319	1337	1374	1369	18.4033	57.15	440	1360	-1.62561	0	0	SAP8	NA	mRNA	1	NM_001320184.1	coding	known	NC_015446.3	3014256	3015189	+	NA	101259970	NA	NA	101259970	NA	NA	NA	NA	KOG3173///zinc finger	NA	GO:0003677///DNA binding+++GO:0008270///zinc ion binding+++GO:0046872///metal ion binding	NA	IPR000058///Zinc finger, AN1-type+++IPR002653///Zinc finger, A20-type+++IPR035896///AN1-like Zinc finger
543814	LOC543814	-1.39362	0	G4081_27788	LOC543814	209.37	248.31	251.05	544.77	687.69	643.54	3939	4701	4662	10560	12589	11859	236.243	625.333	4434	11669.3	-1.39362	0	0	LOC543814	ctu1	mRNA	1	NM_001247157.1	coding	known	NC_015446.3	4888379	4889499	+	NA	543814	NA	NA	543814	NA	K00799	NA	COG0625///Glutathione S-transferase	KOG0406///glutathione Stransferase	GO:0005737///cytoplasm	GO:0004364///glutathione transferase activity+++GO:0016740///transferase activity	GO:0006749///glutathione metabolic process	IPR004045///Glutathione S-transferase, N-terminal+++IPR004046///Glutathione S-transferase, C-terminal+++IPR010987///Glutathione S-transferase, C-terminal-like+++IPR036249///Thioredoxin-like superfamily+++IPR036282///Glutathione S-transferase, C-terminal domain superfamily+++IPR040079///Glutathione Transferase family
101268832	LOC101268832	-2.03	6.54e-121	G4081_22099	LOC101268832	3.29	2.88	2.23	15.45	7.55	11.22	108	95	72	523	241	361	2.8	11.4067	91.6667	375	-2.03	6.54e-121	9.19e-122	LOC101268832	NA	mRNA	1	XM_010318623.3	coding	known	NC_015439.3	40943996	40949847	-	NA	101268832	NA	NA	101268832	NA	NA	NA	NA	COG0702///epimerase dehydratase+++KOG1203///Complex I intermediate-associated protein 30 domain containing protein	GO:0009507///chloroplast+++GO:0009534///chloroplast thylakoid+++GO:0009535///chloroplast thylakoid membrane+++GO:0009941///chloroplast envelope+++GO:0010287///plastoglobule	NA	NA	IPR016040///NAD(P)-binding domain+++IPR036291///NAD(P)-binding domain superfamily
543812	LOC543812	2.19907	0	G4081_27786	LOC543812	263.13	285.48	522.15	54.03	106.32	74.01	15042	16356	29273	3184	5906	4145	356.92	78.12	20223.7	4411.67	2.19907	0	0	LOC543812	NA	mRNA	1	NM_001247150.2	coding	known	NC_015441.3	61902425	61907977	+	NA	543812	NA	NA	543812	NA	K01610	NA	COG1866///Phosphoenolpyruvate carboxykinase, ATP-dependent	ENOG410IE0Y///NA	NA	GO:0004612///phosphoenolpyruvate carboxykinase (ATP) activity+++GO:0005524///ATP binding+++GO:0016301///kinase activity	GO:0006094///gluconeogenesis	IPR001272///Phosphoenolpyruvate carboxykinase, ATP-utilising+++IPR008210///Phosphoenolpyruvate carboxykinase, N-terminal+++IPR013035///Phosphoenolpyruvate carboxykinase, C-terminal+++IPR015994///Phosphoenolpyruvate carboxykinase (ATP), conserved site
101263486	Lyk2	-1.28847	7.23e-16	G4081_17507	Lyk2	0.84	0.33	0.26	1.71	0.71	1.06	63.06	25.05	19.03	132	52.15	78	0.476667	1.16	35.7133	87.3833	-1.28847	7.23e-16	2.95e-16	Lyk2	SlLyk2	mRNA	2	XM_010317617.3+++BGIR4081_44599.1	coding	known	NC_015439.3	55303208	55306030	+	NA	101263486	NA	NA	101263486	NA	NA	NA	NA	COG0515///Serine Threonine protein kinase+++KOG1187///receptor-like protein kinase	GO:0005886///plasma membrane+++GO:0016021///integral component of membrane	GO:0004672///protein kinase activity+++GO:0005524///ATP binding	NA	IPR000719///Protein kinase domain+++IPR001245///Serine-threonine/tyrosine-protein kinase, catalytic domain+++IPR011009///Protein kinase-like domain superfamily+++IPR018392///LysM domain
101265009	LOC101265009	4.58738	0.000671	G4081_18839	LOC101265009	0.31	0.12	0.32	0	0	0	5	2	5	0	0	0	0.25	0	4	0	4.58738	0.000670727	0.000433252	LOC101265009	NA	mRNA	1	XM_004252015.4	coding	known	NC_015449.3	1887949	1888596	+	NA	101265009	NA	NA	101265009	NA	NA	NA	NA	ENOG41121N2///NA+++KOG0800///finger protein	GO:0005737///cytoplasm	GO:0004842///ubiquitin-protein transferase activity+++GO:0046872///metal ion binding+++GO:0061630///ubiquitin protein ligase activity	GO:0006970///response to osmotic stress+++GO:0009414///response to water deprivation+++GO:0016567///protein ubiquitination+++GO:0030104///water homeostasis+++GO:0047484///regulation of response to osmotic stress+++GO:1902006///negative regulation of proline biosynthetic process+++GO:2000070///regulation of response to water deprivation	IPR001841///Zinc finger, RING-type+++IPR013083///Zinc finger, RING/FYVE/PHD-type+++IPR039525///E3 ubiquitin-protein ligase RNF126-like, zinc-ribbon
543809	LOC543809	-2.23576	0	G4081_27783	LOC543809	14.35	9.58	3.18	44.89	39.21	44.23	750	502	163	2419	1992	2265	9.03667	42.7767	471.667	2225.33	-2.23576	0	0	LOC543809	INS-1P	mRNA	1	NM_001310069.1	coding	known	NC_015442.3	63112794	63116839	+	NA	543809	NA	NA	543809	NA	K01858	NA	COG1260///Myo-inositol-1-phosphate synthase	KOG0693///synthase	NA	GO:0004512///inositol-3-phosphate synthase activity	GO:0006021///inositol biosynthetic process+++GO:0008654///phospholipid biosynthetic process	IPR002587///Myo-inositol-1-phosphate synthase+++IPR013021///Myo-inositol-1-phosphate synthase, GAPDH-like+++IPR036291///NAD(P)-binding domain superfamily
101268829	LOC101268829	1.05765	2.5e-209	G4081_22096	LOC101268829	36.92	36.47	45.71	20.16	19.6	17.49	1603	1588	1948	902	827	744	39.7	19.0833	1713	824.333	1.05765	2.5e-209	2.4e-210	LOC101268829	NA	mRNA	1	XM_004232805.3	coding	known	NC_015439.3	43711803	43714053	-	NA	101268829	NA	NA	101268829	NA	NA	NA	NA	ENOG410IKMP///NA+++ENOG4111QFC///NA	NA	NA	NA	IPR000644///CBS domain
101268830	LOC101268830	1.27194	0	G4081_22097	LOC101268830	67.24	53.56	64.81	21.35	33.81	22.16	2610.85	2086.3	2471.85	854.33	1276.37	842.99	61.87	25.7733	2389.67	991.23	1.27194	0	0	LOC101268830	NA	mRNA	1	XM_004232894.4	coding	known	NC_015439.3	42941725	42943254	-	NA	101268830	NA	NA	101268830	NA	NA	NA	NA	COG3675///Lipase class 3 family protein+++KOG4569///Lipase class 3 family protein	GO:0005737///cytoplasm	GO:0008970///phospholipase A1 activity+++GO:0047372///acylglycerol lipase activity	GO:0010187///negative regulation of seed germination+++GO:0019915///lipid storage+++GO:0046340///diacylglycerol catabolic process+++GO:0052651///monoacylglycerol catabolic process	IPR002921///Fungal lipase-like domain+++IPR029058///Alpha/Beta hydrolase fold+++IPR033556///Phospholipase A1-II
101264987	LOC101264987	-1.24607	8.68e-83	G4081_18821	LOC101264987	28.99	13.35	4.42	48.39	28.16	34.74	403.69	187.5	61	694.01	381.78	473.77	15.5867	37.0967	217.397	516.52	-1.24607	8.68e-83	1.54e-83	LOC101264987	NA	mRNA	1	XM_004231587.3	coding	known	NC_015439.3	31798592	31799168	-	NA	101264987	NA	NA	101264987	NA	K11252	NA	NA	NA	GO:0000786///nucleosome+++GO:0005634///nucleus	GO:0003677///DNA binding+++GO:0046982///protein heterodimerization activity	NA	IPR000558///Histone H2B+++IPR007125///Histone H2A/H2B/H3+++IPR009072///Histone-fold
101261491	LOC101261491	-1.46959	0	G4081_15795	LOC101261491	26.69	25.47	13.29	54.21	65.07	63.44	665	638	326	1393	1577	1549	21.8167	60.9067	543	1506.33	-1.46959	0	0	LOC101261491	NA	mRNA	2	XM_004251850.4+++XM_019211601.2	coding	known	NC_015449.3	5129469	5133600	-	NA	101261491	NA	NA	101261491	NA	NA	NA	NA	ENOG410IVTW///NA+++ENOG410YA3P///NA	NA	NA	GO:0006952///defense response+++GO:0009607///response to biotic stimulus	IPR032710///NTF2-like domain superfamily
101264988	LOC101264988	-1.01627	3.85e-10	G4081_18822	LOC101264988	0.27	0.47	1.64	0.61	1.32	2.9	13	23	79	31	63	139	0.793333	1.61	38.3333	77.6667	-1.01627	3.85e-10	1.86e-10	LOC101264988	NA	mRNA	1	XM_004249329.4	coding	known	NC_015447.3	62714014	62716609	-	NA	101264988	NA	NA	101264988	NA	K23136	NA	NA	COG2124///Cytochrome p450+++KOG0156///Cytochrome p450	GO:0016020///membrane+++GO:0016021///integral component of membrane	GO:0004497///monooxygenase activity+++GO:0005506///iron ion binding+++GO:0016709///oxidoreductase activity, acting on paired donors, with incorporation or reduction of molecular oxygen, NAD(P)H as one donor, and incorporation of one atom of oxygen+++GO:0020037///heme binding+++GO:0106144///fraxetin 5-hydroxylase activity	GO:0010039///response to iron ion+++GO:0042343///indole glucosinolate metabolic process+++GO:0071281///cellular response to iron ion+++GO:0106146///sideretin biosynthesis	IPR001128///Cytochrome P450+++IPR002401///Cytochrome P450, E-class, group I+++IPR017972///Cytochrome P450, conserved site+++IPR036396///Cytochrome P450 superfamily
543804	bmy3	-1.50478	0	G4081_27778	bmy3	19.84	21.05	11.83	39.99	66.96	43.95	1048	1115	613	2178	3438	2275	17.5733	50.3	925.333	2630.33	-1.50478	0	0	bmy3	NA	mRNA	1	NM_001247123.2	coding	known	NC_015438.3	76364333	76367265	+	NA	543804	NA	NA	543804	NA	NA	NA	NA	ENOG410IJGM///NA	NA	GO:0016161///beta-amylase activity+++GO:0016787///hydrolase activity+++GO:0016798///hydrolase activity, acting on glycosyl bonds+++GO:0102229///amylopectin maltohydrolase activity	GO:0000272///polysaccharide catabolic process+++GO:0005975///carbohydrate metabolic process+++GO:0008152///metabolic process	IPR001554///Glycoside hydrolase, family 14+++IPR017853///Glycoside hydrolase superfamily
101249577	LOC101249577	-1.05385	6.23e-97	G4081_5566	LOC101249577	9.01	4.4	2.44	13.51	7.89	11.51	652	319	173	1008	555	816	5.28333	10.97	381.333	793	-1.05385	6.23e-97	1.01e-97	LOC101249577	NA	mRNA	1	XM_004229368.4	coding	known	NC_015438.3	78756346	78763886	-	NA	101249577	NA	NA	101249577	NA	NA	NA	NA	NA	GO:0005634///nucleus+++GO:0005856///cytoskeleton+++GO:0009524///phragmoplast	GO:0004709///MAP kinase kinase kinase activity+++GO:0005524///ATP binding	GO:0000919///cell plate assembly+++GO:0006952///defense response	IPR000719///Protein kinase domain+++IPR008271///Serine/threonine-protein kinase, active site+++IPR011009///Protein kinase-like domain superfamily+++IPR017441///Protein kinase, ATP binding site
101254641	LOC101254641	-2.43235	1.02e-43	G4081_9923	LOC101254641	0.71	1.46	0.62	4.08	8.2	2.94	15	31	13	89	169	61	0.93	5.07333	19.6667	106.333	-2.43235	1.02e-43	2.6e-44	LOC101254641	NA	mRNA	1	XM_004230277.4	coding	known	NC_015438.3	90586473	90587307	+	NA	101254641	NA	NA	101254641	NA	NA	NA	NA	NA	NA	NA	NA	NA
101249575	LOC101249575	4.6351	0	G4081_5564	LOC101249575	15.77	15.56	30.29	0.97	0.58	0.93	364	361	689	23	13	21	20.54	0.826667	471.333	19	4.6351	0	0	LOC101249575	NA	mRNA	1	XM_004229296.4	coding	known	NC_015438.3	81079247	81080149	-	NA	101249575	NA	NA	101249575	NA	NA	NA	NA	NA	NA	NA	NA	NA
101254643	LOC101254643	-3.49837	0	G4081_9925	LOC101254643	4.96	3.55	0.24	29.44	15.89	54.49	248	178	12	1517	772	2669.12	2.91667	33.2733	146	1652.71	-3.49837	0	0	LOC101254643	NA	mRNA	1	XM_004230698.4	coding	known	NC_015438.3	95056039	95058238	+	NA	101254643	NA	NA	101254643	NA	NA	NA	NA	ENOG410IEAP///NA	NA	NA	NA	IPR009646///Root cap
101248059	LOC101248059	1.73939	3.22e-08	G4081_4233	LOC101248059	0.83	0.76	3.53	0.37	0.33	0.84	13	12	55	6	5	13	1.70667	0.513333	26.6667	8	1.73939	3.22e-08	1.67e-08	LOC101248059	NA	mRNA	1	XM_004249272.4	coding	known	NC_015447.3	62228682	62230777	+	NA	101248059	NA	NA	101248059	NA	NA	NA	NA	COG5269///Transcription factor+++KOG0724///Transcription factor	GO:0005634///nucleus	GO:0003677///DNA binding+++GO:0003700///DNA-binding transcription factor activity	NA	IPR001005///SANT/Myb domain+++IPR009057///Homeobox-like domain superfamily+++IPR017884///SANT domain
101249574	LOC101249574	-1.16616	0	G4081_5563	LOC101249574	25.5	22.99	20.47	65.03	40.68	48.69	1328	1200	1046	3491	2059	2484	22.9867	51.4667	1191.33	2678	-1.16616	0	0	LOC101249574	NA	mRNA	1	XM_004247019.4	coding	known	NC_015446.3	54760329	54764756	+	NA	101249574	NA	NA	101249574	NA	NA	NA	NA	ENOG410IXJ8///NA+++ENOG41129ND///NA	GO:0005783///endoplasmic reticulum+++GO:0005789///endoplasmic reticulum membrane+++GO:0010168///ER body+++GO:0016020///membrane+++GO:0016021///integral component of membrane	GO:0005381///iron ion transmembrane transporter activity+++GO:0005384///manganese ion transmembrane transporter activity	GO:0006880///intracellular sequestering of iron ion+++GO:0030026///cellular manganese ion homeostasis	IPR008217///Ccc1 family
101259946	psi14C	1.24065	1.86e-09	G4081_14460	psi14C	2	1.86	2.66	0.97	0.9	0.89	47.95	44.9	62.85	24	21	21	2.17333	0.92	51.9	22	1.24065	1.86e-09	9.22e-10	psi14C	NA	mRNA	1	NM_001279335.1	coding	known	NC_015443.3	39581707	39582934	+	NA	101259946	NA	NA	101259946	NA	K13248	NA	NA	KOG3120///PHOsphatase	NA	GO:0016791///phosphatase activity	GO:0016311///dephosphorylation	IPR006384///Pyridoxal phosphate phosphatase-related+++IPR016965///Phosphatase PHOSPHO-type+++IPR023214///HAD superfamily+++IPR036412///HAD-like superfamily
101254638	LOC101254638	1.21957	5.48e-48	G4081_9921	LOC101254638	4.32	6.15	4.47	1.86	3.29	1.31	266	380	270	118	197	79	4.98	2.15333	305.333	131.333	1.21957	5.48e-48	1.33e-48	LOC101254638	NA	mRNA	1	XM_004247628.4	coding	known	NC_015446.3	68809040	68812116	+	NA	101254638	NA	NA	101254638	NA	K09419	NA	NA	COG5169///Transcription factor+++KOG0627///transcription factor	GO:0005634///nucleus+++GO:0005737///cytoplasm	GO:0000978///RNA polymerase II proximal promoter sequence-specific DNA binding+++GO:0003700///DNA-binding transcription factor activity+++GO:0043565///sequence-specific DNA binding	GO:0034605///cellular response to heat+++GO:0061408///positive regulation of transcription from RNA polymerase II promoter in response to heat stress	IPR000232///Heat shock factor (HSF)-type, DNA-binding+++IPR027725///Heat shock transcription factor family+++IPR036388///Winged helix-like DNA-binding domain superfamily+++IPR036390///Winged helix DNA-binding domain superfamily
101258407	LOC101258407	1.25228	4.53e-36	G4081_13139	LOC101258407	3.73	3.77	3.56	1.39	1.8	1.47	221	225	208	85	104	86	3.68667	1.55333	218	91.6667	1.25228	4.53e-36	1.27e-36	LOC101258407	NA	mRNA	2	XM_004229207.4+++XM_019214723.2	coding	known	NC_015438.3	74424077	74426387	+	NA	101258407	NA	NA	101258407	NA	K03327	NA	COG0534///Na+-driven multidrug efflux pump	COG0534///Mate efflux family protein+++KOG1347///Mate efflux family protein	GO:0016021///integral component of membrane	GO:0015238///drug transmembrane transporter activity+++GO:0015297///antiporter activity	GO:0006855///drug transmembrane transport	IPR002528///Multi antimicrobial extrusion protein
101248067	LOC101248067	1.20423	2.6e-71	G4081_4240	LOC101248067	13.65	24.42	19.62	7.84	9.34	8.01	332.73	598.31	471.21	196.92	221.37	191.31	19.23	8.39667	467.417	203.2	1.20423	2.6e-71	5.07e-72	LOC101248067	NA	mRNA	1	XM_004232563.4	coding	known	NC_015439.3	46351559	46352507	-	NA	101248067	NA	NA	101248067	NA	K22763	NA	NA	NA	NA	NA	NA	NA
112940685	LOC112940685	-1.07911	6.54e-09	G4081_26445	LOC112940685	2.56	3.59	5.39	5.11	13.54	6.2	19	27	40	39	98	45	3.84667	8.28333	28.6667	60.6667	-1.07911	6.54e-09	3.3e-09	LOC112940685	NA	mRNA	1	XM_026028946.1	coding	known	NC_015438.3	77565170	77565514	+	NA	112940685	NA	NA	112940685	NA	NA	NA	NA	ENOG410JM8R///NA+++ENOG41114RS///NA	NA	NA	NA	NA
101268821	LOC101268821	1.10162	4.64e-28	G4081_22089	LOC101268821	3.16	3.03	3.01	1.52	1.5	1.27	213	205	199	106	98	84	3.06667	1.43	205.667	96	1.10162	4.64e-28	1.47e-28	LOC101268821	NA	mRNA	1	XM_004232143.4	coding	known	NC_015439.3	51191741	51194221	+	NA	101268821	NA	NA	101268821	NA	NA	NA	NA	ENOG410Z7Z7///NA+++KOG4197///Pentatricopeptide repeat-containing protein	NA	NA	GO:0009451///RNA modification	IPR002885///Pentatricopeptide repeat+++IPR011990///Tetratricopeptide-like helical domain superfamily
543800	ACO5	4.65639	0	G4081_27774	ACO5	50.74	27.68	87.85	3.12	1.27	2.15	1277	700	2177	81	31	53	55.4233	2.18	1384.67	55	4.65639	0	0	ACO5	LeACO5	mRNA	1	NM_001247108.1	coding	known	NC_015444.3	30135946	30137152	-	NA	543800	NA	NA	543800	NA	K05933	NA	NA	KOG0143///oxidoreductase, 2OG-Fe(II) oxygenase family protein	NA	GO:0009815///1-aminocyclopropane-1-carboxylate oxidase activity+++GO:0046872///metal ion binding+++GO:0051213///dioxygenase activity	NA	IPR005123///Oxoglutarate/iron-dependent dioxygenase+++IPR026992///Non-haem dioxygenase N-terminal domain+++IPR027443///Isopenicillin N synthase-like
109119291	LOC109119291	-1.65119	0.000854	G4081_25113	LOC109119291	0	1.1	0	1.05	1.04	1.43	0	10.26	0	9.97	9.37	12.94	0.366667	1.17333	3.42	10.76	-1.65119	0.000853951	0.000555524	LOC109119291	NA	mRNA	1	XM_019211760.1	coding	known	NW_020443322.1	99	585	+	NA	109119291	NA	NA	109119291	NA	NA	NA	NA	NA	NA	NA	NA	NA
101264997	LOC101264997	1.17827	0.000369	G4081_18829	LOC101264997	0.9	0.53	0.47	0.18	0.32	0.35	29	17	15	6	10	11	0.633333	0.283333	20.3333	9	1.17827	0.000368825	0.000234151	LOC101264997	NA	mRNA	1	XM_026028053.1	coding	known	NC_015448.3	45641445	45649176	+	NA	101264997	NA	NA	101264997	NA	K02261	NA	COG1622///Heme/copper-type cytochrome/quinol oxidase, subunit 2	NA	GO:0005743///mitochondrial inner membrane+++GO:0016021///integral component of membrane+++GO:0070469///respiratory chain	GO:0004129///cytochrome-c oxidase activity+++GO:0005507///copper ion binding	GO:0042773///ATP synthesis coupled electron transport	IPR002429///Cytochrome c oxidase subunit II-like C-terminal+++IPR008972///Cupredoxin+++IPR011759///Cytochrome C oxidase subunit II, transmembrane domain+++IPR014222///Cytochrome c oxidase, subunit II+++IPR034210///Cytochrome c oxidase subunit 2, C-terminal+++IPR036257///Cytochrome C oxidase subunit II, transmembrane domain superfamily
101264995	LOC101264995	4.7613	0	G4081_18828	LOC101264995	38.74	28.09	61.9	1.91	1.84	0.98	1536	1117	2410	78	71	38	42.91	1.57667	1687.67	62.3333	4.7613	0	0	LOC101264995	NA	mRNA	1	XM_004233303.4	coding	known	NC_015439.3	38193641	38197625	-	NA	101264995	NA	NA	101264995	NA	K10712	NA	NA	ENOG4111Y3H///NA+++KOG4281///2-aminoethanethiol	GO:0005634///nucleus+++GO:0005829///cytosol	GO:0017172///cysteine dioxygenase activity+++GO:0046872///metal ion binding	GO:0001666///response to hypoxia+++GO:0018171///peptidyl-cysteine oxidation+++GO:0070483///detection of hypoxia	IPR011051///RmlC-like cupin domain superfamily+++IPR012864///Cysteine oxygenase/2-aminoethanethiol dioxygenase
101261476	LOC101261476	-1.54386	9.77e-15	G4081_15782	LOC101261476	0.58	0.27	0.03	1.3	0.32	0.89	42	19	2	98	23	63	0.293333	0.836667	21	61.3333	-1.54386	9.77e-15	4.11e-15	LOC101261476	NA	mRNA	2	XM_010313854.3+++XM_019215861.2	coding	known	NC_015447.3	62001030	62005865	+	NA	101261476	NA	NA	101261476	NA	NA	NA	NA	ENOG410IRZQ///NA+++ENOG410XYNX///NA	GO:0005634///nucleus+++GO:0005737///cytoplasm	NA	NA	NA
101243788	LOC101243788	2.15028	0	G4081_600	LOC101243788	36.66	59.34	107.64	14.06	13.75	18.24	663	1080	1922	262	242	323	67.88	15.35	1221.67	275.667	2.15028	0	0	LOC101243788	NA	mRNA	1	XM_004240090.4	coding	known	NC_015442.3	59113942	59116746	-	NA	101243788	NA	NA	101243788	NA	NA	NA	NA	NA	NA	NA	NA	NA
101243790	LOC101243790	-1.29176	9.95e-36	G4081_601	LOC101243790	3.6	2.7	2.37	4.83	7.38	9.25	105	79	68	145	209	264	2.89	7.15333	84	206	-1.29176	9.95e-36	2.81e-36	LOC101243790	NA	mRNA	1	XM_004240364.4	coding	known	NC_015443.3	1296815	1300272	+	NA	101243790	NA	NA	101243790	NA	NA	NA	NA	ENOG4111WNH///NA+++KOG4361///BCL-2-associated athanogene	GO:0005829///cytosol	GO:0051087///chaperone binding	GO:0009409///response to cold+++GO:0009651///response to salt stress+++GO:0010228///vegetative to reproductive phase transition of meristem	IPR000626///Ubiquitin domain+++IPR003103///BAG domain+++IPR029071///Ubiquitin-like domain superfamily+++IPR036533///BAG domain superfamily+++IPR039773///Molecular chaperone regulator BAG
101261478	LOC101261478	1.12491	5.24e-09	G4081_15784	LOC101261478	0.97	1.31	1.22	0.29	0.94	0.39	48	65	59	15	45	19	1.16667	0.54	57.3333	26.3333	1.12491	5.24e-09	2.64e-09	LOC101261478	NA	mRNA	1	XM_004249979.3	coding	known	NC_015448.3	2191918	2194384	+	NA	101261478	NA	NA	101261478	NA	NA	NA	NA	NA	NA	GO:0004497///monooxygenase activity+++GO:0005506///iron ion binding+++GO:0016705///oxidoreductase activity, acting on paired donors, with incorporation or reduction of molecular oxygen+++GO:0020037///heme binding	NA	IPR001128///Cytochrome P450+++IPR002401///Cytochrome P450, E-class, group I+++IPR017972///Cytochrome P450, conserved site+++IPR036396///Cytochrome P450 superfamily
101264974	LOC101264974	-1.53759	0	G4081_18810	LOC101264974	21.1	19.26	15.26	57.57	56.78	47.49	1118	1023	793	3144	2923	2465	18.54	53.9467	978	2844	-1.53759	0	0	LOC101264974	NA	mRNA	1	XM_004247346.4	coding	known	NC_015446.3	67592269	67596398	+	NA	101264974	NA	NA	101264974	NA	NA	NA	NA	COG5434///Glycoside hydrolase family 28+++ENOG410IEVG///NA	GO:0016021///integral component of membrane	GO:0004650///polygalacturonase activity	GO:0005975///carbohydrate metabolic process	IPR000743///Glycoside hydrolase, family 28+++IPR011050///Pectin lyase fold/virulence factor+++IPR012334///Pectin lyase fold
101261480	LOC101261480	-1.448	3.58e-54	G4081_15786	LOC101261480	3.29	1.86	0.86	7.85	3.32	5.18	160	91	41	394	157	247	2.00333	5.45	97.3333	266	-1.448	3.58e-54	8.14e-55	LOC101261480	NA	mRNA	1	XM_004250470.4	coding	known	NC_015448.3	3513985	3517074	-	NA	101261480	NA	NA	101261480	NA	K18810	NA	NA	ENOG410XRKC///NA+++KOG0656///(DC) complex that phosphorylates and inhibits members of the retinoblastoma (RB) protein family including RB1 and regulates the cell-cycle during G(1) S transition. Phosphorylation of RB1 allows dissociation of the transcription factor E2F from the RB E2F complex and the subsequent transcription of E2F target genes which are responsible for the progression through the…	GO:0000307///cyclin-dependent protein kinase holoenzyme complex+++GO:0005634///nucleus+++GO:0005737///cytoplasm	GO:0016538///cyclin-dependent protein serine/threonine kinase regulator activity+++GO:0019901///protein kinase binding	GO:0000079///regulation of cyclin-dependent protein serine/threonine kinase activity+++GO:0000278///mitotic cell cycle+++GO:0006468///protein phosphorylation+++GO:0007088///regulation of mitotic nuclear division+++GO:0008284///positive regulation of cell proliferation+++GO:0045787///positive regulation of cell cycle+++GO:0051301///cell division	IPR004367///Cyclin, C-terminal domain+++IPR006671///Cyclin, N-terminal+++IPR013763///Cyclin-like+++IPR036915///Cyclin-like superfamily+++IPR039361///Cyclin
109119275	LOC109119275	-1.37783	4.31e-15	G4081_25105	LOC109119275	3.53	3.4	1.48	9.34	4.33	8.31	36	35	15	98	43	82.87	2.80333	7.32667	28.6667	74.6233	-1.37783	4.31e-15	1.79e-15	LOC109119275	NA	mRNA	1	XM_019211743.1	coding	known	NW_020442645.1	2868	3311	+	NA	109119275	NA	NA	109119275	NA	NA	NA	NA	ENOG410J23K///NA+++ENOG410YMUZ///NA	GO:0005739///mitochondrion	NA	NA	NA
543794	exp11	-1.74998	3.06e-279	G4081_27768	exp11	13.1	7.26	7.72	40.15	24.1	30.07	444	247	257	1402	794	998	9.36	31.44	316	1064.67	-1.74998	3.06e-279	2.3e-280	exp11	NA	mRNA	1	NM_001247088.3	coding	known	NC_015441.3	65820848	65823608	-	NA	543794	NA	NA	543794	NA	NA	NA	NA	ENOG410IGT8///NA	GO:0005576///extracellular region+++GO:0005618///cell wall+++GO:0016020///membrane	NA	GO:0009664///plant-type cell wall organization+++GO:0071555///cell wall organization	IPR002963///Expansin+++IPR007112///Expansin/pollen allergen, DPBB domain+++IPR007117///Expansin, cellulose-binding-like domain+++IPR007118///Expansin/Lol pI+++IPR009009///RlpA-like protein, double-psi beta-barrel domain+++IPR036749///Expansin, cellulose-binding-like domain superfamily+++IPR036908///RlpA-like domain superfamily
101261481	LOC101261481	1.04921	5.72e-107	G4081_15787	LOC101261481	20.33	25.17	17.89	6.87	13.93	10.15	850.98	1057	735.59	296.52	566.82	416.27	21.13	10.3167	881.19	426.537	1.04921	5.72e-107	8.69e-108	LOC101261481	NA	mRNA	1	XM_004232956.4	coding	known	NC_015439.3	41454186	41456105	-	NA	101261481	NA	NA	101261481	NA	NA	NA	NA	COG3491///2OGFe(II) oxygenase+++KOG0143///oxidoreductase, 2OG-Fe(II) oxygenase family protein	NA	GO:0016682///oxidoreductase activity, acting on diphenols and related substances as donors, oxygen as acceptor+++GO:0046872///metal ion binding+++GO:0051213///dioxygenase activity	GO:0010150///leaf senescence	IPR005123///Oxoglutarate/iron-dependent dioxygenase+++IPR026992///Non-haem dioxygenase N-terminal domain+++IPR027443///Isopenicillin N synthase-like
101254847	LOC101254847	5.83531	9.25e-15	G4081_10097	LOC101254847	0.61	1.17	0.71	0.04	0	0	14	27	16	1	0	0	0.83	0.0133333	19	0.333333	5.83531	9.25e-15	3.89e-15	LOC101254847	NA	mRNA	1	XM_004248631.4	coding	known	NC_015447.3	56005545	56006684	+	NA	101254847	NA	NA	101254847	NA	NA	NA	NA	ENOG410IZJX///NA+++ENOG410YNJG///NA	GO:0005576///extracellular region+++GO:0005618///cell wall	NA	NA	NA
101253106	LOC101253106	1.21448	1.5e-111	G4081_8606	LOC101253106	24.44	21.79	14.91	11.01	8.2	7.13	874	782	524	406	285	250	20.38	8.78	726.667	313.667	1.21448	1.5e-111	2.22e-112	LOC101253106	NA	mRNA	1	XM_004244482.4	coding	known	NC_015445.3	1402475	1406542	+	NA	101253106	NA	NA	101253106	NA	NA	NA	NA	COG3621///Patatin group+++KOG0513///Patatin group	GO:0005773///vacuole	GO:0016787///hydrolase activity+++GO:0045735///nutrient reservoir activity	GO:0006952///defense response+++GO:0016042///lipid catabolic process	IPR002641///Patatin-like phospholipase domain+++IPR016035///Acyl transferase/acyl hydrolase/lysophospholipase
101254657	LOC101254657	-1.72582	0	G4081_9936	LOC101254657	33.2	17.28	4.27	80.93	42.71	57.54	1631	851	206	4098	2039	2769	18.25	60.3933	896	2968.67	-1.72582	0	0	LOC101254657	NA	mRNA	1	XM_004233098.4	coding	known	NC_015439.3	40542895	40545482	-	NA	101254657	NA	NA	101254657	NA	K19996	NA	NA	ENOG410XRSQ///NA+++KOG1471///transfer protein	GO:0005634///nucleus+++GO:0005829///cytosol+++GO:0005886///plasma membrane	GO:0008289///lipid binding	GO:0007049///cell cycle+++GO:0051301///cell division	IPR001251///CRAL-TRIO lipid binding domain+++IPR009038///GOLD domain+++IPR011074///CRAL/TRIO, N-terminal domain+++IPR036273///CRAL/TRIO, N-terminal domain superfamily+++IPR036865///CRAL-TRIO lipid binding domain superfamily
101254849	LOC101254849	-1.29502	1.48e-167	G4081_10099	LOC101254849	7.47	10.54	7.89	10.3	29.22	24.86	351	497	364	499	1335	1145	8.63333	21.46	404	993	-1.29502	1.48e-167	1.68e-168	LOC101254849	NA	mRNA	1	XM_004248781.3	coding	known	NC_015447.3	32254683	32259914	+	NA	101254849	NA	NA	101254849	NA	K22279	NA	NA	NA	NA	GO:0004553///hydrolase activity, hydrolyzing O-glycosyl compounds+++GO:0050392///vicianin beta-glucosidase activity	GO:0016052///carbohydrate catabolic process	IPR001360///Glycoside hydrolase family 1+++IPR017853///Glycoside hydrolase superfamily+++IPR018120///Glycoside hydrolase family 1, active site+++IPR033132///Glycosyl hydrolases family 1, N-terminal conserved site
101254651	LOC101254651	3.6545	1.18e-18	G4081_9930	LOC101254651	1.51	1.17	0.65	0.04	0.16	0.08	40	31	17	1	4	2	1.11	0.0933333	29.3333	2.33333	3.6545	1.18e-18	4.52e-19	LOC101254651	NA	mRNA	1	XM_004249691.3	coding	known	NC_015447.3	61059350	61060917	+	NA	101254651	NA	NA	101254651	NA	K09419	NA	NA	COG5169///Transcription factor+++KOG0627///transcription factor	GO:0005634///nucleus+++GO:0005737///cytoplasm	GO:0000978///RNA polymerase II proximal promoter sequence-specific DNA binding+++GO:0003700///DNA-binding transcription factor activity+++GO:0043565///sequence-specific DNA binding	GO:0034605///cellular response to heat+++GO:0046686///response to cadmium ion+++GO:0061408///positive regulation of transcription from RNA polymerase II promoter in response to heat stress	IPR000232///Heat shock factor (HSF)-type, DNA-binding+++IPR027725///Heat shock transcription factor family+++IPR036388///Winged helix-like DNA-binding domain superfamily+++IPR036390///Winged helix DNA-binding domain superfamily
101249592	JRE1	2.80978	8.51e-19	G4081_5579	JRE1	1.97	2.25	1.17	0.14	0.35	0.29	41	47	24	3	7	6	1.79667	0.26	37.3333	5.33333	2.80978	8.51e-19	3.24e-19	JRE1	Sl-ERF.B6	mRNA	1	XM_004231099.4	coding	known	NC_015438.3	83839035	83839856	+	NA	101249592	NA	NA	101249592	NA	NA	NA	NA	ENOG410JD73///NA+++ENOG41116MW///NA	GO:0005634///nucleus	GO:0003677///DNA binding+++GO:0003700///DNA-binding transcription factor activity+++GO:0043565///sequence-specific DNA binding	GO:0006952///defense response+++GO:0009873///ethylene-activated signaling pathway+++GO:0010200///response to chitin	IPR001471///AP2/ERF domain+++IPR016177///DNA-binding domain superfamily+++IPR036955///AP2/ERF domain superfamily
101248077	LOC101248077	2.85417	0	G4081_4248	LOC101248077	5.71	7.72	7.79	1.15	0.92	0.86	612.61	829.34	818.46	126.79	96.34	90	7.07333	0.976667	753.47	104.377	2.85417	0	0	LOC101248077	NA	mRNA	1	XM_004234201.4	coding	known	NC_015440.3	759507	763639	+	NA	101248077	NA	NA	101248077	NA	K13420	NA	NA	COG0515///Serine Threonine protein kinase+++COG4886///leucine Rich Repeat+++ENOG410IH5R///NA	GO:0005886///plasma membrane+++GO:0016021///integral component of membrane	GO:0004674///protein serine/threonine kinase activity+++GO:0005524///ATP binding	NA	IPR000719///Protein kinase domain+++IPR001611///Leucine-rich repeat+++IPR003591///Leucine-rich repeat, typical subtype+++IPR008271///Serine/threonine-protein kinase, active site+++IPR011009///Protein kinase-like domain superfamily+++IPR013210///Leucine-rich repeat-containing N-terminal, plant-type+++IPR017441///Protein kinase, ATP binding site+++IPR032675///Leucine-rich repeat domain superfamily
101253101	LOC101253101	1.30898	6.28e-81	G4081_8602	LOC101253101	4.44	4.28	8.06	2.34	2.36	2.37	365	364	671	195	184	187	5.59333	2.35667	466.667	188.667	1.30898	6.28e-81	1.14e-81	LOC101253101	SLGLR3.1	mRNA	2	XM_004243421.4+++XM_010325521.3	coding	known	NC_015444.3	61030886	61035931	+	NA	101253101	NA	NA	101253101	NA	K05387	NA	NA	ENOG410ISQH///NA	GO:0016021///integral component of membrane	GO:0004970///ionotropic glutamate receptor activity	NA	IPR001320///Ionotropic glutamate receptor+++IPR001638///Solute-binding protein family 3/N-terminal domain of MltF+++IPR001828///Receptor, ligand binding region+++IPR017103///Ionotropic glutamate receptor, plant+++IPR028082///Periplasmic binding protein-like I
101254662	LOC101254662	-1.93024	0	G4081_9940	LOC101254662	32.1	14.14	6.19	91.28	38.3	69.92	2078	917	393	6091	2409	4434	17.4767	66.5	1129.33	4311.33	-1.93024	0	0	LOC101254662	NA	mRNA	1	XM_004251073.4	coding	known	NC_015448.3	54201522	54204361	-	NA	101254662	NA	NA	101254662	NA	NA	NA	NA	NA	NA	NA	NA	NA
101268801	LOC101268801	1.07169	3.07e-17	G4081_22071	LOC101268801	3.88	3.92	2.88	1.75	1.68	1.67	140	142	102	65	59	59	3.56	1.7	128	61	1.07169	3.07e-17	1.21e-17	LOC101268801	NA	mRNA	1	XM_010327233.3	coding	known	NC_015438.3	84418546	84419910	+	NA	101268801	NA	NA	101268801	NA	NA	NA	NA	COG5048///Zinc finger protein+++KOG1721///Zinc finger protein	GO:0005634///nucleus	GO:0003700///DNA-binding transcription factor activity+++GO:0044212///transcription regulatory region DNA binding+++GO:0046872///metal ion binding	GO:0006355///regulation of transcription, DNA-templated	IPR013087///Zinc finger C2H2-type+++IPR036236///Zinc finger C2H2 superfamily
101258393	LOC101258393	3.19573	1.14e-165	G4081_13129	LOC101258393	8.15	5.22	7.82	0.74	0.77	0.81	361	232	340	34	33	35	7.06333	0.773333	311	34	3.19573	1.14e-165	1.31e-166	LOC101258393	NA	mRNA	1	XM_004245047.4	coding	known	NC_015445.3	52834580	52838828	+	NA	101258393	NA	NA	101258393	NA	NA	NA	NA	COG0654///oxidoreductase activity, acting on paired donors, with incorporation or reduction of molecular oxygen, NAD(P)H as one donor, and incorporation of one atom of oxygen+++KOG2614///Catalyzes the hydroxylation of L-kynurenine (L-Kyn) to form 3-hydroxy-L-kynurenine (L-3OHKyn). Required for synthesis of quinolinic acid	NA	GO:0004497///monooxygenase activity+++GO:0071949///FAD binding	GO:0002239///response to oomycetes	IPR002938///FAD-binding domain+++IPR036188///FAD/NAD(P)-binding domain superfamily
101248083	LOC101248083	-1.9441	0	G4081_4252	LOC101248083	10.04	5.74	2.2	32.82	15.17	21.04	592	339	127	1994	869	1215	5.99333	23.01	352.667	1359.33	-1.9441	0	0	LOC101248083	NA	mRNA	1	XM_004234885.4	coding	known	NC_015440.3	55186966	55190236	+	NA	101248083	NA	NA	101248083	NA	K01051	NA	NA	COG4677///pectinesterase+++ENOG410J9MC///NA	GO:0005576///extracellular region+++GO:0005618///cell wall	GO:0030599///pectinesterase activity+++GO:0045330///aspartyl esterase activity+++GO:0046910///pectinesterase inhibitor activity	GO:0042545///cell wall modification+++GO:0045490///pectin catabolic process	IPR000070///Pectinesterase, catalytic+++IPR006501///Pectinesterase inhibitor domain+++IPR011050///Pectin lyase fold/virulence factor+++IPR012334///Pectin lyase fold+++IPR018040///Pectinesterase, Tyr active site+++IPR033131///Pectinesterase, Asp active site+++IPR035513///Invertase/pectin methylesterase inhibitor domain superfamily
101261484	LOC101261484	-1.23085	2.87e-56	G4081_15788	LOC101261484	8.01	3.13	1.57	13.32	6.31	10.18	286	112	55	490	219	356	4.23667	9.93667	151	355	-1.23085	2.87e-56	6.4e-57	LOC101261484	NA	mRNA	2	XM_004250931.4+++XM_010315001.3	coding	known	NC_015448.3	52388106	52391792	+	NA	101261484	NA	NA	101261484	NA	NA	NA	NA	NA	GO:0000775///chromosome, centromeric region+++GO:0005634///nucleus	NA	GO:0045144///meiotic sister chromatid segregation+++GO:0051301///cell division	IPR011515///Shugoshin, C-terminal
101264985	LOC101264985	-1.28724	4.55e-176	G4081_18819	LOC101264985	10.75	4.18	1.78	17.36	10.53	12.79	834	326	133	1390	797	974	5.57	13.56	431	1053.67	-1.28724	4.55e-176	5.01e-177	LOC101264985	NA	mRNA	3	XM_004231224.4+++XM_010314374.3+++XM_010314382.3	coding	known	NC_015438.3	89214244	89219714	-	NA	101264985	NA	NA	101264985	NA	K10406	NA	NA	COG5059///Kinesin family member+++KOG0239///Kinesin family member	GO:0005871///kinesin complex+++GO:0005874///microtubule	GO:0003777///microtubule motor activity+++GO:0005524///ATP binding+++GO:0008017///microtubule binding+++GO:0016887///ATPase activity	GO:0007018///microtubule-based movement	IPR001752///Kinesin motor domain+++IPR019821///Kinesin motor domain, conserved site+++IPR027417///P-loop containing nucleoside triphosphate hydrolase+++IPR027640///Kinesin-like protein+++IPR036961///Kinesin motor domain superfamily
101263538	LOC101263538	-2.58254	6.6e-33	G4081_17551	LOC101263538	0.3	0.32	0.08	1.39	1.26	1.55	16	17	4	76	65	81	0.233333	1.4	12.3333	74	-2.58254	6.6e-33	1.93e-33	LOC101263538	NA	mRNA	1	XM_004245829.3	coding	known	NC_015445.3	61202446	61208365	+	NA	101263538	NA	NA	101263538	NA	K14638	NA	NA	COG3104///transporter+++KOG1237///transporter	GO:0005886///plasma membrane+++GO:0016021///integral component of membrane	GO:0015112///nitrate transmembrane transporter activity+++GO:0015293///symporter activity+++GO:0015386///potassium:proton antiporter activity	GO:0010150///leaf senescence+++GO:0010167///response to nitrate+++GO:0015706///nitrate transport+++GO:0055075///potassium ion homeostasis+++GO:1902600///proton transmembrane transport	IPR000109///Proton-dependent oligopeptide transporter family+++IPR020846///Major facilitator superfamily domain+++IPR036259///MFS transporter superfamily
101258472	LOC101258472	-1.19898	8.45e-222	G4081_13192	LOC101258472	50.27	27.25	9.42	74.98	50.9	74.72	1121	611	207	1723	1104	1632	28.98	66.8667	646.333	1486.33	-1.19898	8.45e-222	7.75e-223	LOC101258472	NA	mRNA	1	XM_004244020.4	coding	known	NC_015444.3	67383203	67384077	+	NA	101258472	NA	NA	101258472	NA	NA	NA	NA	NA	NA	NA	NA	NA
104645764	LOC104645764	-2.13508	8.59e-09	G4081_22901	LOC104645764	0.89	0.38	0.64	2.11	2.75	3.65	7	3	5	17	21	28	0.636667	2.83667	5	22	-2.13508	8.59e-09	4.36e-09	LOC104645764	NA	mRNA	1	XM_010318134.2	coding	known	NC_015439.3	47451560	47451919	-	NA	104645764	NA	NA	104645764	NA	NA	NA	NA	NA	NA	NA	NA	NA
101243853	LOC101243853	1.13577	0	G4081_654	LOC101243853	67.83	84.28	145.91	43.49	47.49	44.74	2487.15	3100.7	5256.15	1643.67	1692.63	1607.01	99.34	45.24	3614.67	1647.77	1.13577	0	0	LOC101243853	NA	mRNA	1	XM_004232895.4	coding	known	NC_015439.3	42928463	42929935	-	NA	101243853	NA	NA	101243853	NA	NA	NA	NA	NA	GO:0005737///cytoplasm	GO:0008970///phospholipase A1 activity	GO:0016042///lipid catabolic process	IPR002921///Fungal lipase-like domain+++IPR029058///Alpha/Beta hydrolase fold+++IPR033556///Phospholipase A1-II
101261987	LOC101261987	5.54232	8.38e-231	G4081_16223	LOC101261987	29.84	34.91	3.92	0.55	0.36	0.58	423	499	55	8	5	8	22.89	0.496667	325.667	7	5.54232	8.38e-231	7.44e-232	LOC101261987	NA	mRNA	1	XM_004233537.4	coding	known	NC_015439.3	55485220	55487884	-	NA	101261987	NA	NA	101261987	NA	NA	NA	NA	ENOG410JSDV///NA+++ENOG41108WC///NA	GO:0005634///nucleus	GO:0003700///DNA-binding transcription factor activity+++GO:0008134///transcription factor binding+++GO:0043565///sequence-specific DNA binding+++GO:0044212///transcription regulatory region DNA binding+++GO:0046872///metal ion binding	GO:0006817///phosphate ion transport	IPR003657///WRKY domain+++IPR036576///WRKY domain superfamily
101254620	LOC101254620	-3.38491	0	G4081_9906	LOC101254620	5.94	5.19	1.89	38.81	53.6	45.74	279	242	87	1871	2414	2077	4.34	46.05	202.667	2120.67	-3.38491	0	0	LOC101254620	NA	mRNA	2	NM_001279347.2+++XM_019215023.2	coding	known	NC_015445.3	55474195	55477901	-	NA	101254620	NA	NA	101254620	NA	K17913	NA	NA	KOG1285///dioxygenase	NA	GO:0016702///oxidoreductase activity, acting on single donors with incorporation of molecular oxygen, incorporation of two atoms of oxygen+++GO:0046872///metal ion binding	NA	IPR004294///Carotenoid oxygenase
101258470	LOC101258470	2.12809	0	G4081_13190	LOC101258470	13.63	18.2	24.75	3.8	4.43	4.74	713	954	1270	205	225	243	18.86	4.32333	979	224.333	2.12809	0	0	LOC101258470	NA	mRNA	1	XM_004243519.4	coding	known	NC_015444.3	58803449	58808843	+	NA	101258470	NA	NA	101258470	NA	K00036	NA	COG0364///Glucose-6-phosphate 1-dehydrogenase	COG0364///Glucose-6-phosphate 1-dehydrogenase+++KOG0563///glucose-6-phosphate 1-dehydrogenase	GO:0009570///chloroplast stroma	GO:0004345///glucose-6-phosphate dehydrogenase activity+++GO:0050661///NADP binding	GO:0006006///glucose metabolic process+++GO:0009051///pentose-phosphate shunt, oxidative branch	IPR001282///Glucose-6-phosphate dehydrogenase+++IPR019796///Glucose-6-phosphate dehydrogenase, active site+++IPR022674///Glucose-6-phosphate dehydrogenase, NAD-binding+++IPR022675///Glucose-6-phosphate dehydrogenase, C-terminal+++IPR036291///NAD(P)-binding domain superfamily
101254619	LOC101254619	-1.37405	1.46e-70	G4081_9905	LOC101254619	6.96	3.38	1.04	13.63	5.31	10.51	267	130	39	539	198	395	3.79333	9.81667	145.333	377.333	-1.37405	1.46e-70	2.87e-71	LOC101254619	SlSUN22	mRNA	1	XM_004245036.4	coding	known	NC_015445.3	52437050	52439431	+	NA	101254619	NA	NA	101254619	NA	NA	NA	NA	ENOG410J7TK///NA+++ENOG4111DSA///NA	NA	NA	NA	IPR000048///IQ motif, EF-hand binding site+++IPR025064///Domain of unknown function DUF4005
101263542	LOC101263542	1.04167	7.27e-103	G4081_17555	LOC101263542	23.94	25.13	29.96	10.68	14.09	13.83	783	825	963	360	448	443	26.3433	12.8667	857	417	1.04167	7.27e-103	1.13e-103	LOC101263542	SlWRKY23+++SlWRKY4	mRNA	1	XM_004229329.2	coding	known	NC_015438.3	78216008	78218463	+	NA	101263542	NA	NA	101263542	NA	NA	NA	NA	ENOG410IXGH///NA+++ENOG410YRNP///NA	GO:0005634///nucleus	GO:0003700///DNA-binding transcription factor activity+++GO:0043565///sequence-specific DNA binding	GO:0009624///response to nematode+++GO:0009733///response to auxin	IPR003657///WRKY domain+++IPR017396///WRKY transcription factor, group IIc+++IPR036576///WRKY domain superfamily
101261991	LOC101261991	-1.75788	3.67e-194	G4081_16227	LOC101261991	7.83	4.42	2.28	24.46	7.78	16.9	356	199	95	1105	362	735	4.84333	16.38	216.667	734	-1.75788	3.67e-194	3.75e-195	LOC101261991	NA	mRNA	2	XM_004234530.4+++XM_026029819.1	coding	known	NC_015440.3	6357294	6362371	-	NA	101261991	NA	NA	101261991	NA	K03327	NA	COG0534///Na+-driven multidrug efflux pump	COG0534///Mate efflux family protein+++KOG1347///Mate efflux family protein	GO:0005774///vacuolar membrane+++GO:0016021///integral component of membrane	GO:0015238///drug transmembrane transporter activity+++GO:0015297///antiporter activity	GO:0006855///drug transmembrane transport+++GO:0046618///drug export	IPR002528///Multi antimicrobial extrusion protein
101254622	p69c	-2.18859	7.29e-10	G4081_9907	p69c	0.09	0.05	0.11	0.5	0.44	0.17	6	3	7	34	28.06	11	0.0833333	0.37	5.33333	24.3533	-2.18859	7.29e-10	3.56e-10	p69c	NA	mRNA	1	NM_001330779.1	coding	known	NC_015445.3	63435446	63437862	+	NA	101254622	NA	NA	101254622	NA	NA	NA	NA	ENOG410II14///NA	NA	GO:0004252///serine-type endopeptidase activity	NA	IPR000209///Peptidase S8/S53 domain+++IPR003137///PA domain+++IPR010259///Peptidase S8 propeptide/proteinase inhibitor I9+++IPR015500///Peptidase S8, subtilisin-related+++IPR023827///Peptidase S8, subtilisin, Asp-active site+++IPR034197///Cucumisin-like catalytic domain+++IPR036852///Peptidase S8/S53 domain superfamily+++IPR037045///Peptidase S8 propeptide/proteinase inhibitor I9 superfamily
101251077	LOC101251077	-2.77754	0	G4081_6874	LOC101251077	157.5	64.11	30.72	780.16	361.99	589.89	2578	1057	497	13156	5767	9457	84.11	577.347	1377.33	9460	-2.77754	0	0	LOC101251077	NA	mRNA	1	XM_004235992.4	coding	known	NC_015440.3	67054950	67056401	-	NA	101251077	NA	NA	101251077	NA	NA	NA	NA	ENOG410J18A///NA+++ENOG410YQ6U///NA	GO:0005576///extracellular region	NA	GO:0009740///gibberellic acid mediated signaling pathway+++GO:0009744///response to sucrose+++GO:0009749///response to glucose+++GO:0009750///response to fructose+++GO:0080167///response to karrikin	IPR003854///Gibberellin regulated protein
104645768	LOC104645768	-2.66054	1.71e-65	G4081_22903	LOC104645768	1.19	0.88	0.28	5.8	3.21	5.86	35	26	8	176	92	169	0.783333	4.95667	23	145.667	-2.66054	1.71e-65	3.52e-66	LOC104645768	NA	mRNA	1	XM_010318151.3	coding	known	NC_015439.3	47154809	47155937	+	NA	104645768	NA	NA	104645768	NA	NA	NA	NA	NA	NA	NA	NA	NA
101249558	LOC101249558	2.19287	1.48e-221	G4081_5547	LOC101249558	12.65	12.36	12.94	2.75	2.03	3.53	629	616	631	141	98	172	12.65	2.77	625.333	137	2.19287	1.48e-221	1.36e-222	LOC101249558	NA	mRNA	1	XM_004242174.4	coding	known	NC_015443.3	41397078	41400843	-	NA	101249558	NA	NA	101249558	NA	K07192	NA	COG2268///Uncharacterized membrane protein YqiK, contains Band7/PHB/SPFH domain	KOG2668///Flotillin	GO:0005886///plasma membrane+++GO:0005901///caveola+++GO:0016324///apical plasma membrane	NA	GO:0009877///nodulation	IPR001107///Band 7 domain+++IPR027705///Flotillin family+++IPR036013///Band 7/SPFH domain superfamily
104645771	LOC104645771	-1.99758	5.4e-05	G4081_22905	LOC104645771	0.32	0.09	0	0.44	0.47	0.75	7	2	0	10	10	16	0.136667	0.553333	3	12	-1.99758	5.4e-05	3.27e-05	LOC104645771	NA	mRNA	1	XM_010318154.2	coding	known	NC_015439.3	47144138	47144995	+	NA	104645771	NA	NA	104645771	NA	NA	NA	NA	NA	NA	NA	NA	NA
101258477	LOC101258477	-1.20164	8.09e-105	G4081_13196	LOC101258477	7.42	3.99	3.1	14.04	8.69	10.6	465	250	190	906	529	650	4.83667	11.11	301.667	695	-1.20164	8.09e-105	1.24e-105	LOC101258477	NA	mRNA	2	XM_004245983.4+++XM_010327327.3	coding	known	NC_015445.3	59357154	59363851	+	NA	101258477	NA	NA	101258477	NA	K22753	NA	NA	ENOG41121N2///NA+++KOG0800///finger protein	GO:0005774///vacuolar membrane+++GO:0016021///integral component of membrane	GO:0016740///transferase activity+++GO:0046872///metal ion binding	GO:0016567///protein ubiquitination	IPR001841///Zinc finger, RING-type+++IPR013083///Zinc finger, RING/FYVE/PHD-type
101255795	LOC101255795	-1.49073	1.11e-130	G4081_10921	LOC101255795	12.04	3.98	1.59	21.95	11.68	15.88	455	151	59	855	429	588	5.87	16.5033	221.667	624	-1.49073	1.11e-130	1.48e-131	LOC101255795	NA	mRNA	2	XM_004240486.4+++XM_010323545.3	coding	known	NC_015443.3	2919191	2922767	+	NA	101255795	NA	NA	101255795	NA	NA	NA	NA	ENOG410INIX///NA+++ENOG410YABV///NA	NA	NA	NA	NA
101251084	ERF84	1.43028	4.15e-185	G4081_6881	ERF84	23.16	23.45	15.99	7.15	14.04	2.21	1049	1065	711	334	618	98	20.8667	7.8	941.667	350	1.43028	4.15e-185	4.4e-186	ERF84	SlERF-D6+++SlERF84	mRNA	1	XM_004237769.4	coding	known	NC_015441.3	58831100	58833088	+	NA	101251084	NA	NA	101251084	NA	NA	NA	NA	ENOG410J25I///NA+++ENOG410YYVP///NA	GO:0005634///nucleus	GO:0003677///DNA binding+++GO:0003700///DNA-binding transcription factor activity	GO:0006970///response to osmotic stress+++GO:0009737///response to abscisic acid+++GO:0009738///abscisic acid-activated signaling pathway+++GO:0009749///response to glucose+++GO:0009788///negative regulation of abscisic acid-activated signaling pathway+++GO:0009873///ethylene-activated signaling pathway+++GO:0050832///defense response to fungus+++GO:1902074///response to salt	IPR001471///AP2/ERF domain+++IPR016177///DNA-binding domain superfamily+++IPR036955///AP2/ERF domain superfamily
101251083	LOC101251083	-2.48549	0	G4081_6880	LOC101251083	33.72	14.71	8.11	140.21	66.17	110.03	1002	439	237	4296	1913	3204	18.8467	105.47	559.333	3137.67	-2.48549	0	0	LOC101251083	NA	mRNA	2	XM_004237473.4+++XM_004237474.4	coding	known	NC_015441.3	44734957	44737858	+	NA	101251083	NA	NA	101251083	NA	NA	NA	NA	ENOG4111PGT///NA+++KOG0149///RNA binding motif protein	GO:0005634///nucleus+++GO:1990904///ribonucleoprotein complex	GO:0003723///RNA binding+++GO:0003729///mRNA binding	GO:0006397///mRNA processing+++GO:0009414///response to water deprivation+++GO:0009651///response to salt stress+++GO:0009737///response to abscisic acid+++GO:0010029///regulation of seed germination	IPR000504///RNA recognition motif domain+++IPR012677///Nucleotide-binding alpha-beta plait domain superfamily+++IPR035979///RNA-binding domain superfamily
544276	LOC544276	-1.34234	9.88e-180	G4081_28205	LOC544276	7.25	6.54	7.44	14.32	31.64	8.27	409	370	412	833	1735	457	7.07667	18.0767	397	1008.33	-1.34234	9.88e-180	1.07e-180	LOC544276	ICL	mRNA	1	NM_001246949.2	coding	known	NC_015444.3	61098568	61100950	-	NA	544276	NA	NA	544276	NA	K01637	NA	COG2224///Isocitrate lyase	KOG1260///Isocitrate lyase	GO:0009514///glyoxysome	GO:0004451///isocitrate lyase activity+++GO:0046872///metal ion binding	GO:0006097///glyoxylate cycle+++GO:0006099///tricarboxylic acid cycle	IPR006254///Isocitrate lyase+++IPR015813///Pyruvate/Phosphoenolpyruvate kinase-like domain superfamily+++IPR018523///Isocitrate lyase/phosphorylmutase, conserved site+++IPR039556///ICL/PEPM domain
101255802	LOC101255802	-1.77901	2.62e-142	G4081_10926	LOC101255802	5.99	3.89	2	17.13	10.73	12.92	232.58	151.65	76.31	686.15	405.35	491.69	3.96	13.5933	153.513	527.73	-1.77901	2.62e-142	3.32e-143	LOC101255802	NA	mRNA	1	XM_004242194.4	coding	known	NC_015443.3	40646127	40648036	+	NA	101255802	NA	NA	101255802	NA	NA	NA	NA	COG3240///GDSL esterase lipase+++ENOG410IHW2///NA	GO:0005576///extracellular region	GO:0016298///lipase activity	GO:0016042///lipid catabolic process	IPR001087///GDSL lipase/esterase+++IPR035669///GDSL lipase/esterase-like, plant+++IPR036514///SGNH hydrolase superfamily
544272	XTH1	-1.76867	0	G4081_28201	XTH1	41.43	29.27	18.35	136.4	62.85	103.63	1385	982	603	4700	2043	3394	29.6833	100.96	990	3379	-1.76867	0	0	XTH1	LeXTH1+++ext	mRNA	1	NM_001246929.2	coding	known	NC_015438.3	89687545	89690228	-	NA	544272	NA	NA	544272	NA	K08235	NA	NA	NA	GO:0005576///extracellular region+++GO:0005618///cell wall+++GO:0048046///apoplast	GO:0004553///hydrolase activity, hydrolyzing O-glycosyl compounds+++GO:0016740///transferase activity+++GO:0016762///xyloglucan:xyloglucosyl transferase activity+++GO:0016787///hydrolase activity+++GO:0016798///hydrolase activity, acting on glycosyl bonds	GO:0005975///carbohydrate metabolic process+++GO:0006073///cellular glucan metabolic process+++GO:0008152///metabolic process+++GO:0010411///xyloglucan metabolic process+++GO:0042546///cell wall biogenesis+++GO:0071555///cell wall organization	IPR000757///Glycoside hydrolase family 16+++IPR008263///Glycoside hydrolase, family 16, active site+++IPR008264///Beta-glucanase+++IPR010713///Xyloglucan endo-transglycosylase, C-terminal+++IPR013320///Concanavalin A-like lectin/glucanase domain superfamily+++IPR016455///Xyloglucan endotransglucosylase/hydrolase
101261974	LOC101261974	2.73361	1.34e-51	G4081_16210	LOC101261974	2.41	4.67	0.48	0.41	0.72	0.11	102	211	19	17	28	5	2.52	0.413333	110.667	16.6667	2.73361	1.34e-51	3.13e-52	LOC101261974	NA	mRNA	4	XM_004249153.4+++XM_010313777.3+++XM_010313779.3+++XM_010313780.3	coding	known	NC_015447.3	60884627	60892042	-	NA	101261974	NA	NA	101261974	NA	K08064	NA	NA	COG5224///Nuclear transcription factor Y+++KOG1561///Nuclear transcription factor Y	GO:0005634///nucleus	GO:0003677///DNA binding+++GO:0003700///DNA-binding transcription factor activity	GO:0045892///negative regulation of transcription, DNA-templated	IPR001289///Nuclear transcription factor Y subunit A
101243863	LOC101243863	-2.83739	1.22e-304	G4081_664	LOC101243863	7.51	4.22	2.98	45.45	22.72	37.08	138	78	54	860	406	667	4.90333	35.0833	90	644.333	-2.83739	1.22e-304	8.51e-306	LOC101243863	NA	mRNA	1	XM_004251333.3	coding	known	NC_015448.3	53356945	53357679	-	NA	101243863	NA	NA	101243863	NA	NA	NA	NA	NA	GO:0005737///cytoplasm	GO:0008146///sulfotransferase activity	NA	IPR000863///Sulfotransferase domain+++IPR027417///P-loop containing nucleoside triphosphate hydrolase
101265046	LOC101265046	1.17759	9.8e-247	G4081_18871	LOC101265046	34.86	36.16	48.67	16.74	19.48	16.81	1495	1555	2049	740	812	706	39.8967	17.6767	1699.67	752.667	1.17759	9.8e-247	8.16e-248	LOC101265046	NA	mRNA	1	XM_004244214.4	coding	known	NC_015444.3	65445421	65449591	+	NA	101265046	NA	NA	101265046	NA	NA	NA	NA	COG0515///Serine Threonine protein kinase+++KOG1187///receptor-like protein kinase	GO:0005886///plasma membrane	GO:0004674///protein serine/threonine kinase activity+++GO:0005524///ATP binding	GO:0002237///response to molecule of bacterial origin+++GO:0009409///response to cold+++GO:0009625///response to insect+++GO:0046777///protein autophosphorylation+++GO:0050826///response to freezing	IPR000719///Protein kinase domain+++IPR008271///Serine/threonine-protein kinase, active site+++IPR011009///Protein kinase-like domain superfamily+++IPR017441///Protein kinase, ATP binding site
101261977	LOC101261977	2.41171	0	G4081_16213	LOC101261977	124.97	107.15	113.44	22.13	18.93	24	5401	4644	4813	986	795	1016	115.187	21.6867	4952.67	932.333	2.41171	0	0	LOC101261977	NA	mRNA	1	XM_004249573.4	coding	known	NC_015447.3	65247684	65249620	-	NA	101261977	NA	NA	101261977	NA	NA	NA	NA	COG1819///Transferase+++KOG1192///UDP-Glycosyltransferase	GO:0043231///intracellular membrane-bounded organelle	GO:0008194///UDP-glycosyltransferase activity+++GO:0080043///quercetin 3-O-glucosyltransferase activity+++GO:0080044///quercetin 7-O-glucosyltransferase activity	NA	IPR002213///UDP-glucuronosyl/UDP-glucosyltransferase+++IPR035595///UDP-glycosyltransferase family, conserved site
101243868	LOC101243868	-1.47952	1.31e-46	G4081_668	LOC101243868	6.18	2.65	3.11	13.36	8.83	11.13	123	53	61	274	171	217	3.98	11.1067	79	220.667	-1.47952	1.31e-46	3.24e-47	LOC101243868	NA	mRNA	1	NM_001318001.1	coding	known	NC_015440.3	56899661	56903025	+	NA	101243868	NA	NA	101243868	NA	NA	NA	NA	ENOG4111TTK///NA+++KOG1674///Cyclin-dependent protein kinase	NA	GO:0019901///protein kinase binding	GO:0000079///regulation of cyclin-dependent protein serine/threonine kinase activity+++GO:0007049///cell cycle+++GO:0051301///cell division	IPR012389///Cyclin P/U+++IPR013922///Cyclin PHO80-like+++IPR036915///Cyclin-like superfamily
101254632	LOC101254632	2.33015	0	G4081_9916	LOC101254632	37.57	35.52	43.42	7.82	7.33	8.08	1049	996	1193	225	199	221	38.8367	7.74333	1079.33	215	2.33015	0	0	LOC101254632	NA	mRNA	1	XM_004229312.4	coding	known	NC_015438.3	81041428	81042502	-	NA	101254632	NA	NA	101254632	NA	NA	NA	NA	NA	NA	NA	NA	NA
101254635	LOC101254635	-1.51996	3.4e-99	G4081_9918	LOC101254635	9.7	8.97	3.25	19.23	21.83	22.38	212	197	70	433	464	479	7.30667	21.1467	159.667	458.667	-1.51996	3.4e-99	5.41e-100	LOC101254635	NA	mRNA	1	XM_004247397.4	coding	known	NC_015446.3	66994787	66995645	-	NA	101254635	NA	NA	101254635	NA	K08065	NA	NA	COG2036///Core component of nucleosome. Nucleosomes wrap and compact DNA into chromatin, limiting DNA accessibility to the cellular machineries which require DNA as a template. Histones thereby play a central role in transcription regulation, DNA repair, DNA replication and chromosomal stability. DNA accessibility is regulated via a complex set of post-translational modifications of histones, als…	GO:0005634///nucleus	GO:0003700///DNA-binding transcription factor activity+++GO:0043565///sequence-specific DNA binding+++GO:0046982///protein heterodimerization activity	GO:0045893///positive regulation of transcription, DNA-templated	IPR003956///Transcription factor, NFYB/HAP3, conserved site+++IPR003958///Transcription factor CBF/NF-Y/archaeal histone domain+++IPR009072///Histone-fold
101263532	LOC101263532	1.92643	0	G4081_17546	LOC101263532	14.52	18.48	27.51	4.62	5.47	5.85	805	1027	1496	264	295	318	20.17	5.31333	1109.33	292.333	1.92643	0	0	LOC101263532	NA	mRNA	1	XM_004244123.4	coding	known	NC_015444.3	66291700	66295826	-	NA	101263532	NA	NA	101263532	NA	NA	NA	NA	ENOG410IE0K///NA+++ENOG4111AEF///NA	GO:0005634///nucleus	GO:0001228///DNA-binding transcription activator activity, RNA polymerase II-specific+++GO:0003677///DNA binding+++GO:0003700///DNA-binding transcription factor activity+++GO:0046983///protein dimerization activity	NA	IPR011598///Myc-type, basic helix-loop-helix (bHLH) domain+++IPR036638///Helix-loop-helix DNA-binding domain superfamily
101249565	CYP707A2	2.16559	0	G4081_5554	CYP707A2	127.68	132.95	228.84	36.62	30.73	41.59	7173	7486	12609	2121	1678	2289	163.157	36.3133	9089.33	2029.33	2.16559	0	0	CYP707A2	SlCYP707A2	mRNA	1	XM_004244388.4	coding	known	NC_015445.3	477148	480010	+	NA	101249565	NA	NA	101249565	NA	K09843	NA	NA	KOG0157///Cytochrome p450	GO:0016020///membrane+++GO:0016021///integral component of membrane	GO:0004497///monooxygenase activity+++GO:0005506///iron ion binding+++GO:0016491///oxidoreductase activity+++GO:0016705///oxidoreductase activity, acting on paired donors, with incorporation or reduction of molecular oxygen+++GO:0020037///heme binding+++GO:0046872///metal ion binding	GO:0009414///response to water deprivation+++GO:0009687///abscisic acid metabolic process+++GO:0009737///response to abscisic acid+++GO:0009835///fruit ripening+++GO:0016125///sterol metabolic process+++GO:0046345///abscisic acid catabolic process+++GO:0055114///oxidation-reduction process	IPR001128///Cytochrome P450+++IPR002401///Cytochrome P450, E-class, group I+++IPR017972///Cytochrome P450, conserved site+++IPR036396///Cytochrome P450 superfamily
101258467	LOC101258467	-2.52361	3.58e-61	G4081_13188	LOC101258467	0.48	0.26	0.19	2.46	1.24	1.66	39	21	15	203.99	97	131	0.31	1.78667	25	143.997	-2.52361	3.58e-61	7.62e-62	LOC101258467	NA	mRNA	1	XM_004242202.4	coding	known	NC_015443.3	40478124	40483061	+	NA	101258467	NA	NA	101258467	NA	NA	NA	NA	NA	NA	NA	NA	NA
101248047	LOC101248047	1.04414	0	G4081_4222	LOC101248047	116.78	105.25	118.66	50.38	61.44	53.09	5510	4971	5482	2451	2827	2476	113.563	54.97	5321	2584.67	1.04414	0	0	LOC101248047	NA	mRNA	5	XM_004247375.4+++XM_019215808.2+++XM_026032928.1+++XM_026032929.1+++XM_026032930.1	coding	known	NC_015446.3	67310722	67315860	-	NA	101248047	NA	NA	101248047	NA	K01188	NA	NA	COG2723///beta-glucosidase+++KOG0626///beta-glucosidase	NA	GO:0008422///beta-glucosidase activity+++GO:0102483///scopolin beta-glucosidase activity	GO:0005975///carbohydrate metabolic process	IPR001360///Glycoside hydrolase family 1+++IPR017853///Glycoside hydrolase superfamily+++IPR033132///Glycosyl hydrolases family 1, N-terminal conserved site
101249570	LOC101249570	-1.02753	7e-24	G4081_5559	LOC101249570	4.63	4.95	4.84	9.52	10.29	9.76	92	99	95	195	199	190	4.80667	9.85667	95.3333	194.667	-1.02753	7e-24	2.4e-24	LOC101249570	NA	mRNA	1	XM_004246279.4	coding	known	NC_015446.3	6131908	6136809	-	NA	101249570	NA	NA	101249570	NA	NA	NA	NA	ENOG4111VJ1///NA+++KOG3399///Yippee-like	NA	GO:0046872///metal ion binding	NA	IPR004910///Yippee/Mis18/Cereblon+++IPR034751///Yippee domain+++IPR039058///Yippee family
101254625	OFP2	-1.14312	1.64e-19	G4081_9910	OFP2	2.58	2.73	1.61	6.7	3.17	5.39	67	71	41	179	80	137	2.30667	5.08667	59.6667	132	-1.14312	1.64e-19	6.13e-20	OFP2	SlOFP2	mRNA	1	XM_004228516.4	coding	known	NC_015438.3	1890790	1891793	+	NA	101254625	NA	NA	101254625	NA	NA	NA	NA	ENOG410IZQ9///NA+++ENOG410YV5M///NA	GO:0005634///nucleus	NA	GO:0045892///negative regulation of transcription, DNA-templated	IPR006458///Ovate protein family, C-terminal+++IPR038933///Ovate protein family
101255785	LOC101255785	1.71842	9.65e-257	G4081_10911	LOC101255785	35.82	40.61	83.94	12.83	16.96	19.24	675	770	1561	249	311	355	53.4567	16.3433	1002	305	1.71842	9.65e-257	7.77e-258	LOC101255785	NA	mRNA	1	XM_004237019.4	coding	known	NC_015441.3	117965	118716	-	NA	101255785	NA	NA	101255785	NA	NA	NA	NA	ENOG410IZ63///NA+++ENOG410YWTI///NA	GO:0005634///nucleus	GO:0003677///DNA binding+++GO:0003700///DNA-binding transcription factor activity	NA	IPR004827///Basic-leucine zipper domain
101251096	LOC101251096	-3.75247	1.11e-06	G4081_6891	LOC101251096	0.08	0	0	0.55	0.23	0.23	2	0	0	15	6	6	0.0266667	0.336667	0.666667	9	-3.75247	1.11e-06	6.17e-07	LOC101251096	NA	mRNA	1	XM_004240968.4	coding	known	NC_015443.3	36671821	36672845	-	NA	101251096	NA	NA	101251096	NA	NA	NA	NA	ENOG410J435///NA+++ENOG410Z0H6///NA	GO:0005634///nucleus	GO:0003677///DNA binding+++GO:0003700///DNA-binding transcription factor activity+++GO:0046872///metal ion binding	GO:0008361///regulation of cell size+++GO:0009755///hormone-mediated signaling pathway+++GO:0009908///flower development+++GO:0010093///specification of floral organ identity+++GO:0030154///cell differentiation+++GO:0042127///regulation of cell proliferation+++GO:0090691///formation of plant organ boundary	IPR013087///Zinc finger C2H2-type+++IPR036236///Zinc finger C2H2 superfamily
101261981	LOC101261981	3.04769	0	G4081_16217	LOC101261981	19.97	39.47	88.07	3.21	7.32	7.41	850	1685	3681	141	303	309	49.17	5.98	2072	251	3.04769	0	0	LOC101261981	NA	mRNA	1	XM_004232286.4	coding	known	NC_015439.3	49632525	49634496	-	NA	101261981	NA	NA	101261981	NA	NA	NA	NA	COG2071///Glutamine amidotransferase+++ENOG410IIJN///NA	NA	GO:0016740///transferase activity+++GO:0016787///hydrolase activity	GO:0006541///glutamine metabolic process+++GO:2000032///regulation of secondary shoot formation	IPR011697///Peptidase C26+++IPR017926///Glutamine amidotransferase+++IPR029062///Class I glutamine amidotransferase-like
101263535	LOC101263535	3.96382	0	G4081_17548	LOC101263535	124.75	185.58	127.73	6.84	12.52	8.93	9636	14359	9668	545	940	676	146.02	9.43	11221	720.333	3.96382	0	0	LOC101263535	NA	mRNA	1	XM_004244842.4	coding	known	NC_015445.3	38969551	38973554	-	NA	101263535	NA	NA	101263535	NA	K15718	NA	NA	ENOG410IH0D///NA+++ENOG410YN4N///NA	GO:0005737///cytoplasm	GO:0016165///linoleate 13S-lipoxygenase activity+++GO:0046872///metal ion binding	GO:0031408///oxylipin biosynthetic process	IPR000907///Lipoxygenase+++IPR001024///PLAT/LH2 domain+++IPR001246///Lipoxygenase, plant+++IPR013819///Lipoxygenase, C-terminal+++IPR020833///Lipoxygenase, iron binding site+++IPR020834///Lipoxygenase, conserved site+++IPR027433///Lipoxygenase, domain 3+++IPR036226///Lipoxigenase, C-terminal domain superfamily+++IPR036392///PLAT/LH2 domain superfamily
101261983	LOC101261983	-1.62499	2.39e-101	G4081_16219	LOC101261983	3.41	3.04	1.13	10.22	5.54	7.39	188	167	58	581	296	399	2.52667	7.71667	137.667	425.333	-1.62499	2.39e-101	3.75e-102	LOC101261983	NA	mRNA	2	XM_004232527.4+++XM_019212373.2	coding	known	NC_015439.3	46744865	46748751	+	NA	101261983	NA	NA	101261983	NA	K14803	NA	COG0631///Serine/threonine protein phosphatase PrpC	COG0631///Phosphatase+++KOG0698///PHOsphatase	NA	GO:0004722///protein serine/threonine phosphatase activity+++GO:0004724///magnesium-dependent protein serine/threonine phosphatase activity+++GO:0046872///metal ion binding	NA	IPR000222///PPM-type phosphatase, divalent cation binding+++IPR001932///PPM-type phosphatase domain+++IPR015655///Protein phosphatase 2C family+++IPR036457///PPM-type phosphatase domain superfamily
101255788	LOC101255788	1.201	0	G4081_10914	LOC101255788	46.59	49.56	50.93	17.58	26.79	19.9	5556	5917	5947	2161	3104	2325	49.0267	21.4233	5806.67	2530	1.201	0	0	LOC101255788	NA	mRNA	1	XM_004237784.4	coding	known	NC_015441.3	59098860	59140915	-	NA	101255788	NA	NA	101255788	NA	K12124	NA	NA	ENOG410IGZR///NA+++ENOG410YCNK///NA	GO:0005634///nucleus	NA	GO:0009908///flower development+++GO:0030154///cell differentiation+++GO:0042752///regulation of circadian rhythm+++GO:0048511///rhythmic process+++GO:0048586///regulation of long-day photoperiodism, flowering	IPR026211///GIGANTEA
101243860	LOC101243860	1.78483	9.12e-17	G4081_661	LOC101243860	2.32	2.1	1.55	0.64	0.36	0.74	67	61	44	19	10	21	1.99	0.58	57.3333	16.6667	1.78483	9.12e-17	3.63e-17	LOC101243860	NA	mRNA	1	XM_004233559.4	coding	known	NC_015439.3	54358545	54360062	+	NA	101243860	NA	NA	101243860	NA	NA	NA	NA	COG0596///Alpha beta hydrolase+++ENOG410IM0C///NA	GO:0005634///nucleus+++GO:0005829///cytosol	GO:0016787///hydrolase activity	GO:0009640///photomorphogenesis+++GO:0009704///de-etiolation+++GO:0080167///response to karrikin	IPR000073///Alpha/beta hydrolase fold-1+++IPR029058///Alpha/Beta hydrolase fold
109119490	LOC109119490	-1.35505	1.55e-66	G4081_25164	LOC109119490	4.17	2.85	3.05	9.82	7.47	8.47	177	121	127	429	308	352	3.35667	8.58667	141.667	363	-1.35505	1.55e-66	3.16e-67	LOC109119490	NA	mRNA	1	XM_019212056.2	coding	known	NC_015439.3	43071306	43072895	-	NA	109119490	NA	NA	109119490	NA	NA	NA	NA	ENOG4111H56///NA+++KOG1584///Sulfotransferase	GO:0005737///cytoplasm	GO:0047364///desulfoglucosinolate sulfotransferase activity	GO:0019761///glucosinolate biosynthetic process	IPR000863///Sulfotransferase domain+++IPR027417///P-loop containing nucleoside triphosphate hydrolase
101265034	LOC101265034	-3.72866	0	G4081_18861	LOC101265034	6.57	3.11	1.72	71.8	29.9	49.24	124	59	32	1396	549	910	3.8	50.3133	71.6667	951.667	-3.72866	0	0	LOC101265034	NA	mRNA	1	XM_004240684.4	coding	known	NC_015443.3	25432948	25434010	+	NA	101265034	NA	NA	101265034	NA	K05765	NA	NA	ENOG41122P5///NA+++KOG1735///actin-depolymerizing factor	GO:0005737///cytoplasm+++GO:0005884///actin filament	GO:0003779///actin binding	GO:0030042///actin filament depolymerization	IPR002108///Actin-depolymerising factor homology domain+++IPR017904///ADF/Cofilin+++IPR029006///ADF-H/Gelsolin-like domain superfamily
101263518	LOC101263518	1.18864	2.17e-26	G4081_17534	LOC101263518	2.19	1.53	1.43	0.77	0.69	0.81	219	153	140	79	67	79	1.71667	0.756667	170.667	75	1.18864	2.17e-26	7.12e-27	LOC101263518	NA	mRNA	2	XM_010323050.3+++XM_026031271.1	coding	known	NC_015442.3	65792101	65796530	+	NA	101263518	NA	NA	101263518	NA	NA	NA	NA	COG0542///ATP-dependent CLP protease ATP-binding subunit+++KOG1051///Heat shock protein	GO:0005634///nucleus+++GO:0009507///chloroplast	GO:0016787///hydrolase activity	GO:0010233///phloem transport+++GO:0019538///protein metabolic process+++GO:0033500///carbohydrate homeostasis	IPR004176///Clp, N-terminal+++IPR027417///P-loop containing nucleoside triphosphate hydrolase+++IPR036628///Clp, N-terminal domain superfamily
101243830	LOC101243830	-1.56913	0	G4081_634	LOC101243830	49.55	50.58	53.15	134.19	168.84	154.58	1223.24	1254.88	1292.36	3414.15	4054.1	3738.51	51.0933	152.537	1256.83	3735.59	-1.56913	0	0	LOC101243830	NA	mRNA	1	XM_004230326.4	coding	known	NC_015438.3	91093606	91095524	+	NA	101243830	NA	NA	101243830	NA	NA	NA	NA	ENOG410IUIS///NA+++ENOG410YCIH///NA	GO:0005618///cell wall+++GO:0009506///plasmodesma+++GO:0048046///apoplast	GO:0030145///manganese ion binding+++GO:0045735///nutrient reservoir activity	GO:0010497///plasmodesmata-mediated intercellular transport+++GO:2000280///regulation of root development	IPR001929///Germin+++IPR006045///Cupin 1+++IPR011051///RmlC-like cupin domain superfamily+++IPR014710///RmlC-like jelly roll fold+++IPR019780///Germin, manganese binding site
101243831	LOC101243831	1.12266	0	G4081_635	LOC101243831	215.78	226.76	251.21	91.66	105.2	123.51	5946	6276	6812	2603	2819	3334	231.25	106.79	6344.67	2918.67	1.12266	0	0	LOC101243831	NA	mRNA	1	XM_004230409.4	coding	known	NC_015438.3	92047300	92048529	+	NA	101243831	NA	NA	101243831	NA	NA	NA	NA	NA	NA	NA	NA	IPR004360///Glyoxalase/fosfomycin resistance/dioxygenase domain+++IPR029068///Glyoxalase/Bleomycin resistance protein/Dihydroxybiphenyl dioxygenase+++IPR037523///Vicinal oxygen chelate (VOC) domain
101243834	LOC101243834	-1.6431	2.86e-156	G4081_638	LOC101243834	9.19	4.63	2.74	22.73	13.03	15.96	344	176	102	878	480	588	5.52	17.24	207.333	648.667	-1.6431	2.86e-156	3.39e-157	LOC101243834	NA	mRNA	2	NM_001329467.1+++XM_010316997.3	coding	known	NC_015438.3	96298270	96302376	-	NA	101243834	NA	NA	101243834	NA	K22763	NA	NA	ENOG4111H3Z///NA+++KOG0324///Desumoylating isopeptidase	NA	GO:0008233///peptidase activity	NA	IPR008580///PPPDE putative peptidase domain
101244456	LOC101244456	-3.12547	4.13e-182	G4081_1164	LOC101244456	2.21	1.51	0.95	12.72	9.77	18.45	57	39	24	337.99	245	466	1.55667	13.6467	40	349.663	-3.12547	4.13e-182	4.43e-183	LOC101244456	NA	mRNA	1	XM_004251335.1	coding	known	NC_015448.3	53364865	53365863	+	NA	101244456	NA	NA	101244456	NA	NA	NA	NA	NA	NA	GO:0016746///transferase activity, transferring acyl groups+++GO:0016747///transferase activity, transferring acyl groups other than amino-acyl groups	GO:0005985///sucrose metabolic process	IPR003480///Transferase+++IPR023213///Chloramphenicol acetyltransferase-like domain superfamily
101251053	dxs2	1.33527	5.31e-13	G4081_6853	dxs2	0.9	0.89	1.67	0.33	0.57	0.48	52	52	95	20	32	27	1.15333	0.46	66.3333	26.3333	1.33527	5.31e-13	2.33e-13	dxs2	NA	mRNA	1	NM_001345870.1	coding	known	NC_015448.3	3870623	3875219	-	NA	101251053	NA	NA	101251053	NA	K01662	NA	COG1154///Deoxyxylulose-5-phosphate synthase	ENOG410IT57///NA	NA	GO:0003824///catalytic activity+++GO:0008661///1-deoxy-D-xylulose-5-phosphate synthase activity+++GO:0016740///transferase activity	GO:0016114///terpenoid biosynthetic process	IPR005475///Transketolase-like, pyrimidine-binding domain+++IPR005477///Deoxyxylulose-5-phosphate synthase+++IPR009014///Transketolase C-terminal/Pyruvate-ferredoxin oxidoreductase domain II+++IPR020826///Transketolase binding site+++IPR029061///Thiamin diphosphate-binding fold+++IPR033248///Transketolase, C-terminal domain
101249528	LOC101249528	2.78378	8.44e-10	G4081_5521	LOC101249528	1.58	0.09	0.03	0.06	0.19	0	51	3	1	2	6	0	0.566667	0.0833333	18.3333	2.66667	2.78378	8.44e-10	4.13e-10	LOC101249528	NA	mRNA	1	XM_004234206.3	coding	known	NC_015440.3	837289	839341	-	NA	101249528	NA	NA	101249528	NA	NA	NA	NA	NA	GO:0005615///extracellular space+++GO:0005764///lysosome+++GO:0010282///senescence-associated vacuole	GO:0004197///cysteine-type endopeptidase activity	GO:0007568///aging+++GO:0009723///response to ethylene+++GO:0009737///response to abscisic acid+++GO:0009739///response to gibberellin+++GO:0010150///leaf senescence+++GO:0010623///programmed cell death involved in cell development+++GO:0051603///proteolysis involved in cellular protein catabolic process	IPR000169///Cysteine peptidase, cysteine active site+++IPR000668///Peptidase C1A, papain C-terminal+++IPR013128///Peptidase C1A+++IPR013201///Cathepsin propeptide inhibitor domain (I29)+++IPR025660///Cysteine peptidase, histidine active site+++IPR025661///Cysteine peptidase, asparagine active site+++IPR038765///Papain-like cysteine peptidase superfamily+++IPR039417///Papain-like cysteine endopept…
101244455	LOC101244455	1.91335	1.68e-89	G4081_1163	LOC101244455	3.65	4.35	9.53	0.94	2.32	1.43	188	225	482	50	116	72	5.84333	1.56333	298.333	79.3333	1.91335	1.68e-89	2.87e-90	LOC101244455	NA	mRNA	1	XM_010318418.3	coding	known	NC_015439.3	43923687	43928745	-	NA	101244455	NA	NA	101244455	NA	K16297	NA	NA	COG2939///carboxy-peptidase+++KOG1282///Carboxypeptidase	GO:0005576///extracellular region+++GO:0005773///vacuole	GO:0004185///serine-type carboxypeptidase activity	GO:0051603///proteolysis involved in cellular protein catabolic process	IPR001563///Peptidase S10, serine carboxypeptidase+++IPR018202///Serine carboxypeptidase, serine active site+++IPR029058///Alpha/Beta hydrolase fold
101249535	LOC101249535	7.24083	3.56e-102	G4081_5526	LOC101249535	2	1.49	5.16	0.05	0	0	106	79	268	3	0	0	2.88333	0.0166667	151	1	7.24083	3.56e-102	5.55e-103	LOC101249535	NA	mRNA	1	XM_004252754.4	coding	known	NC_015449.3	65441878	65446551	-	NA	101249535	NA	NA	101249535	NA	NA	NA	NA	COG5038///Domain-Containing protein+++KOG1012///extended synaptotagmin-like protein	GO:0005783///endoplasmic reticulum+++GO:0005886///plasma membrane+++GO:0010008///endosome membrane+++GO:0016021///integral component of membrane	GO:0008289///lipid binding+++GO:0046872///metal ion binding	GO:0006869///lipid transport+++GO:0006897///endocytosis+++GO:0016032///viral process	IPR000008///C2 domain+++IPR031468///Synaptotagmin-like mitochondrial-lipid-binding domain+++IPR035892///C2 domain superfamily+++IPR039010///Synaptotagmin, SMP domain
101251058	LOC101251058	-1.18852	3.43e-07	G4081_6857	LOC101251058	0.34	0.54	0.32	0.86	0.91	1	15	24	14	39	39	43	0.4	0.923333	17.6667	40.3333	-1.18852	3.43e-07	1.86e-07	LOC101251058	NA	mRNA	1	XM_004233006.4	coding	known	NC_015439.3	42585956	42588158	+	NA	101251058	NA	NA	101251058	NA	NA	NA	NA	COG4870///cathepsin+++KOG1543///cathepsin	GO:0005615///extracellular space+++GO:0005764///lysosome+++GO:0010282///senescence-associated vacuole	GO:0004197///cysteine-type endopeptidase activity	GO:0007568///aging+++GO:0009626///plant-type hypersensitive response+++GO:0009733///response to auxin+++GO:0009735///response to cytokinin+++GO:0009744///response to sucrose+++GO:0009749///response to glucose+++GO:0009750///response to fructose+++GO:0009817///defense response to fungus, incompatible interaction+++GO:0010150///leaf senescence+++GO:0010224///response to UV-B+++GO:0010623///programm…	IPR000169///Cysteine peptidase, cysteine active site+++IPR000668///Peptidase C1A, papain C-terminal+++IPR013128///Peptidase C1A+++IPR013201///Cathepsin propeptide inhibitor domain (I29)+++IPR025660///Cysteine peptidase, histidine active site+++IPR025661///Cysteine peptidase, asparagine active site+++IPR038765///Papain-like cysteine peptidase superfamily+++IPR039417///Papain-like cysteine endopept…
101251055	LOC101251055	-1.1028	1.7e-15	G4081_6855	LOC101251055	1.32	1.39	1.02	2.57	2.7	2.8	54	57	41	108	107	112	1.24333	2.69	50.6667	109	-1.1028	1.7e-15	7e-16	LOC101251055	NA	mRNA	1	XM_010314560.2	coding	known	NC_015448.3	10716004	10719398	-	NA	101251055	NA	NA	101251055	NA	NA	NA	NA	ENOG410XNU9///NA+++KOG0264///retinoblastoma binding protein	GO:0005634///nucleus	NA	NA	IPR001680///WD40 repeat+++IPR015943///WD40/YVTN repeat-like-containing domain superfamily+++IPR017986///WD40-repeat-containing domain+++IPR019775///WD40 repeat, conserved site+++IPR020472///G-protein beta WD-40 repeat+++IPR022052///Histone-binding protein RBBP4, N-terminal+++IPR036322///WD40-repeat-containing domain superfamily
101258450	LOC101258450	2.88631	1.18e-140	G4081_13174	LOC101258450	16.25	17.6	17.52	1.89	3.51	1.62	276	301	294	33	58	27	17.1233	2.34	290.333	39.3333	2.88631	1.18e-140	1.51e-141	LOC101258450	NA	mRNA	1	XM_004253433.3	coding	known	NW_020444067.1	91	776	+	NA	101258450	NA	NA	101258450	NA	NA	NA	NA	COG0596///Alpha beta hydrolase+++ENOG410IJKB///NA	GO:0005634///nucleus+++GO:0005737///cytoplasm	GO:0016787///hydrolase activity	GO:0010223///secondary shoot formation+++GO:1901601///strigolactone biosynthetic process+++GO:1902348///cellular response to strigolactone	IPR000073///Alpha/beta hydrolase fold-1+++IPR029058///Alpha/Beta hydrolase fold
109119465	LOC109119465	-1.27881	2.07e-152	G4081_25150	LOC109119465	14.39	10.95	2.33	19.11	24.42	24.28	591	451	94	809	975	977	9.22333	22.6033	378.667	920.333	-1.27881	2.07e-152	2.49e-153	LOC109119465	NA	mRNA	1	XM_026029198.1	coding	known	NC_015439.3	29129635	29135224	-	NA	109119465	NA	NA	109119465	NA	K14641	NA	NA	NA	GO:0016021///integral component of membrane	GO:0005524///ATP binding+++GO:0102485///dATP phosphohydrolase activity+++GO:0102486///dCTP phosphohydrolase activity+++GO:0102487///dUTP phosphohydrolase activity+++GO:0102488///dTTP phosphohydrolase activity+++GO:0102489///GTP phosphohydrolase activity+++GO:0102490///8-oxo-dGTP phosphohydrolase activity+++GO:0102491///dGTP phosphohydrolase activity	NA	IPR000407///Nucleoside phosphatase GDA1/CD39
101244463	LOC101244463	-1.45175	1.46e-19	G4081_1170	LOC101244463	3.38	2.24	1.01	4.89	8.24	5.21	51	34	15	76	121	77	2.21	6.11333	33.3333	91.3333	-1.45175	1.46e-19	5.45e-20	LOC101244463	NA	mRNA	1	XM_004252298.4	coding	known	NC_015449.3	60082012	60082744	+	NA	101244463	NA	NA	101244463	NA	K10418	NA	NA	ENOG4111NK2///NA+++KOG3430///Dynein light chain	GO:0005874///microtubule+++GO:0005930///axoneme+++GO:0030286///dynein complex+++GO:0031514///motile cilium+++GO:0097014///ciliary plasm	GO:0003774///motor activity	GO:0007017///microtubule-based process+++GO:0044458///motile cilium assembly	IPR001372///Dynein light chain, type 1/2+++IPR019763///Dynein light chain, type 1/2, conserved site+++IPR037177///Dynein light chain superfamily
101261969	LOC101261969	-1.55767	2.59e-18	G4081_16206	LOC101261969	0.94	0.62	0.18	1	2.45	1.75	42	28	8	46	107	77	0.58	1.73333	26	76.6667	-1.55767	2.59e-18	9.95e-19	LOC101261969	NA	mRNA	1	XM_019212806.1	coding	known	NC_015438.3	88984200	88985876	+	NA	101261969	NA	NA	101261969	NA	NA	NA	NA	COG4886///leucine Rich Repeat+++KOG0619///leucine rich repeat	GO:0005886///plasma membrane+++GO:0016020///membrane+++GO:0016021///integral component of membrane	NA	NA	IPR001611///Leucine-rich repeat+++IPR003591///Leucine-rich repeat, typical subtype+++IPR013210///Leucine-rich repeat-containing N-terminal, plant-type+++IPR032675///Leucine-rich repeat domain superfamily
101255782	LOC101255782	1.45143	3.69e-86	G4081_10908	LOC101255782	7.85	11.83	10.73	3.8	3.86	3.49	331	500	444	165	158	144	10.1367	3.71667	425	155.667	1.45143	3.69e-86	6.42e-87	LOC101255782	NA	mRNA	1	XM_004253476.4	coding	known	NW_020445254.1	5	2130	-	NA	101255782	NA	NA	101255782	NA	NA	NA	NA	COG0515///Serine Threonine protein kinase+++ENOG410ISIX///NA	GO:0005886///plasma membrane+++GO:0016021///integral component of membrane	GO:0004674///protein serine/threonine kinase activity+++GO:0005516///calmodulin binding+++GO:0005524///ATP binding+++GO:0030246///carbohydrate binding	GO:0006468///protein phosphorylation+++GO:0048544///recognition of pollen	IPR000719///Protein kinase domain+++IPR000742///EGF-like domain+++IPR000858///S-locus glycoprotein domain+++IPR001245///Serine-threonine/tyrosine-protein kinase, catalytic domain+++IPR001480///Bulb-type lectin domain+++IPR003609///PAN/Apple domain+++IPR008271///Serine/threonine-protein kinase, active site+++IPR011009///Protein kinase-like domain superfamily+++IPR021820///S-locus receptor kinase, …
101255779	LOC101255779	-1.49146	0	G4081_10906	LOC101255779	54.81	34.98	16.11	138.59	59.2	99.54	1612	1033	466	4201	1693	2868	35.3	99.11	1037	2920.67	-1.49146	0	0	LOC101255779	NA	mRNA	1	XM_004235762.4	coding	known	NC_015440.3	69093761	69095272	+	NA	101255779	NA	NA	101255779	NA	NA	NA	NA	ENOG410IKS3///NA+++ENOG4111KEV///NA	NA	NA	NA	IPR001938///Thaumatin family+++IPR017949///Thaumatin, conserved site+++IPR037176///Osmotin/thaumatin-like superfamily
101255776	LOC101255776	-1.13369	5.66e-13	G4081_10903	LOC101255776	1.62	0.98	0.39	3.25	1.12	2.17	63.47	38.46	15.11	131.37	42.59	83.28	0.996667	2.18	39.0133	85.7467	-1.13369	5.66e-13	2.49e-13	LOC101255776	NA	mRNA	1	XM_004252773.4	coding	known	NC_015449.3	64818807	64820934	-	NA	101255776	NA	NA	101255776	NA	K06627	NA	NA	COG5024///g2 mitotic-specific+++KOG0654///cyclin a	GO:0000307///cyclin-dependent protein kinase holoenzyme complex+++GO:0005634///nucleus+++GO:0005737///cytoplasm	GO:0016538///cyclin-dependent protein serine/threonine kinase regulator activity+++GO:0019901///protein kinase binding	GO:0000079///regulation of cyclin-dependent protein serine/threonine kinase activity+++GO:0000278///mitotic cell cycle+++GO:0006468///protein phosphorylation+++GO:0007088///regulation of mitotic nuclear division+++GO:0008284///positive regulation of cell proliferation+++GO:0045787///positive regulation of cell cycle+++GO:0051301///cell division	IPR004367///Cyclin, C-terminal domain+++IPR006671///Cyclin, N-terminal+++IPR013763///Cyclin-like+++IPR029507///Cyclin A, plant+++IPR036915///Cyclin-like superfamily+++IPR039361///Cyclin
101255774	LOC101255774	-5.09246	1.8e-78	G4081_10901	LOC101255774	0.08	0.13	0.06	4.1	2.07	2.87	3	4.64	2.11	155.73	74.05	103.43	0.09	3.01333	3.25	111.07	-5.09246	1.8e-78	3.3e-79	LOC101255774	NA	mRNA	1	XM_026028622.1	coding	known	NC_015449.3	61403794	61405185	+	NA	101255774	NA	NA	101255774	NA	NA	NA	NA	NA	NA	NA	NA	NA
101255775	LOC101255775	-1.12576	1.61e-85	G4081_10902	LOC101255775	6.22	4.73	3.69	8.57	12.22	11.37	367	280	214	522	702	658	4.88	10.72	287	627.333	-1.12576	1.61e-85	2.82e-86	LOC101255775	NA	mRNA	2	XM_004234912.4+++XM_026029931.1	coding	known	NC_015440.3	54614789	54618391	-	NA	101255775	NA	NA	101255775	NA	NA	NA	NA	COG4677///pectinesterase+++ENOG410IF38///NA	GO:0016021///integral component of membrane	GO:0030599///pectinesterase activity+++GO:0045330///aspartyl esterase activity+++GO:0046910///pectinesterase inhibitor activity	GO:0042545///cell wall modification+++GO:0045490///pectin catabolic process	IPR000070///Pectinesterase, catalytic+++IPR006501///Pectinesterase inhibitor domain+++IPR011050///Pectin lyase fold/virulence factor+++IPR012334///Pectin lyase fold+++IPR033131///Pectinesterase, Asp active site+++IPR035513///Invertase/pectin methylesterase inhibitor domain superfamily
101258434	PIP2-6	-2.0014	0	G4081_13160	PIP2-6	1399.31	1332.3	852.54	3824.28	5202.75	5427.32	41028	39231	24454	116142	147963	155859	1194.72	4818.12	34904.3	139988	-2.0014	0	0	PIP2-6	SlPIP2-6	mRNA	2	NM_001302917.1+++XM_026028019.1	coding	known	NC_015448.3	54305486	54308570	-	NA	101258434	NA	NA	101258434	NA	K09872	NA	NA	KOG0223///Aquaporin	GO:0016021///integral component of membrane	GO:0015267///channel activity	NA	IPR000425///Major intrinsic protein+++IPR022357///Major intrinsic protein, conserved site+++IPR023271///Aquaporin-like+++IPR034294///Aquaporin transporter
101259984	LOC101259984	-1.40074	7.78e-32	G4081_14491	LOC101259984	2.39	1.8	0.68	5.49	3.5	3.88	90	68	25	213	128	143	1.62333	4.29	61	161.333	-1.40074	7.78e-32	2.32e-32	LOC101259984	NA	mRNA	1	XM_010328921.3	coding	known	NC_015447.3	493966	497927	-	NA	101259984	NA	NA	101259984	NA	K06955	NA	COG3380///Predicted NAD/FAD-dependent oxidoreductase	NA	NA	NA	NA	NA
101243845	LOC101243845	-1.02891	0	G4081_646	LOC101243845	82.84	115.67	156.78	167.59	324.7	238.07	2702	3787	5027	5634	10296.6	7607	118.43	243.453	3838.67	7845.88	-1.02891	0	0	LOC101243845	NA	mRNA	1	XM_004232392.4	coding	known	NC_015439.3	48525760	48531873	-	NA	101243845	NA	NA	101243845	NA	K00430	NA	NA	ENOG410IIQM///NA+++ENOG410YA1B///NA	GO:0005576///extracellular region	GO:0004601///peroxidase activity+++GO:0020037///heme binding+++GO:0046872///metal ion binding	GO:0006979///response to oxidative stress+++GO:0009809///lignin biosynthetic process+++GO:0042744///hydrogen peroxide catabolic process	IPR000823///Plant peroxidase+++IPR002016///Haem peroxidase, plant/fungal/bacterial+++IPR010255///Haem peroxidase+++IPR019793///Peroxidases heam-ligand binding site+++IPR033905///Secretory peroxidase
101243847	LOC101243847	4.91411	0.000108	G4081_648	LOC101243847	0.2	0.3	0.26	0	0	0	4	6	5.05	0	0	0	0.253333	0	5.01667	0	4.91411	0.000107814	6.63e-05	LOC101243847	NA	mRNA	1	XM_010314421.3	coding	known	NC_015448.3	4705268	4706045	+	NA	101243847	NA	NA	101243847	NA	K14488	NA	NA	ENOG410JGUR///NA+++ENOG4111DHX///NA	GO:0005886///plasma membrane	NA	GO:0007275///multicellular organism development+++GO:0009734///auxin-activated signaling pathway+++GO:0040008///regulation of growth	IPR003676///Small auxin-up RNA
101263505	LOC101263505	-2.73454	2.18e-10	G4081_17524	LOC101263505	0	0.07	0.14	0.22	0.65	0.5	0	3	6	10	28	22	0.07	0.456667	3	20	-2.73454	2.18e-10	1.04e-10	LOC101263505	NA	mRNA	1	XM_004236437.4	coding	known	NC_015440.3	66696011	66698596	+	NA	101263505	NA	NA	101263505	NA	NA	NA	NA	ENOG410IGJY///NA+++ENOG4111B0G///NA	GO:0005634///nucleus+++GO:0009506///plasmodesma	GO:0003677///DNA binding+++GO:0003700///DNA-binding transcription factor activity+++GO:0046983///protein dimerization activity	GO:0006355///regulation of transcription, DNA-templated+++GO:0009567///double fertilization forming a zygote and endosperm	IPR011598///Myc-type, basic helix-loop-helix (bHLH) domain+++IPR024097///Basic helix-loop-helix leucine zipper transcription factor+++IPR036638///Helix-loop-helix DNA-binding domain superfamily
101244471	LOC101244471	-2.38597	0	G4081_1178	LOC101244471	19.94	17.02	3.46	64.92	71.85	76.42	657	563	112	2205	2302	2467	13.4733	71.0633	444	2324.67	-2.38597	0	0	LOC101244471	NA	mRNA	1	XM_019213093.2	coding	known	NC_015440.3	67249820	67251259	+	NA	101244471	NA	NA	101244471	NA	NA	NA	NA	NA	NA	NA	NA	NA
101248027	LOC101248027	-1.97648	4.35e-64	G4081_4206	LOC101248027	1.84	2.15	1.02	8.27	6.01	5.47	57	67	31	264	181	166	1.67	6.58333	51.6667	203.667	-1.97648	4.35e-64	9.09e-65	LOC101248027	NA	mRNA	1	XM_004244549.4	coding	known	NC_015445.3	2291826	2294431	+	NA	101248027	NA	NA	101248027	NA	NA	NA	NA	ENOG410JUG0///NA+++ENOG41106X1///NA	GO:0005576///extracellular region+++GO:0005618///cell wall+++GO:0016020///membrane	NA	GO:0009664///plant-type cell wall organization	IPR002963///Expansin+++IPR007112///Expansin/pollen allergen, DPBB domain+++IPR007117///Expansin, cellulose-binding-like domain+++IPR007118///Expansin/Lol pI+++IPR009009///RlpA-like protein, double-psi beta-barrel domain+++IPR036749///Expansin, cellulose-binding-like domain superfamily+++IPR036908///RlpA-like domain superfamily
101259986	LOC101259986	1.448	0	G4081_14493	LOC101259986	41.52	52.78	52.88	13.87	21.32	19.09	2118	2699	2646	729	1057	954	49.06	18.0933	2487.67	913.333	1.448	0	0	LOC101259986	NA	mRNA	1	XM_004230717.2	coding	known	NC_015438.3	95179700	95184843	-	NA	101259986	NA	NA	101259986	NA	NA	NA	NA	NA	NA	NA	NA	NA
101244473	LOC101244473	-1.06051	3.02e-81	G4081_1180	LOC101244473	9.67	9.1	6.91	18.66	15.82	19.25	356	336	250	708	566	694	8.56	17.91	314	656	-1.06051	3.02e-81	5.44e-82	LOC101244473	NA	mRNA	1	XM_004236137.4	coding	known	NC_015440.3	64956645	64958035	-	NA	101244473	NA	NA	101244473	NA	NA	NA	NA	NA	GO:0005739///mitochondrion	GO:0000166///nucleotide binding+++GO:0018458///isopiperitenol dehydrogenase activity+++GO:0018459///carveol dehydrogenase activity	GO:0031525///menthol biosynthetic process	IPR002347///Short-chain dehydrogenase/reductase SDR+++IPR036291///NAD(P)-binding domain superfamily
101244476	LOC101244476	-1.23318	3.16e-90	G4081_1182	LOC101244476	6.43	4.97	3.32	13.96	9.76	10.89	320	248	162	716	472	531	4.90667	11.5367	243.333	573	-1.23318	3.16e-90	5.36e-91	LOC101244476	NA	mRNA	1	XM_004236305.4	coding	known	NC_015440.3	63164813	63168721	-	NA	101244476	NA	NA	101244476	NA	NA	NA	NA	COG5070///Solute carrier family 35+++KOG1444///Solute carrier family 35	GO:0000139///Golgi membrane+++GO:0005794///Golgi apparatus+++GO:0016021///integral component of membrane	GO:0005338///nucleotide-sugar transmembrane transporter activity+++GO:0005457///GDP-fucose transmembrane transporter activity+++GO:0015297///antiporter activity+++GO:0022857///transmembrane transporter activity	GO:0008643///carbohydrate transport+++GO:0015780///nucleotide-sugar transmembrane transport	IPR004853///Sugar phosphate transporter domain+++IPR029665///GDP-mannose transporter GONST3, plant
101263508	LOC101263508	-1.89208	2.14e-15	G4081_17527	LOC101263508	0.49	0.53	0.36	2.57	1.09	1.44	14	15	10	75	30	40	0.46	1.7	13	48.3333	-1.89208	2.14e-15	8.84e-16	LOC101263508	NA	mRNA	1	XM_004237157.4	coding	known	NC_015441.3	624277	625365	+	NA	101263508	NA	NA	101263508	NA	K13448	NA	NA	COG5126///Calcium-binding protein+++KOG0027///Calcium binding protein	NA	GO:0005509///calcium ion binding	NA	IPR002048///EF-hand domain+++IPR011992///EF-hand domain pair+++IPR018247///EF-Hand 1, calcium-binding site
101265029	LOC101265029	3.38257	1.42e-99	G4081_18857	LOC101265029	7.46	8.06	5.72	0.58	0.66	0.81	187	203	141	15	16	20	7.08	0.683333	177	17	3.38257	1.42e-99	2.25e-100	LOC101265029	NA	mRNA	1	XM_004240145.4	coding	known	NC_015442.3	65651165	65653386	-	NA	101265029	NA	NA	101265029	NA	K09422	NA	NA	COG5147///Myblike DNAbinding domain containing protein+++KOG0048///Myblike DNAbinding domain containing protein	GO:0005634///nucleus	GO:0043565///sequence-specific DNA binding+++GO:0044212///transcription regulatory region DNA binding	GO:0009409///response to cold+++GO:0030154///cell differentiation+++GO:0045893///positive regulation of transcription, DNA-templated	IPR001005///SANT/Myb domain+++IPR009057///Homeobox-like domain superfamily+++IPR015495///Myb-like transcription factor+++IPR017930///Myb domain
101265031	LOC101265031	-4.44688	4.7e-64	G4081_18859	LOC101265031	0.19	0.23	0.08	5.07	2.17	3.65	5	6	2	136	55	93	0.166667	3.63	4.33333	94.6667	-4.44688	4.7e-64	9.81e-65	LOC101265031	NA	mRNA	1	XM_004240436.4	coding	known	NC_015443.3	2114797	2117501	-	NA	101265031	NA	NA	101265031	NA	NA	NA	NA	ENOG410J1F1///NA+++ENOG410Z01I///NA	GO:0005634///nucleus+++GO:0005737///cytoplasm+++GO:0005886///plasma membrane	NA	GO:0009416///response to light stimulus+++GO:0040008///regulation of growth	IPR000095///CRIB domain+++IPR036936///CRIB domain superfamily
101263509	LOC101263509	-4.1755	4.54e-40	G4081_17528	LOC101263509	0.08	0.06	0	0.68	0.8	1.04	6	4	0	51	56	74	0.0466667	0.84	3.33333	60.3333	-4.1755	4.54e-40	1.21e-40	LOC101263509	NA	mRNA	1	XM_004237214.4	coding	known	NC_015441.3	19746618	19750184	-	NA	101263509	NA	NA	101263509	NA	NA	NA	NA	ENOG410IK54///NA+++ENOG4111ADI///NA	NA	GO:0042803///protein homodimerization activity+++GO:0043621///protein self-association	GO:0010088///phloem development	IPR027942///Sieve element occlusion, N-terminal+++IPR027944///Sieve element occlusion, C-terminal+++IPR039299///Protein SIEVE ELEMENT OCCLUSION
[truncated: 3,919 more rows]
[truncated: 6 more columns]
