# Supplementary material for: Auxin is involved in arbuscular mycorrhizal fungi-promoted tomato growth and NADP-malic enzymes expression in continuous cropping substrates
Source: BMC Plant Biol. 2021 Jan 18;21:48. doi: 10.1186/s12870-020-02817-2 (PMC7814736; doi:10.1186/s12870-020-02817-2)
Supplement: Supplementary file 8 — Additional file 8: Table S5. GO enrichment analysis the differentially expressed genes between NM and AM. [file 12870_2020_2817_MOESM8_ESM.xlsx]

## Sheet: biological_process
Table S5. GO enrichment analysis the differentially expressed genes between NM and AM.
GO_P Term ID	GO_P Term Desc	GO_P Term Level1	GO_P Term Level2	Term Candidate Gene Num	Total Candidate Gene Num	Term Gene Num	Total Gene Num	Rich Ratio	P value	Q value
GO:0042744	hydrogen peroxide catabolic process	biological_process	metabolic process	63	2635	126	14485	0.5	4.00887e-16	5.73669e-13
GO:0006952	defense response	biological_process	response to stimulus	174	2635	550	14485	0.316364	5.84818e-15	8.36874e-12
GO:0006979	response to oxidative stress	biological_process	response to stimulus	88	2635	234	14485	0.376068	1.37212e-12	1.96351e-09
GO:0010200	response to chitin	biological_process	response to stimulus	52	2635	110	14485	0.472727	2.48528e-12	3.55643e-09
GO:0009607	response to biotic stimulus	biological_process	response to stimulus	30	2635	52	14485	0.576923	2.19671e-10	3.1435e-07
GO:0080167	response to karrikin	biological_process	response to stimulus	41	2635	93	14485	0.44086	6.78707e-09	9.7123e-06
GO:0071555	cell wall organization	biological_process	cellular component organization or biogenesis	104	2635	349	14485	0.297994	6.3097e-08	9.02918e-05
GO:0009873	ethylene-activated signaling pathway	biological_process	biological regulation	60	2635	175	14485	0.342857	2.39067e-07	0.000342105
GO:0055114	oxidation-reduction process	biological_process	metabolic process	88	2635	290	14485	0.303448	2.69218e-07	0.000385251
GO:0009835	fruit ripening	biological_process	developmental process	26	2635	53	14485	0.490566	2.95813e-07	0.000423308
GO:0048544	recognition of pollen	biological_process	multi-organism process	29	2635	64	14485	0.453125	5.30219e-07	0.000758744
GO:0009664	plant-type cell wall organization	biological_process	cellular process	35	2635	87	14485	0.402299	1.23398e-06	0.00176582
GO:0042546	cell wall biogenesis	biological_process	cellular component organization or biogenesis	24	2635	52	14485	0.461538	3.35305e-06	0.00479821
GO:0042542	response to hydrogen peroxide	biological_process	response to stimulus	24	2635	54	14485	0.444444	7.56994e-06	0.0108326
GO:0045492	xylan biosynthetic process	biological_process	cellular component organization or biogenesis	18	2635	35	14485	0.514286	8.56436e-06	0.0122556
GO:0009414	response to water deprivation	biological_process	response to stimulus	74	2635	255	14485	0.290196	1.37079e-05	0.019616
GO:0009834	plant-type secondary cell wall biogenesis	biological_process	cellular component organization or biogenesis	24	2635	56	14485	0.428571	1.61363e-05	0.0230911
GO:0010214	seed coat development	biological_process	developmental process	17	2635	34	14485	0.5	2.46287e-05	0.0352436
GO:0008152	metabolic process	biological_process	metabolic process	24	2635	59	14485	0.40678	4.56294e-05	0.0652957
GO:0010411	xyloglucan metabolic process	biological_process	cellular process	20	2635	46	14485	0.434783	6.32374e-05	0.0904927
GO:0050832	defense response to fungus	biological_process	multi-organism process	56	2635	189	14485	0.296296	7.87626e-05	0.112709
GO:0016998	cell wall macromolecule catabolic process	biological_process	cellular process	10	2635	16	14485	0.625	0.00010684	0.152888
GO:0031640	killing of cells of other organism	biological_process	multi-organism process	12	2635	22	14485	0.545455	0.00013483	0.192942
GO:0009737	response to abscisic acid	biological_process	response to stimulus	99	2635	388	14485	0.255155	0.000172355	0.24664
GO:0007623	circadian rhythm	biological_process	rhythmic process	28	2635	79	14485	0.35443	0.000197043	0.281968
GO:0010430	fatty acid omega-oxidation	biological_process	cellular process	5	2635	5	14485	1	0.000198592	0.284185
GO:0006855	drug transmembrane transport	biological_process	localization	24	2635	64	14485	0.375	0.000207218	0.296528
GO:0015706	nitrate transport	biological_process	localization	19	2635	46	14485	0.413043	0.000218623	0.312849
GO:0055085	transmembrane transport	biological_process	localization	42	2635	136	14485	0.308824	0.000220999	0.316249
GO:0009693	ethylene biosynthetic process	biological_process	biological regulation	13	2635	26	14485	0.5	0.00022493	0.321875
GO:0009617	response to bacterium	biological_process	multi-organism process	30	2635	88	14485	0.340909	0.00026098	0.373462
GO:0009620	response to fungus	biological_process	multi-organism process	21	2635	54	14485	0.388889	0.000283739	0.406031
GO:1900426	positive regulation of defense response to bacterium	biological_process	biological regulation	14	2635	30	14485	0.466667	0.000324845	0.464853
GO:0043086	negative regulation of catalytic activity	biological_process	biological regulation	13	2635	27	14485	0.481481	0.000361891	0.517866
GO:0005985	sucrose metabolic process	biological_process	cellular process	14	2635	31	14485	0.451613	0.000493857	0.70671
GO:0006032	chitin catabolic process	biological_process	cellular process	12	2635	25	14485	0.48	0.000631459	0.903618
GO:0000024	maltose biosynthetic process	biological_process	cellular process	2	2635	3	14485	0.666667	0.087217	1
GO:0000070	mitotic sister chromatid segregation	biological_process	cellular component organization or biogenesis	1	2635	10	14485	0.1	0.865817	1
GO:0000079	regulation of cyclin-dependent protein serine/threonine kinase activity	biological_process	biological regulation	10	2635	43	14485	0.232558	0.245893	1
GO:0000103	sulfate assimilation	biological_process	cellular process	1	2635	10	14485	0.1	0.865817	1
GO:0000122	negative regulation of transcription by RNA polymerase II	biological_process	biological regulation	9	2635	47	14485	0.191489	0.491343	1
GO:0000160	phosphorelay signal transduction system	biological_process	response to stimulus	9	2635	35	14485	0.257143	0.172647	1
GO:0000162	tryptophan biosynthetic process	biological_process	cellular process	3	2635	19	14485	0.157895	0.698673	1
GO:0000165	MAPK cascade	biological_process	biological regulation	1	2635	24	14485	0.0416667	0.991958	1
GO:0000187	activation of MAPK activity	biological_process	biological regulation	1	2635	12	14485	0.0833333	0.910224	1
GO:0000209	protein polyubiquitination	biological_process	cellular process	1	2635	30	14485	0.0333333	0.997595	1
GO:0000226	microtubule cytoskeleton organization	biological_process	cellular component organization or biogenesis	7	2635	35	14485	0.2	0.458105	1
GO:0000245	spliceosomal complex assembly	biological_process	cellular component organization or biogenesis	1	2635	13	14485	0.0769231	0.926569	1
GO:0000256	allantoin catabolic process	biological_process	cellular process	2	2635	3	14485	0.666667	0.087217	1
GO:0000266	mitochondrial fission	biological_process	cellular component organization or biogenesis	2	2635	21	14485	0.0952381	0.916525	1
GO:0000271	polysaccharide biosynthetic process	biological_process	metabolic process	1	2635	2	14485	0.5	0.330743	1
GO:0000272	polysaccharide catabolic process	biological_process	metabolic process	14	2635	36	14485	0.388889	0.00285878	1
GO:0000278	mitotic cell cycle	biological_process	cellular process	13	2635	64	14485	0.203125	0.378368	1
GO:0000280	nuclear division	biological_process	cellular component organization or biogenesis	1	2635	4	14485	0.25	0.552122	1
GO:0000281	mitotic cytokinesis	biological_process	cellular process	2	2635	6	14485	0.333333	0.300258	1
GO:0000289	nuclear-transcribed mRNA poly(A) tail shortening	biological_process	biological regulation	3	2635	18	14485	0.166667	0.661578	1
GO:0000290	deadenylation-dependent decapping of nuclear-transcribed mRNA	biological_process	biological regulation	1	2635	10	14485	0.1	0.865817	1
GO:0000302	response to reactive oxygen species	biological_process	response to stimulus	11	2635	30	14485	0.366667	0.012938	1
GO:0000304	response to singlet oxygen	biological_process	response to stimulus	1	2635	3	14485	0.333333	0.452506	1
GO:0000354	cis assembly of pre-catalytic spliceosome	biological_process	cellular component organization or biogenesis	1	2635	2	14485	0.5	0.330743	1
GO:0000398	mRNA splicing, via spliceosome	biological_process	cellular process	2	2635	99	14485	0.020202	1	1
GO:0000413	protein peptidyl-prolyl isomerization	biological_process	cellular process	1	2635	13	14485	0.0769231	0.926569	1
GO:0000447	endonucleolytic cleavage in ITS1 to separate SSU-rRNA from 5.8S rRNA and LSU-rRNA from tricistronic rRNA transcript (SSU-rRNA, 5.8S rRNA, LSU-rRNA)	biological_process	cellular component organization or biogenesis	1	2635	10	14485	0.1	0.865817	1
GO:0000461	endonucleolytic cleavage to generate mature 3'-end of SSU-rRNA from (SSU-rRNA, 5.8S rRNA, LSU-rRNA)	biological_process	cellular component organization or biogenesis	1	2635	3	14485	0.333333	0.452506	1
GO:0000578	embryonic axis specification	biological_process	developmental process	1	2635	3	14485	0.333333	0.452506	1
GO:0000712	resolution of meiotic recombination intermediates	biological_process	cellular component organization or biogenesis	2	2635	11	14485	0.181818	0.621552	1
GO:0000720	pyrimidine dimer repair by nucleotide-excision repair	biological_process	cellular process	1	2635	5	14485	0.2	0.633619	1
GO:0000723	telomere maintenance	biological_process	biological regulation	1	2635	29	14485	0.0344828	0.997059	1
GO:0000724	double-strand break repair via homologous recombination	biological_process	response to stimulus	1	2635	53	14485	0.0188679	0.999977	1
GO:0000741	karyogamy	biological_process	cellular component organization or biogenesis	1	2635	10	14485	0.1	0.865817	1
GO:0000902	cell morphogenesis	biological_process	cellular component organization or biogenesis	4	2635	24	14485	0.166667	0.659082	1
GO:0000904	cell morphogenesis involved in differentiation	biological_process	cellular component organization or biogenesis	1	2635	1	14485	1	0.181912	1
GO:0000911	cytokinesis by cell plate formation	biological_process	cellular process	9	2635	31	14485	0.290323	0.0957352	1
GO:0000919	cell plate assembly	biological_process	cellular component organization or biogenesis	1	2635	5	14485	0.2	0.633619	1
GO:0000963	mitochondrial RNA processing	biological_process	cellular process	1	2635	7	14485	0.142857	0.754835	1
GO:0001666	response to hypoxia	biological_process	response to stimulus	6	2635	25	14485	0.24	0.296322	1
GO:0001678	cellular glucose homeostasis	biological_process	cellular process	2	2635	6	14485	0.333333	0.300258	1
GO:0002183	cytoplasmic translational initiation	biological_process	cellular process	1	2635	10	14485	0.1	0.865817	1
GO:0002213	defense response to insect	biological_process	multi-organism process	3	2635	16	14485	0.1875	0.5778	1
GO:0002215	defense response to nematode	biological_process	multi-organism process	2	2635	4	14485	0.5	0.153656	1
GO:0002221	pattern recognition receptor signaling pathway	biological_process	cellular process	1	2635	11	14485	0.0909091	0.890243	1
GO:0002229	defense response to oomycetes	biological_process	response to stimulus	13	2635	46	14485	0.282609	0.0623423	1
GO:0002230	positive regulation of defense response to virus by host	biological_process	biological regulation	2	2635	4	14485	0.5	0.153656	1
GO:0002237	response to molecule of bacterial origin	biological_process	multi-organism process	13	2635	40	14485	0.325	0.0211555	1
GO:0002238	response to molecule of fungal origin	biological_process	multi-organism process	3	2635	20	14485	0.15	0.732588	1
GO:0002239	response to oomycetes	biological_process	multi-organism process	5	2635	14	14485	0.357143	0.0939992	1
GO:0002253	activation of immune response	biological_process	biological regulation	3	2635	15	14485	0.2	0.531304	1
GO:0002933	lipid hydroxylation	biological_process	cellular process	1	2635	1	14485	1	0.181912	1
GO:0003006	developmental process involved in reproduction	biological_process	developmental process	2	2635	3	14485	0.666667	0.087217	1
GO:0003333	amino acid transmembrane transport	biological_process	localization	15	2635	49	14485	0.306122	0.0241141	1
GO:0005513	detection of calcium ion	biological_process	response to stimulus	2	2635	4	14485	0.5	0.153656	1
GO:0005975	carbohydrate metabolic process	biological_process	metabolic process	79	2635	310	14485	0.254839	0.000774777	1
GO:0005976	polysaccharide metabolic process	biological_process	metabolic process	1	2635	3	14485	0.333333	0.452506	1
GO:0005978	glycogen biosynthetic process	biological_process	cellular process	2	2635	9	14485	0.222222	0.507441	1
GO:0005983	starch catabolic process	biological_process	cellular process	2	2635	12	14485	0.166667	0.670449	1
GO:0005987	sucrose catabolic process	biological_process	cellular process	2	2635	7	14485	0.285714	0.373032	1
GO:0005992	trehalose biosynthetic process	biological_process	metabolic process	4	2635	14	14485	0.285714	0.241221	1
GO:0005993	trehalose catabolic process	biological_process	cellular process	1	2635	1	14485	1	0.181912	1
GO:0005996	monosaccharide metabolic process	biological_process	metabolic process	1	2635	1	14485	1	0.181912	1
GO:0006000	fructose metabolic process	biological_process	metabolic process	2	2635	7	14485	0.285714	0.373032	1
GO:0006002	fructose 6-phosphate metabolic process	biological_process	cellular process	2	2635	13	14485	0.153846	0.714087	1
GO:0006004	fucose metabolic process	biological_process	metabolic process	7	2635	42	14485	0.166667	0.663212	1
GO:0006006	glucose metabolic process	biological_process	metabolic process	3	2635	16	14485	0.1875	0.5778	1
GO:0006011	UDP-glucose metabolic process	biological_process	metabolic process	1	2635	5	14485	0.2	0.633619	1
GO:0006012	galactose metabolic process	biological_process	metabolic process	1	2635	12	14485	0.0833333	0.910224	1
GO:0006013	mannose metabolic process	biological_process	metabolic process	2	2635	6	14485	0.333333	0.300258	1
GO:0006021	inositol biosynthetic process	biological_process	cellular process	3	2635	8	14485	0.375	0.164646	1
GO:0006024	glycosaminoglycan biosynthetic process	biological_process	metabolic process	1	2635	4	14485	0.25	0.552122	1
GO:0006065	UDP-glucuronate biosynthetic process	biological_process	metabolic process	1	2635	4	14485	0.25	0.552122	1
GO:0006066	alcohol metabolic process	biological_process	metabolic process	1	2635	1	14485	1	0.181912	1
GO:0006071	glycerol metabolic process	biological_process	cellular process	3	2635	20	14485	0.15	0.732588	1
GO:0006073	cellular glucan metabolic process	biological_process	cellular process	6	2635	11	14485	0.545455	0.00720394	1
GO:0006084	acetyl-CoA metabolic process	biological_process	metabolic process	1	2635	3	14485	0.333333	0.452506	1
GO:0006094	gluconeogenesis	biological_process	metabolic process	2	2635	19	14485	0.105263	0.885008	1
GO:0006096	glycolytic process	biological_process	cellular process	8	2635	56	14485	0.142857	0.823487	1
GO:0006097	glyoxylate cycle	biological_process	cellular process	1	2635	13	14485	0.0769231	0.926569	1
GO:0006098	pentose-phosphate shunt	biological_process	cellular process	3	2635	13	14485	0.230769	0.430442	1
GO:0006099	tricarboxylic acid cycle	biological_process	cellular process	4	2635	46	14485	0.0869565	0.977807	1
GO:0006103	2-oxoglutarate metabolic process	biological_process	cellular process	1	2635	7	14485	0.142857	0.754835	1
GO:0006107	oxaloacetate metabolic process	biological_process	cellular process	1	2635	5	14485	0.2	0.633619	1
GO:0006108	malate metabolic process	biological_process	cellular process	1	2635	17	14485	0.0588235	0.967138	1
GO:0006109	regulation of carbohydrate metabolic process	biological_process	biological regulation	2	2635	6	14485	0.333333	0.300258	1
GO:0006110	regulation of glycolytic process	biological_process	biological regulation	1	2635	1	14485	1	0.181912	1
GO:0006114	glycerol biosynthetic process	biological_process	cellular process	1	2635	1	14485	1	0.181912	1
GO:0006123	mitochondrial electron transport, cytochrome c to oxygen	biological_process	cellular process	1	2635	4	14485	0.25	0.552122	1
GO:0006145	purine nucleobase catabolic process	biological_process	cellular process	2	2635	3	14485	0.666667	0.087217	1
GO:0006148	inosine catabolic process	biological_process	cellular process	1	2635	2	14485	0.5	0.330743	1
GO:0006152	purine nucleoside catabolic process	biological_process	cellular process	2	2635	6	14485	0.333333	0.300258	1
GO:0006166	purine ribonucleoside salvage	biological_process	cellular process	1	2635	5	14485	0.2	0.633619	1
GO:0006168	adenine salvage	biological_process	cellular process	1	2635	3	14485	0.333333	0.452506	1
GO:0006169	adenosine salvage	biological_process	cellular process	1	2635	2	14485	0.5	0.330743	1
GO:0006183	GTP biosynthetic process	biological_process	cellular process	1	2635	8	14485	0.125	0.799455	1
GO:0006203	dGTP catabolic process	biological_process	cellular process	1	2635	2	14485	0.5	0.330743	1
GO:0006206	pyrimidine nucleobase metabolic process	biological_process	metabolic process	1	2635	1	14485	1	0.181912	1
GO:0006207	'de novo' pyrimidine nucleobase biosynthetic process	biological_process	cellular process	1	2635	9	14485	0.111111	0.835957	1
GO:0006216	cytidine catabolic process	biological_process	metabolic process	1	2635	1	14485	1	0.181912	1
GO:0006218	uridine catabolic process	biological_process	cellular process	1	2635	2	14485	0.5	0.330743	1
GO:0006228	UTP biosynthetic process	biological_process	metabolic process	1	2635	7	14485	0.142857	0.754835	1
GO:0006241	CTP biosynthetic process	biological_process	cellular process	2	2635	10	14485	0.2	0.567216	1
GO:0006260	DNA replication	biological_process	metabolic process	3	2635	46	14485	0.0652174	0.993976	1
GO:0006261	DNA-dependent DNA replication	biological_process	cellular process	1	2635	18	14485	0.0555556	0.973123	1
GO:0006265	DNA topological change	biological_process	cellular component organization or biogenesis	1	2635	12	14485	0.0833333	0.910224	1
GO:0006270	DNA replication initiation	biological_process	cellular process	2	2635	18	14485	0.111111	0.865394	1
GO:0006281	DNA repair	biological_process	cellular process	9	2635	150	14485	0.06	0.999997	1
GO:0006284	base-excision repair	biological_process	cellular process	2	2635	20	14485	0.1	0.901944	1
GO:0006285	base-excision repair, AP site formation	biological_process	metabolic process	1	2635	3	14485	0.333333	0.452506	1
GO:0006289	nucleotide-excision repair	biological_process	cellular process	1	2635	27	14485	0.037037	0.995602	1
GO:0006296	nucleotide-excision repair, DNA incision, 5'-to lesion	biological_process	cellular process	1	2635	4	14485	0.25	0.552122	1
GO:0006302	double-strand break repair	biological_process	cellular process	2	2635	21	14485	0.0952381	0.916525	1
GO:0006307	DNA dealkylation involved in DNA repair	biological_process	cellular process	1	2635	2	14485	0.5	0.330743	1
GO:0006308	DNA catabolic process	biological_process	cellular process	1	2635	3	14485	0.333333	0.452506	1
GO:0006310	DNA recombination	biological_process	cellular process	3	2635	154	14485	0.0194805	1	1
GO:0006312	mitotic recombination	biological_process	metabolic process	1	2635	11	14485	0.0909091	0.890243	1
GO:0006325	chromatin organization	biological_process	cellular component organization or biogenesis	4	2635	73	14485	0.0547945	0.999651	1
GO:0006334	nucleosome assembly	biological_process	cellular process	8	2635	42	14485	0.190476	0.505236	1
GO:0006351	transcription, DNA-templated	biological_process	cellular process	11	2635	83	14485	0.13253	0.909777	1
GO:0006352	DNA-templated transcription, initiation	biological_process	cellular process	3	2635	20	14485	0.15	0.732588	1
GO:0006353	DNA-templated transcription, termination	biological_process	cellular process	1	2635	18	14485	0.0555556	0.973123	1
GO:0006354	DNA-templated transcription, elongation	biological_process	cellular process	2	2635	2	14485	1	0.0330818	1
GO:0006355	regulation of transcription, DNA-templated	biological_process	biological regulation	168	2635	810	14485	0.207407	0.0308918	1
GO:0006357	regulation of transcription by RNA polymerase II	biological_process	biological regulation	5	2635	75	14485	0.0666667	0.998908	1
GO:0006364	rRNA processing	biological_process	cellular component organization or biogenesis	2	2635	76	14485	0.0263158	0.999996	1
GO:0006366	transcription by RNA polymerase II	biological_process	cellular process	1	2635	30	14485	0.0333333	0.997595	1
GO:0006368	transcription elongation from RNA polymerase II promoter	biological_process	metabolic process	1	2635	15	14485	0.0666667	0.950876	1
GO:0006378	mRNA polyadenylation	biological_process	cellular process	1	2635	24	14485	0.0416667	0.991958	1
GO:0006390	mitochondrial transcription	biological_process	cellular process	1	2635	1	14485	1	0.181912	1
GO:0006396	RNA processing	biological_process	cellular process	2	2635	44	14485	0.0454545	0.998447	1
GO:0006397	mRNA processing	biological_process	cellular process	8	2635	233	14485	0.0343348	1	1
GO:0006401	RNA catabolic process	biological_process	cellular process	3	2635	18	14485	0.166667	0.661578	1
GO:0006412	translation	biological_process	cellular process	3	2635	289	14485	0.0103806	1	1
GO:0006414	translational elongation	biological_process	cellular process	1	2635	16	14485	0.0625	0.959821	1
GO:0006417	regulation of translation	biological_process	biological regulation	4	2635	49	14485	0.0816327	0.985574	1
GO:0006424	glutamyl-tRNA aminoacylation	biological_process	cellular process	1	2635	2	14485	0.5	0.330743	1
GO:0006425	glutaminyl-tRNA aminoacylation	biological_process	cellular process	1	2635	2	14485	0.5	0.330743	1
GO:0006452	translational frameshifting	biological_process	metabolic process	1	2635	5	14485	0.2	0.633619	1
GO:0006457	protein folding	biological_process	cellular process	16	2635	100	14485	0.16	0.753562	1
GO:0006464	cellular protein modification process	biological_process	cellular process	2	2635	7	14485	0.285714	0.373032	1
GO:0006468	protein phosphorylation	biological_process	metabolic process	91	2635	419	14485	0.217184	0.0353492	1
GO:0006470	protein dephosphorylation	biological_process	cellular process	2	2635	36	14485	0.0555556	0.99351	1
GO:0006486	protein glycosylation	biological_process	cellular process	23	2635	134	14485	0.171642	0.656292	1
GO:0006487	protein N-linked glycosylation	biological_process	cellular process	4	2635	28	14485	0.142857	0.776218	1
GO:0006490	oligosaccharide-lipid intermediate biosynthetic process	biological_process	cellular process	1	2635	4	14485	0.25	0.552122	1
GO:0006508	proteolysis	biological_process	metabolic process	27	2635	126	14485	0.214286	0.201042	1
GO:0006511	ubiquitin-dependent protein catabolic process	biological_process	metabolic process	7	2635	181	14485	0.038674	1	1
GO:0006518	peptide metabolic process	biological_process	cellular process	1	2635	6	14485	0.166667	0.700291	1
GO:0006520	cellular amino acid metabolic process	biological_process	cellular process	7	2635	28	14485	0.25	0.236691	1
GO:0006521	regulation of cellular amino acid metabolic process	biological_process	biological regulation	1	2635	2	14485	0.5	0.330743	1
GO:0006529	asparagine biosynthetic process	biological_process	cellular process	1	2635	3	14485	0.333333	0.452506	1
GO:0006531	aspartate metabolic process	biological_process	cellular process	1	2635	5	14485	0.2	0.633619	1
GO:0006534	cysteine metabolic process	biological_process	cellular process	1	2635	2	14485	0.5	0.330743	1
GO:0006535	cysteine biosynthetic process from serine	biological_process	metabolic process	5	2635	13	14485	0.384615	0.0706336	1
GO:0006536	glutamate metabolic process	biological_process	cellular process	3	2635	11	14485	0.272727	0.322704	1
GO:0006538	glutamate catabolic process	biological_process	cellular process	2	2635	5	14485	0.4	0.226134	1
GO:0006541	glutamine metabolic process	biological_process	cellular process	6	2635	23	14485	0.26087	0.22949	1
GO:0006544	glycine metabolic process	biological_process	biological regulation	2	2635	5	14485	0.4	0.226134	1
GO:0006545	glycine biosynthetic process	biological_process	biological regulation	1	2635	1	14485	1	0.181912	1
GO:0006559	L-phenylalanine catabolic process	biological_process	metabolic process	7	2635	20	14485	0.35	0.056266	1
GO:0006560	proline metabolic process	biological_process	cellular process	1	2635	2	14485	0.5	0.330743	1
GO:0006561	proline biosynthetic process	biological_process	cellular process	2	2635	10	14485	0.2	0.567216	1
GO:0006562	proline catabolic process	biological_process	cellular process	1	2635	2	14485	0.5	0.330743	1
GO:0006564	L-serine biosynthetic process	biological_process	metabolic process	1	2635	5	14485	0.2	0.633619	1
GO:0006565	L-serine catabolic process	biological_process	cellular process	2	2635	6	14485	0.333333	0.300258	1
GO:0006567	threonine catabolic process	biological_process	cellular process	1	2635	4	14485	0.25	0.552122	1
GO:0006571	tyrosine biosynthetic process	biological_process	cellular process	4	2635	6	14485	0.666667	0.0119902	1
GO:0006572	tyrosine catabolic process	biological_process	cellular process	3	2635	11	14485	0.272727	0.322704	1
GO:0006574	valine catabolic process	biological_process	cellular process	1	2635	9	14485	0.111111	0.835957	1
GO:0006580	ethanolamine metabolic process	biological_process	cellular process	1	2635	1	14485	1	0.181912	1
GO:0006596	polyamine biosynthetic process	biological_process	cellular process	1	2635	10	14485	0.1	0.865817	1
GO:0006598	polyamine catabolic process	biological_process	cellular process	1	2635	5	14485	0.2	0.633619	1
GO:0006606	protein import into nucleus	biological_process	localization	1	2635	34	14485	0.0294118	0.998925	1
GO:0006612	protein targeting to membrane	biological_process	localization	3	2635	32	14485	0.09375	0.947296	1
GO:0006623	protein targeting to vacuole	biological_process	localization	2	2635	30	14485	0.0666667	0.981513	1
GO:0006624	vacuolar protein processing	biological_process	cellular process	1	2635	3	14485	0.333333	0.452506	1
GO:0006629	lipid metabolic process	biological_process	metabolic process	20	2635	98	14485	0.204082	0.32227	1
GO:0006631	fatty acid metabolic process	biological_process	cellular process	15	2635	63	14485	0.238095	0.159407	1
GO:0006633	fatty acid biosynthetic process	biological_process	cellular process	20	2635	87	14485	0.229885	0.152908	1
GO:0006635	fatty acid beta-oxidation	biological_process	cellular process	8	2635	46	14485	0.173913	0.615869	1
GO:0006636	unsaturated fatty acid biosynthetic process	biological_process	cellular process	7	2635	16	14485	0.4375	0.016141	1
GO:0006641	triglyceride metabolic process	biological_process	cellular process	1	2635	3	14485	0.333333	0.452506	1
GO:0006644	phospholipid metabolic process	biological_process	cellular process	3	2635	13	14485	0.230769	0.430442	1
GO:0006646	phosphatidylethanolamine biosynthetic process	biological_process	metabolic process	1	2635	10	14485	0.1	0.865817	1
GO:0006651	diacylglycerol biosynthetic process	biological_process	cellular process	1	2635	5	14485	0.2	0.633619	1
GO:0006659	phosphatidylserine biosynthetic process	biological_process	metabolic process	1	2635	2	14485	0.5	0.330743	1
GO:0006662	glycerol ether metabolic process	biological_process	metabolic process	6	2635	27	14485	0.222222	0.366251	1
GO:0006665	sphingolipid metabolic process	biological_process	cellular process	2	2635	10	14485	0.2	0.567216	1
GO:0006672	ceramide metabolic process	biological_process	cellular process	1	2635	11	14485	0.0909091	0.890243	1
GO:0006694	steroid biosynthetic process	biological_process	metabolic process	2	2635	11	14485	0.181818	0.621552	1
GO:0006695	cholesterol biosynthetic process	biological_process	metabolic process	1	2635	4	14485	0.25	0.552122	1
GO:0006696	ergosterol biosynthetic process	biological_process	cellular process	3	2635	8	14485	0.375	0.164646	1
GO:0006723	cuticle hydrocarbon biosynthetic process	biological_process	developmental process	2	2635	4	14485	0.5	0.153656	1
GO:0006730	one-carbon metabolic process	biological_process	cellular process	4	2635	20	14485	0.2	0.506485	1
GO:0006734	NADH metabolic process	biological_process	metabolic process	1	2635	5	14485	0.2	0.633619	1
GO:0006744	ubiquinone biosynthetic process	biological_process	cellular process	2	2635	11	14485	0.181818	0.621552	1
GO:0006749	glutathione metabolic process	biological_process	cellular process	11	2635	27	14485	0.407407	0.00523739	1
GO:0006751	glutathione catabolic process	biological_process	cellular process	1	2635	5	14485	0.2	0.633619	1
GO:0006780	uroporphyrinogen III biosynthetic process	biological_process	metabolic process	1	2635	1	14485	1	0.181912	1
GO:0006782	protoporphyrinogen IX biosynthetic process	biological_process	metabolic process	3	2635	11	14485	0.272727	0.322704	1
GO:0006783	heme biosynthetic process	biological_process	cellular process	2	2635	9	14485	0.222222	0.507441	1
GO:0006793	phosphorus metabolic process	biological_process	metabolic process	1	2635	2	14485	0.5	0.330743	1
GO:0006796	phosphate-containing compound metabolic process	biological_process	cellular process	1	2635	7	14485	0.142857	0.754835	1
GO:0006799	polyphosphate biosynthetic process	biological_process	cellular process	1	2635	2	14485	0.5	0.330743	1
GO:0006807	nitrogen compound metabolic process	biological_process	metabolic process	3	2635	20	14485	0.15	0.732588	1
GO:0006809	nitric oxide biosynthetic process	biological_process	biological regulation	1	2635	6	14485	0.166667	0.700291	1
GO:0006811	ion transport	biological_process	localization	5	2635	44	14485	0.113636	0.922401	1
GO:0006812	cation transport	biological_process	localization	1	2635	10	14485	0.1	0.865817	1
GO:0006813	potassium ion transport	biological_process	localization	12	2635	51	14485	0.235294	0.205537	1
GO:0006814	sodium ion transport	biological_process	localization	6	2635	21	14485	0.285714	0.168368	1
GO:0006817	phosphate ion transport	biological_process	localization	7	2635	17	14485	0.411765	0.0232127	1
GO:0006820	anion transport	biological_process	localization	1	2635	5	14485	0.2	0.633619	1
GO:0006821	chloride transport	biological_process	localization	5	2635	9	14485	0.555556	0.0130504	1
GO:0006825	copper ion transport	biological_process	localization	1	2635	9	14485	0.111111	0.835957	1
GO:0006826	iron ion transport	biological_process	localization	1	2635	9	14485	0.111111	0.835957	1
GO:0006829	zinc ion transport	biological_process	localization	2	2635	6	14485	0.333333	0.300258	1
GO:0006833	water transport	biological_process	localization	3	2635	8	14485	0.375	0.164646	1
GO:0006839	mitochondrial transport	biological_process	localization	2	2635	4	14485	0.5	0.153656	1
GO:0006850	mitochondrial pyruvate transmembrane transport	biological_process	localization	1	2635	5	14485	0.2	0.633619	1
GO:0006857	oligopeptide transport	biological_process	localization	3	2635	5	14485	0.6	0.0449384	1
GO:0006863	purine nucleobase transport	biological_process	localization	7	2635	20	14485	0.35	0.056266	1
GO:0006865	amino acid transport	biological_process	localization	3	2635	10	14485	0.3	0.268338	1
GO:0006869	lipid transport	biological_process	localization	18	2635	73	14485	0.246575	0.102504	1
GO:0006873	cellular ion homeostasis	biological_process	biological regulation	4	2635	9	14485	0.444444	0.0635795	1
GO:0006874	cellular calcium ion homeostasis	biological_process	biological regulation	2	2635	14	14485	0.142857	0.75276	1
GO:0006878	cellular copper ion homeostasis	biological_process	cellular process	2	2635	13	14485	0.153846	0.714087	1
GO:0006880	intracellular sequestering of iron ion	biological_process	biological regulation	6	2635	10	14485	0.6	0.00386675	1
GO:0006882	cellular zinc ion homeostasis	biological_process	biological regulation	1	2635	7	14485	0.142857	0.754835	1
GO:0006885	regulation of pH	biological_process	biological regulation	6	2635	23	14485	0.26087	0.22949	1
GO:0006886	intracellular protein transport	biological_process	localization	8	2635	213	14485	0.0375587	1	1
GO:0006887	exocytosis	biological_process	cellular process	7	2635	54	14485	0.12963	0.883705	1
GO:0006888	ER to Golgi vesicle-mediated transport	biological_process	localization	2	2635	80	14485	0.025	0.999998	1
GO:0006890	retrograde vesicle-mediated transport, Golgi to ER	biological_process	localization	1	2635	36	14485	0.0277778	0.999281	1
GO:0006891	intra-Golgi vesicle-mediated transport	biological_process	localization	2	2635	32	14485	0.0625	0.98692	1
GO:0006896	Golgi to vacuole transport	biological_process	localization	2	2635	16	14485	0.125	0.816692	1
GO:0006897	endocytosis	biological_process	localization	6	2635	70	14485	0.0857143	0.992584	1
GO:0006898	receptor-mediated endocytosis	biological_process	localization	4	2635	17	14485	0.235294	0.374929	1
GO:0006900	vesicle budding from membrane	biological_process	cellular component organization or biogenesis	4	2635	16	14485	0.25	0.329819	1
GO:0006904	vesicle docking involved in exocytosis	biological_process	localization	1	2635	14	14485	0.0714286	0.939939	1
GO:0006906	vesicle fusion	biological_process	cellular process	2	2635	34	14485	0.0588235	0.990774	1
GO:0006913	nucleocytoplasmic transport	biological_process	localization	1	2635	8	14485	0.125	0.799455	1
GO:0006914	autophagy	biological_process	cellular process	1	2635	34	14485	0.0294118	0.998925	1
GO:0006949	syncytium formation	biological_process	cellular process	3	2635	6	14485	0.5	0.0778865	1
GO:0006955	immune response	biological_process	immune system process	2	2635	12	14485	0.166667	0.670449	1
GO:0006970	response to osmotic stress	biological_process	response to stimulus	38	2635	153	14485	0.248366	0.023932	1
GO:0006974	cellular response to DNA damage stimulus	biological_process	cellular process	3	2635	41	14485	0.0731707	0.98662	1
GO:0006986	response to unfolded protein	biological_process	response to stimulus	2	2635	9	14485	0.222222	0.507441	1
GO:0006995	cellular response to nitrogen starvation	biological_process	cellular process	3	2635	16	14485	0.1875	0.5778	1
GO:0007015	actin filament organization	biological_process	cellular component organization or biogenesis	3	2635	29	14485	0.103448	0.918759	1
GO:0007017	microtubule-based process	biological_process	cellular process	7	2635	36	14485	0.194444	0.489811	1
GO:0007018	microtubule-based movement	biological_process	cellular process	19	2635	62	14485	0.306452	0.0119188	1
GO:0007019	microtubule depolymerization	biological_process	cellular component organization or biogenesis	1	2635	7	14485	0.142857	0.754835	1
GO:0007034	vacuolar transport	biological_process	localization	1	2635	18	14485	0.0555556	0.973123	1
GO:0007035	vacuolar acidification	biological_process	cellular process	1	2635	5	14485	0.2	0.633619	1
GO:0007043	cell-cell junction assembly	biological_process	cellular component organization or biogenesis	1	2635	1	14485	1	0.181912	1
GO:0007049	cell cycle	biological_process	cellular process	18	2635	129	14485	0.139535	0.91816	1
GO:0007050	cell cycle arrest	biological_process	cellular process	1	2635	5	14485	0.2	0.633619	1
GO:0007052	mitotic spindle organization	biological_process	cellular component organization or biogenesis	3	2635	11	14485	0.272727	0.322704	1
GO:0007059	chromosome segregation	biological_process	cellular process	1	2635	28	14485	0.0357143	0.996404	1
GO:0007064	mitotic sister chromatid cohesion	biological_process	cellular process	1	2635	8	14485	0.125	0.799455	1
GO:0007076	mitotic chromosome condensation	biological_process	cellular component organization or biogenesis	1	2635	7	14485	0.142857	0.754835	1
GO:0007088	regulation of mitotic nuclear division	biological_process	biological regulation	8	2635	29	14485	0.275862	0.142449	1
GO:0007094	mitotic spindle assembly checkpoint	biological_process	biological regulation	2	2635	9	14485	0.222222	0.507441	1
GO:0007098	centrosome cycle	biological_process	cellular component organization or biogenesis	2	2635	9	14485	0.222222	0.507441	1
GO:0007112	male meiosis cytokinesis	biological_process	cellular process	3	2635	5	14485	0.6	0.0449384	1
GO:0007129	synapsis	biological_process	cellular component organization or biogenesis	2	2635	12	14485	0.166667	0.670449	1
GO:0007131	reciprocal meiotic recombination	biological_process	cellular component organization or biogenesis	5	2635	35	14485	0.142857	0.789029	1
GO:0007140	male meiotic nuclear division	biological_process	cellular component organization or biogenesis	3	2635	8	14485	0.375	0.164646	1
GO:0007142	male meiosis II	biological_process	cellular component organization or biogenesis	2	2635	5	14485	0.4	0.226134	1
GO:0007143	female meiotic nuclear division	biological_process	cellular component organization or biogenesis	1	2635	4	14485	0.25	0.552122	1
GO:0007163	establishment or maintenance of cell polarity	biological_process	cellular process	1	2635	3	14485	0.333333	0.452506	1
GO:0007165	signal transduction	biological_process	biological regulation	16	2635	113	14485	0.141593	0.895157	1
GO:0007186	G protein-coupled receptor signaling pathway	biological_process	biological regulation	1	2635	7	14485	0.142857	0.754835	1
GO:0007205	protein kinase C-activating G protein-coupled receptor signaling pathway	biological_process	biological regulation	1	2635	8	14485	0.125	0.799455	1
GO:0007266	Rho protein signal transduction	biological_process	biological regulation	3	2635	13	14485	0.230769	0.430442	1
GO:0007267	cell-cell signaling	biological_process	cellular process	8	2635	18	14485	0.444444	0.00915816	1
GO:0007275	multicellular organism development	biological_process	developmental process	48	2635	324	14485	0.148148	0.955022	1
GO:0007346	regulation of mitotic cell cycle	biological_process	biological regulation	1	2635	4	14485	0.25	0.552122	1
GO:0007389	pattern specification process	biological_process	developmental process	3	2635	8	14485	0.375	0.164646	1
GO:0007568	aging	biological_process	developmental process	4	2635	10	14485	0.4	0.0911432	1
GO:0008033	tRNA processing	biological_process	cellular process	1	2635	27	14485	0.037037	0.995602	1
GO:0008154	actin polymerization or depolymerization	biological_process	cellular component organization or biogenesis	1	2635	2	14485	0.5	0.330743	1
GO:0008219	cell death	biological_process	cellular process	3	2635	26	14485	0.115385	0.876714	1
GO:0008272	sulfate transport	biological_process	localization	5	2635	10	14485	0.5	0.022234	1
GO:0008283	cell proliferation	biological_process	cell proliferation	6	2635	31	14485	0.193548	0.505728	1
GO:0008284	positive regulation of cell proliferation	biological_process	biological regulation	9	2635	44	14485	0.204545	0.407581	1
GO:0008285	negative regulation of cell proliferation	biological_process	biological regulation	6	2635	25	14485	0.24	0.296322	1
GO:0008299	isoprenoid biosynthetic process	biological_process	cellular process	4	2635	22	14485	0.181818	0.586893	1
GO:0008356	asymmetric cell division	biological_process	cellular process	1	2635	16	14485	0.0625	0.959821	1
GO:0008361	regulation of cell size	biological_process	biological regulation	1	2635	13	14485	0.0769231	0.926569	1
GO:0008380	RNA splicing	biological_process	cellular process	2	2635	117	14485	0.017094	1	1
GO:0008610	lipid biosynthetic process	biological_process	metabolic process	8	2635	25	14485	0.32	0.0694382	1
GO:0008614	pyridoxine metabolic process	biological_process	cellular process	1	2635	1	14485	1	0.181912	1
GO:0008643	carbohydrate transport	biological_process	localization	12	2635	65	14485	0.184615	0.528042	1
GO:0008645	hexose transmembrane transport	biological_process	localization	1	2635	1	14485	1	0.181912	1
GO:0008652	cellular amino acid biosynthetic process	biological_process	cellular process	1	2635	8	14485	0.125	0.799455	1
GO:0008654	phospholipid biosynthetic process	biological_process	cellular process	6	2635	27	14485	0.222222	0.366251	1
GO:0009051	pentose-phosphate shunt, oxidative branch	biological_process	cellular process	2	2635	3	14485	0.666667	0.087217	1
GO:0009058	biosynthetic process	biological_process	metabolic process	14	2635	53	14485	0.264151	0.0884166	1
GO:0009060	aerobic respiration	biological_process	cellular process	2	2635	10	14485	0.2	0.567216	1
GO:0009061	anaerobic respiration	biological_process	cellular process	3	2635	4	14485	0.75	0.0207779	1
GO:0009062	fatty acid catabolic process	biological_process	cellular process	1	2635	5	14485	0.2	0.633619	1
GO:0009073	aromatic amino acid family biosynthetic process	biological_process	metabolic process	2	2635	16	14485	0.125	0.816692	1
GO:0009083	branched-chain amino acid catabolic process	biological_process	cellular process	2	2635	5	14485	0.4	0.226134	1
GO:0009086	methionine biosynthetic process	biological_process	cellular process	1	2635	10	14485	0.1	0.865817	1
GO:0009094	L-phenylalanine biosynthetic process	biological_process	cellular process	1	2635	6	14485	0.166667	0.700291	1
GO:0009097	isoleucine biosynthetic process	biological_process	cellular process	3	2635	20	14485	0.15	0.732588	1
GO:0009098	leucine biosynthetic process	biological_process	cellular process	4	2635	16	14485	0.25	0.329819	1
GO:0009099	valine biosynthetic process	biological_process	cellular process	3	2635	16	14485	0.1875	0.5778	1
GO:0009102	biotin biosynthetic process	biological_process	cellular process	2	2635	9	14485	0.222222	0.507441	1
GO:0009116	nucleoside metabolic process	biological_process	cellular process	1	2635	17	14485	0.0588235	0.967138	1
GO:0009117	nucleotide metabolic process	biological_process	cellular process	1	2635	1	14485	1	0.181912	1
GO:0009143	nucleoside triphosphate catabolic process	biological_process	cellular process	1	2635	2	14485	0.5	0.330743	1
GO:0009156	ribonucleoside monophosphate biosynthetic process	biological_process	cellular process	1	2635	3	14485	0.333333	0.452506	1
GO:0009165	nucleotide biosynthetic process	biological_process	cellular process	1	2635	6	14485	0.166667	0.700291	1
GO:0009166	nucleotide catabolic process	biological_process	cellular process	1	2635	1	14485	1	0.181912	1
GO:0009204	deoxyribonucleoside triphosphate catabolic process	biological_process	cellular process	1	2635	1	14485	1	0.181912	1
GO:0009228	thiamine biosynthetic process	biological_process	cellular process	1	2635	11	14485	0.0909091	0.890243	1
GO:0009231	riboflavin biosynthetic process	biological_process	cellular process	3	2635	15	14485	0.2	0.531304	1
GO:0009236	cobalamin biosynthetic process	biological_process	cellular process	1	2635	2	14485	0.5	0.330743	1
GO:0009247	glycolipid biosynthetic process	biological_process	cellular process	1	2635	8	14485	0.125	0.799455	1
GO:0009266	response to temperature stimulus	biological_process	response to stimulus	2	2635	12	14485	0.166667	0.670449	1
GO:0009269	response to desiccation	biological_process	response to stimulus	7	2635	13	14485	0.538462	0.00401603	1
GO:0009294	DNA mediated transformation	biological_process	cellular process	2	2635	23	14485	0.0869565	0.939781	1
GO:0009298	GDP-mannose biosynthetic process	biological_process	cellular process	2	2635	9	14485	0.222222	0.507441	1
GO:0009299	mRNA transcription	biological_process	cellular process	1	2635	14	14485	0.0714286	0.939939	1
GO:0009308	amine metabolic process	biological_process	metabolic process	2	2635	7	14485	0.285714	0.373032	1
GO:0009310	amine catabolic process	biological_process	metabolic process	1	2635	2	14485	0.5	0.330743	1
GO:0009311	oligosaccharide metabolic process	biological_process	metabolic process	2	2635	6	14485	0.333333	0.300258	1
GO:0009395	phospholipid catabolic process	biological_process	cellular process	1	2635	5	14485	0.2	0.633619	1
GO:0009396	folic acid-containing compound biosynthetic process	biological_process	cellular process	1	2635	3	14485	0.333333	0.452506	1
GO:0009407	toxin catabolic process	biological_process	cellular process	6	2635	12	14485	0.5	0.0122109	1
GO:0009408	response to heat	biological_process	response to stimulus	28	2635	118	14485	0.237288	0.0773731	1
GO:0009409	response to cold	biological_process	response to stimulus	66	2635	251	14485	0.262948	0.000848521	1
GO:0009410	response to xenobiotic stimulus	biological_process	response to stimulus	1	2635	3	14485	0.333333	0.452506	1
GO:0009411	response to UV	biological_process	response to stimulus	6	2635	17	14485	0.352941	0.0724325	1
GO:0009415	response to water	biological_process	response to stimulus	2	2635	4	14485	0.5	0.153656	1
GO:0009416	response to light stimulus	biological_process	response to stimulus	33	2635	128	14485	0.257812	0.0201211	1
GO:0009423	chorismate biosynthetic process	biological_process	metabolic process	2	2635	15	14485	0.133333	0.78683	1
GO:0009435	NAD biosynthetic process	biological_process	cellular process	3	2635	7	14485	0.428571	0.118325	1
GO:0009443	pyridoxal 5'-phosphate salvage	biological_process	cellular process	1	2635	3	14485	0.333333	0.452506	1
GO:0009448	gamma-aminobutyric acid metabolic process	biological_process	biological regulation	1	2635	4	14485	0.25	0.552122	1
GO:0009451	RNA modification	biological_process	cellular process	11	2635	215	14485	0.0511628	1	1
GO:0009553	embryo sac development	biological_process	developmental process	11	2635	64	14485	0.171875	0.633206	1
GO:0009554	megasporogenesis	biological_process	cellular process	2	2635	12	14485	0.166667	0.670449	1
GO:0009555	pollen development	biological_process	developmental process	17	2635	145	14485	0.117241	0.987359	1
GO:0009556	microsporogenesis	biological_process	developmental process	5	2635	27	14485	0.185185	0.560497	1
GO:0009558	embryo sac cellularization	biological_process	multicellular organismal process	3	2635	5	14485	0.6	0.0449384	1
GO:0009561	megagametogenesis	biological_process	developmental process	1	2635	22	14485	0.0454545	0.987976	1
GO:0009567	double fertilization forming a zygote and endosperm	biological_process	reproduction	1	2635	19	14485	0.0526316	0.978019	1
GO:0009584	detection of visible light	biological_process	response to stimulus	1	2635	6	14485	0.166667	0.700291	1
GO:0009585	red, far-red light phototransduction	biological_process	biological regulation	7	2635	47	14485	0.148936	0.776304	1
GO:0009590	detection of gravity	biological_process	response to stimulus	1	2635	4	14485	0.25	0.552122	1
GO:0009609	response to symbiotic bacterium	biological_process	multi-organism process	1	2635	1	14485	1	0.181912	1
GO:0009610	response to symbiotic fungus	biological_process	multi-organism process	3	2635	7	14485	0.428571	0.118325	1
GO:0009611	response to wounding	biological_process	response to stimulus	53	2635	194	14485	0.273196	0.00104512	1
GO:0009612	response to mechanical stimulus	biological_process	response to stimulus	1	2635	4	14485	0.25	0.552122	1
GO:0009615	response to virus	biological_process	multi-organism process	2	2635	15	14485	0.133333	0.78683	1
GO:0009623	response to parasitic fungus	biological_process	multi-organism process	1	2635	5	14485	0.2	0.633619	1
GO:0009624	response to nematode	biological_process	response to stimulus	22	2635	78	14485	0.282051	0.0195496	1
GO:0009625	response to insect	biological_process	multi-organism process	4	2635	18	14485	0.222222	0.419743	1
GO:0009626	plant-type hypersensitive response	biological_process	cellular process	23	2635	117	14485	0.196581	0.376217	1
GO:0009627	systemic acquired resistance	biological_process	immune system process	6	2635	33	14485	0.181818	0.571351	1
GO:0009630	gravitropism	biological_process	response to stimulus	8	2635	30	14485	0.266667	0.165033	1
GO:0009631	cold acclimation	biological_process	response to stimulus	5	2635	27	14485	0.185185	0.560497	1
GO:0009635	response to herbicide	biological_process	response to stimulus	3	2635	8	14485	0.375	0.164646	1
GO:0009636	response to toxic substance	biological_process	response to stimulus	4	2635	16	14485	0.25	0.329819	1
GO:0009637	response to blue light	biological_process	response to stimulus	8	2635	35	14485	0.228571	0.297553	1
GO:0009638	phototropism	biological_process	response to stimulus	2	2635	10	14485	0.2	0.567216	1
GO:0009639	response to red or far red light	biological_process	response to stimulus	2	2635	13	14485	0.153846	0.714087	1
GO:0009640	photomorphogenesis	biological_process	developmental process	7	2635	42	14485	0.166667	0.663212	1
GO:0009641	shade avoidance	biological_process	response to stimulus	7	2635	21	14485	0.333333	0.0716162	1
GO:0009642	response to light intensity	biological_process	response to stimulus	3	2635	10	14485	0.3	0.268338	1
GO:0009643	photosynthetic acclimation	biological_process	response to stimulus	1	2635	7	14485	0.142857	0.754835	1
GO:0009644	response to high light intensity	biological_process	response to stimulus	14	2635	39	14485	0.358974	0.00662027	1
GO:0009645	response to low light intensity stimulus	biological_process	response to stimulus	1	2635	3	14485	0.333333	0.452506	1
GO:0009646	response to absence of light	biological_process	response to stimulus	8	2635	29	14485	0.275862	0.142449	1
GO:0009647	skotomorphogenesis	biological_process	developmental process	1	2635	6	14485	0.166667	0.700291	1
GO:0009649	entrainment of circadian clock	biological_process	biological regulation	3	2635	10	14485	0.3	0.268338	1
GO:0009651	response to salt stress	biological_process	response to stimulus	89	2635	406	14485	0.219212	0.0300828	1
GO:0009652	thigmotropism	biological_process	response to stimulus	1	2635	4	14485	0.25	0.552122	1
GO:0009658	chloroplast organization	biological_process	cellular component organization or biogenesis	16	2635	133	14485	0.120301	0.979647	1
GO:0009682	induced systemic resistance	biological_process	immune system process	1	2635	11	14485	0.0909091	0.890243	1
GO:0009684	indoleacetic acid biosynthetic process	biological_process	biological regulation	2	2635	10	14485	0.2	0.567216	1
GO:0009685	gibberellin metabolic process	biological_process	biological regulation	1	2635	5	14485	0.2	0.633619	1
GO:0009686	gibberellin biosynthetic process	biological_process	biological regulation	5	2635	30	14485	0.166667	0.659304	1
GO:0009687	abscisic acid metabolic process	biological_process	cellular process	1	2635	5	14485	0.2	0.633619	1
GO:0009688	abscisic acid biosynthetic process	biological_process	cellular process	3	2635	14	14485	0.214286	0.482047	1
GO:0009690	cytokinin metabolic process	biological_process	biological regulation	10	2635	38	14485	0.263158	0.138882	1
GO:0009691	cytokinin biosynthetic process	biological_process	biological regulation	4	2635	30	14485	0.133333	0.821566	1
GO:0009694	jasmonic acid metabolic process	biological_process	biological regulation	5	2635	24	14485	0.208333	0.449121	1
GO:0009695	jasmonic acid biosynthetic process	biological_process	biological regulation	4	2635	18	14485	0.222222	0.419743	1
GO:0009696	salicylic acid metabolic process	biological_process	biological regulation	3	2635	12	14485	0.25	0.377068	1
GO:0009698	phenylpropanoid metabolic process	biological_process	cellular process	4	2635	16	14485	0.25	0.329819	1
GO:0009699	phenylpropanoid biosynthetic process	biological_process	cellular process	3	2635	5	14485	0.6	0.0449384	1
GO:0009704	de-etiolation	biological_process	developmental process	4	2635	13	14485	0.307692	0.199157	1
GO:0009717	isoflavonoid biosynthetic process	biological_process	cellular process	6	2635	11	14485	0.545455	0.00720394	1
GO:0009718	anthocyanin-containing compound biosynthetic process	biological_process	metabolic process	4	2635	20	14485	0.2	0.506485	1
GO:0009723	response to ethylene	biological_process	response to stimulus	29	2635	121	14485	0.239669	0.0658756	1
GO:0009725	response to hormone	biological_process	response to stimulus	5	2635	18	14485	0.277778	0.218078	1
GO:0009733	response to auxin	biological_process	response to stimulus	43	2635	186	14485	0.231183	0.0518186	1
GO:0009734	auxin-activated signaling pathway	biological_process	biological regulation	56	2635	271	14485	0.206642	0.161907	1
GO:0009735	response to cytokinin	biological_process	response to stimulus	22	2635	110	14485	0.2	0.347634	1
GO:0009736	cytokinin-activated signaling pathway	biological_process	biological regulation	10	2635	56	14485	0.178571	0.580377	1
GO:0009738	abscisic acid-activated signaling pathway	biological_process	signaling	59	2635	258	14485	0.228682	0.0324382	1
GO:0009739	response to gibberellin	biological_process	response to stimulus	17	2635	77	14485	0.220779	0.22585	1
GO:0009740	gibberellic acid mediated signaling pathway	biological_process	biological regulation	10	2635	62	14485	0.16129	0.713236	1
GO:0009741	response to brassinosteroid	biological_process	response to stimulus	9	2635	32	14485	0.28125	0.112711	1
GO:0009742	brassinosteroid mediated signaling pathway	biological_process	biological regulation	3	2635	57	14485	0.0526316	0.999025	1
GO:0009744	response to sucrose	biological_process	response to stimulus	14	2635	66	14485	0.212121	0.307375	1
GO:0009749	response to glucose	biological_process	response to stimulus	9	2635	34	14485	0.264706	0.151239	1
GO:0009750	response to fructose	biological_process	response to stimulus	5	2635	12	14485	0.416667	0.0508649	1
GO:0009751	response to salicylic acid	biological_process	response to stimulus	39	2635	143	14485	0.272727	0.0046227	1
GO:0009753	response to jasmonic acid	biological_process	response to stimulus	29	2635	107	14485	0.271028	0.0144763	1
GO:0009755	hormone-mediated signaling pathway	biological_process	biological regulation	1	2635	4	14485	0.25	0.552122	1
GO:0009759	indole glucosinolate biosynthetic process	biological_process	cellular process	1	2635	8	14485	0.125	0.799455	1
GO:0009765	photosynthesis, light harvesting	biological_process	cellular process	7	2635	13	14485	0.538462	0.00401603	1
GO:0009768	photosynthesis, light harvesting in photosystem I	biological_process	metabolic process	9	2635	26	14485	0.346154	0.0345344	1
GO:0009773	photosynthetic electron transport in photosystem I	biological_process	metabolic process	4	2635	14	14485	0.285714	0.241221	1
GO:0009785	blue light signaling pathway	biological_process	biological regulation	3	2635	12	14485	0.25	0.377068	1
GO:0009786	regulation of asymmetric cell division	biological_process	biological regulation	1	2635	6	14485	0.166667	0.700291	1
GO:0009787	regulation of abscisic acid-activated signaling pathway	biological_process	regulation of biological process	5	2635	30	14485	0.166667	0.659304	1
GO:0009788	negative regulation of abscisic acid-activated signaling pathway	biological_process	biological regulation	9	2635	49	14485	0.183673	0.545455	1
GO:0009789	positive regulation of abscisic acid-activated signaling pathway	biological_process	biological regulation	11	2635	57	14485	0.192982	0.46751	1
GO:0009791	post-embryonic development	biological_process	developmental process	4	2635	31	14485	0.129032	0.841229	1
GO:0009793	embryo development ending in seed dormancy	biological_process	developmental process	19	2635	268	14485	0.0708955	1	1
GO:0009799	specification of symmetry	biological_process	developmental process	2	2635	5	14485	0.4	0.226134	1
GO:0009800	cinnamic acid biosynthetic process	biological_process	metabolic process	6	2635	11	14485	0.545455	0.00720394	1
GO:0009805	coumarin biosynthetic process	biological_process	cellular process	2	2635	4	14485	0.5	0.153656	1
GO:0009807	lignan biosynthetic process	biological_process	cellular process	4	2635	11	14485	0.363636	0.123363	1
GO:0009808	lignin metabolic process	biological_process	cellular process	2	2635	4	14485	0.5	0.153656	1
GO:0009809	lignin biosynthetic process	biological_process	cellular process	21	2635	64	14485	0.328125	0.00352065	1
GO:0009813	flavonoid biosynthetic process	biological_process	metabolic process	21	2635	63	14485	0.333333	0.00284432	1
GO:0009814	defense response, incompatible interaction	biological_process	immune system process	11	2635	37	14485	0.297297	0.0599519	1
GO:0009816	defense response to bacterium, incompatible interaction	biological_process	immune system process	10	2635	34	14485	0.294118	0.0756596	1
GO:0009817	defense response to fungus, incompatible interaction	biological_process	immune system process	3	2635	22	14485	0.136364	0.791287	1
GO:0009819	drought recovery	biological_process	response to stimulus	1	2635	6	14485	0.166667	0.700291	1
GO:0009820	alkaloid metabolic process	biological_process	metabolic process	10	2635	26	14485	0.384615	0.0121489	1
GO:0009823	cytokinin catabolic process	biological_process	cellular process	1	2635	2	14485	0.5	0.330743	1
GO:0009825	multidimensional cell growth	biological_process	cellular process	11	2635	32	14485	0.34375	0.021532	1
GO:0009826	unidimensional cell growth	biological_process	cellular component organization or biogenesis	21	2635	93	14485	0.225806	0.166306	1
GO:0009827	plant-type cell wall modification	biological_process	cellular component organization or biogenesis	2	2635	16	14485	0.125	0.816692	1
GO:0009828	plant-type cell wall loosening	biological_process	cellular process	2	2635	7	14485	0.285714	0.373032	1
GO:0009831	plant-type cell wall modification involved in multidimensional cell growth	biological_process	cellular component organization or biogenesis	3	2635	9	14485	0.333333	0.21518	1
GO:0009832	plant-type cell wall biogenesis	biological_process	cellular component organization or biogenesis	11	2635	36	14485	0.305556	0.0500568	1
GO:0009833	plant-type primary cell wall biogenesis	biological_process	cellular component organization or biogenesis	3	2635	17	14485	0.176471	0.621272	1
GO:0009838	abscission	biological_process	developmental process	1	2635	4	14485	0.25	0.552122	1
GO:0009845	seed germination	biological_process	developmental process	9	2635	73	14485	0.123288	0.933098	1
GO:0009846	pollen germination	biological_process	multi-organism process	6	2635	69	14485	0.0869565	0.991524	1
GO:0009850	auxin metabolic process	biological_process	biological regulation	1	2635	3	14485	0.333333	0.452506	1
GO:0009851	auxin biosynthetic process	biological_process	biological regulation	2	2635	15	14485	0.133333	0.78683	1
GO:0009853	photorespiration	biological_process	cellular process	4	2635	32	14485	0.125	0.859037	1
GO:0009856	pollination	biological_process	multi-organism process	2	2635	3	14485	0.666667	0.087217	1
GO:0009860	pollen tube growth	biological_process	cellular component organization or biogenesis	8	2635	92	14485	0.0869565	0.996687	1
GO:0009862	systemic acquired resistance, salicylic acid mediated signaling pathway	biological_process	immune system process	3	2635	13	14485	0.230769	0.430442	1
GO:0009863	salicylic acid mediated signaling pathway	biological_process	cellular process	3	2635	22	14485	0.136364	0.791287	1
GO:0009864	induced systemic resistance, jasmonic acid mediated signaling pathway	biological_process	biological regulation	5	2635	18	14485	0.277778	0.218078	1
GO:0009867	jasmonic acid mediated signaling pathway	biological_process	biological regulation	6	2635	56	14485	0.107143	0.956208	1
GO:0009870	defense response signaling pathway, resistance gene-dependent	biological_process	biological regulation	3	2635	12	14485	0.25	0.377068	1
GO:0009877	nodulation	biological_process	multi-organism process	9	2635	32	14485	0.28125	0.112711	1
GO:0009900	dehiscence	biological_process	multicellular organismal process	1	2635	1	14485	1	0.181912	1
GO:0009901	anther dehiscence	biological_process	developmental process	4	2635	19	14485	0.210526	0.46374	1
GO:0009903	chloroplast avoidance movement	biological_process	cellular component organization or biogenesis	1	2635	14	14485	0.0714286	0.939939	1
GO:0009904	chloroplast accumulation movement	biological_process	cellular process	1	2635	12	14485	0.0833333	0.910224	1
GO:0009908	flower development	biological_process	developmental process	24	2635	210	14485	0.114286	0.997351	1
GO:0009909	regulation of flower development	biological_process	biological regulation	12	2635	84	14485	0.142857	0.859663	1
GO:0009910	negative regulation of flower development	biological_process	biological regulation	1	2635	39	14485	0.025641	0.999607	1
GO:0009911	positive regulation of flower development	biological_process	biological regulation	4	2635	40	14485	0.1	0.949158	1
GO:0009926	auxin polar transport	biological_process	biological regulation	10	2635	49	14485	0.204082	0.399509	1
GO:0009932	cell tip growth	biological_process	cellular component organization or biogenesis	4	2635	18	14485	0.222222	0.419743	1
GO:0009933	meristem structural organization	biological_process	developmental process	1	2635	12	14485	0.0833333	0.910224	1
GO:0009934	regulation of meristem structural organization	biological_process	biological regulation	2	2635	11	14485	0.181818	0.621552	1
GO:0009937	regulation of gibberellic acid mediated signaling pathway	biological_process	biological regulation	1	2635	4	14485	0.25	0.552122	1
GO:0009938	negative regulation of gibberellic acid mediated signaling pathway	biological_process	biological regulation	2	2635	13	14485	0.153846	0.714087	1
GO:0009942	longitudinal axis specification	biological_process	multicellular organismal process	1	2635	11	14485	0.0909091	0.890243	1
GO:0009943	adaxial/abaxial axis specification	biological_process	developmental process	2	2635	6	14485	0.333333	0.300258	1
GO:0009944	polarity specification of adaxial/abaxial axis	biological_process	developmental process	5	2635	30	14485	0.166667	0.659304	1
GO:0009954	proximal/distal pattern formation	biological_process	developmental process	4	2635	6	14485	0.666667	0.0119902	1
GO:0009955	adaxial/abaxial pattern specification	biological_process	developmental process	2	2635	5	14485	0.4	0.226134	1
GO:0009956	radial pattern formation	biological_process	developmental process	2	2635	6	14485	0.333333	0.300258	1
GO:0009958	positive gravitropism	biological_process	response to stimulus	6	2635	18	14485	0.333333	0.0925706	1
GO:0009959	negative gravitropism	biological_process	response to stimulus	5	2635	14	14485	0.357143	0.0939992	1
GO:0009960	endosperm development	biological_process	developmental process	6	2635	39	14485	0.153846	0.737726	1
GO:0009965	leaf morphogenesis	biological_process	developmental process	14	2635	76	14485	0.184211	0.526105	1
GO:0009966	regulation of signal transduction	biological_process	biological regulation	1	2635	4	14485	0.25	0.552122	1
GO:0009969	xyloglucan biosynthetic process	biological_process	cellular process	1	2635	7	14485	0.142857	0.754835	1
GO:0009971	anastral spindle assembly involved in male meiosis	biological_process	cellular component organization or biogenesis	1	2635	2	14485	0.5	0.330743	1
GO:0009972	cytidine deamination	biological_process	metabolic process	1	2635	1	14485	1	0.181912	1
GO:0009992	cellular water homeostasis	biological_process	biological regulation	2	2635	5	14485	0.4	0.226134	1
GO:0010014	meristem initiation	biological_process	developmental process	1	2635	5	14485	0.2	0.633619	1
GO:0010015	root morphogenesis	biological_process	developmental process	10	2635	34	14485	0.294118	0.0756596	1
GO:0010016	shoot system morphogenesis	biological_process	developmental process	1	2635	7	14485	0.142857	0.754835	1
GO:0010017	red or far-red light signaling pathway	biological_process	biological regulation	2	2635	16	14485	0.125	0.816692	1
GO:0010018	far-red light signaling pathway	biological_process	biological regulation	1	2635	4	14485	0.25	0.552122	1
GO:0010021	amylopectin biosynthetic process	biological_process	metabolic process	1	2635	5	14485	0.2	0.633619	1
GO:0010025	wax biosynthetic process	biological_process	metabolic process	6	2635	32	14485	0.1875	0.539046	1
GO:0010026	trichome differentiation	biological_process	cellular process	2	2635	18	14485	0.111111	0.865394	1
GO:0010027	thylakoid membrane organization	biological_process	cellular component organization or biogenesis	2	2635	30	14485	0.0666667	0.981513	1
GO:0010029	regulation of seed germination	biological_process	biological regulation	7	2635	41	14485	0.170732	0.636883	1
GO:0010030	positive regulation of seed germination	biological_process	biological regulation	10	2635	25	14485	0.4	0.00890098	1
GO:0010031	circumnutation	biological_process	multicellular organismal process	3	2635	7	14485	0.428571	0.118325	1
GO:0010036	response to boron-containing substance	biological_process	response to stimulus	1	2635	2	14485	0.5	0.330743	1
GO:0010037	response to carbon dioxide	biological_process	response to stimulus	3	2635	8	14485	0.375	0.164646	1
GO:0010038	response to metal ion	biological_process	response to stimulus	1	2635	5	14485	0.2	0.633619	1
GO:0010039	response to iron ion	biological_process	response to stimulus	8	2635	17	14485	0.470588	0.00603862	1
GO:0010043	response to zinc ion	biological_process	response to stimulus	2	2635	17	14485	0.117647	0.842748	1
GO:0010044	response to aluminum ion	biological_process	response to stimulus	3	2635	14	14485	0.214286	0.482047	1
GO:0010047	fruit dehiscence	biological_process	multicellular organismal process	1	2635	8	14485	0.125	0.799455	1
GO:0010048	vernalization response	biological_process	response to stimulus	2	2635	21	14485	0.0952381	0.916525	1
GO:0010051	xylem and phloem pattern formation	biological_process	developmental process	4	2635	24	14485	0.166667	0.659082	1
GO:0010052	guard cell differentiation	biological_process	cellular process	3	2635	13	14485	0.230769	0.430442	1
GO:0010053	root epidermal cell differentiation	biological_process	cellular process	4	2635	17	14485	0.235294	0.374929	1
GO:0010054	trichoblast differentiation	biological_process	cellular process	1	2635	2	14485	0.5	0.330743	1
GO:0010055	atrichoblast differentiation	biological_process	developmental process	1	2635	1	14485	1	0.181912	1
GO:0010067	procambium histogenesis	biological_process	developmental process	2	2635	9	14485	0.222222	0.507441	1
GO:0010068	protoderm histogenesis	biological_process	developmental process	1	2635	5	14485	0.2	0.633619	1
GO:0010069	zygote asymmetric cytokinesis in embryo sac	biological_process	reproduction	1	2635	5	14485	0.2	0.633619	1
GO:0010070	zygote asymmetric cell division	biological_process	cellular process	1	2635	5	14485	0.2	0.633619	1
GO:0010072	primary shoot apical meristem specification	biological_process	developmental process	1	2635	8	14485	0.125	0.799455	1
GO:0010073	meristem maintenance	biological_process	developmental process	2	2635	20	14485	0.1	0.901944	1
GO:0010075	regulation of meristem growth	biological_process	biological regulation	1	2635	12	14485	0.0833333	0.910224	1
GO:0010076	maintenance of floral meristem identity	biological_process	developmental process	1	2635	5	14485	0.2	0.633619	1
GO:0010077	maintenance of inflorescence meristem identity	biological_process	developmental process	2	2635	10	14485	0.2	0.567216	1
GO:0010078	maintenance of root meristem identity	biological_process	developmental process	2	2635	18	14485	0.111111	0.865394	1
GO:0010083	regulation of vegetative meristem growth	biological_process	growth	6	2635	22	14485	0.272727	0.198055	1
GO:0010086	embryonic root morphogenesis	biological_process	developmental process	1	2635	2	14485	0.5	0.330743	1
GO:0010087	phloem or xylem histogenesis	biological_process	developmental process	13	2635	52	14485	0.25	0.137718	1
GO:0010088	phloem development	biological_process	developmental process	4	2635	14	14485	0.285714	0.241221	1
GO:0010089	xylem development	biological_process	developmental process	10	2635	28	14485	0.357143	0.0212057	1
GO:0010090	trichome morphogenesis	biological_process	cellular component organization or biogenesis	1	2635	28	14485	0.0357143	0.996404	1
GO:0010091	trichome branching	biological_process	cellular component organization or biogenesis	8	2635	39	14485	0.205128	0.41635	1
GO:0010093	specification of floral organ identity	biological_process	developmental process	1	2635	9	14485	0.111111	0.835957	1
GO:0010099	regulation of photomorphogenesis	biological_process	biological regulation	3	2635	7	14485	0.428571	0.118325	1
GO:0010100	negative regulation of photomorphogenesis	biological_process	biological regulation	3	2635	9	14485	0.333333	0.21518	1
GO:0010102	lateral root morphogenesis	biological_process	developmental process	2	2635	17	14485	0.117647	0.842748	1
GO:0010103	stomatal complex morphogenesis	biological_process	developmental process	2	2635	11	14485	0.181818	0.621552	1
GO:0010105	negative regulation of ethylene-activated signaling pathway	biological_process	biological regulation	2	2635	9	14485	0.222222	0.507441	1
GO:0010106	cellular response to iron ion starvation	biological_process	biological regulation	3	2635	8	14485	0.375	0.164646	1
GO:0010112	regulation of systemic acquired resistance	biological_process	biological regulation	1	2635	4	14485	0.25	0.552122	1
GO:0010114	response to red light	biological_process	response to stimulus	6	2635	40	14485	0.15	0.76037	1
GO:0010115	regulation of abscisic acid biosynthetic process	biological_process	cellular process	2	2635	7	14485	0.285714	0.373032	1
GO:0010116	positive regulation of abscisic acid biosynthetic process	biological_process	biological regulation	2	2635	11	14485	0.181818	0.621552	1
GO:0010117	photoprotection	biological_process	response to stimulus	4	2635	8	14485	0.5	0.0411221	1
GO:0010118	stomatal movement	biological_process	cellular process	2	2635	23	14485	0.0869565	0.939781	1
GO:0010119	regulation of stomatal movement	biological_process	cellular process	10	2635	50	14485	0.2	0.426058	1
GO:0010120	camalexin biosynthetic process	biological_process	cellular process	3	2635	5	14485	0.6	0.0449384	1
GO:0010136	ureide catabolic process	biological_process	cellular process	2	2635	3	14485	0.666667	0.087217	1
GO:0010142	farnesyl diphosphate biosynthetic process, mevalonate pathway	biological_process	metabolic process	1	2635	5	14485	0.2	0.633619	1
GO:0010143	cutin biosynthetic process	biological_process	metabolic process	5	2635	15	14485	0.333333	0.120766	1
GO:0010148	transpiration	biological_process	localization	2	2635	5	14485	0.4	0.226134	1
GO:0010150	leaf senescence	biological_process	developmental process	28	2635	105	14485	0.266667	0.0198969	1
GO:0010152	pollen maturation	biological_process	developmental process	2	2635	19	14485	0.105263	0.885008	1
GO:0010154	fruit development	biological_process	developmental process	4	2635	19	14485	0.210526	0.46374	1
GO:0010158	abaxial cell fate specification	biological_process	cellular process	1	2635	8	14485	0.125	0.799455	1
GO:0010161	red light signaling pathway	biological_process	cellular process	2	2635	3	14485	0.666667	0.087217	1
GO:0010162	seed dormancy process	biological_process	developmental process	2	2635	13	14485	0.153846	0.714087	1
GO:0010167	response to nitrate	biological_process	response to stimulus	7	2635	19	14485	0.368421	0.0431352	1
GO:0010182	sugar mediated signaling pathway	biological_process	biological regulation	2	2635	30	14485	0.0666667	0.981513	1
GO:0010183	pollen tube guidance	biological_process	developmental process	4	2635	18	14485	0.222222	0.419743	1
GO:0010186	positive regulation of cellular defense response	biological_process	biological regulation	1	2635	2	14485	0.5	0.330743	1
GO:0010187	negative regulation of seed germination	biological_process	biological regulation	6	2635	26	14485	0.230769	0.331061	1
GO:0010189	vitamin E biosynthetic process	biological_process	cellular process	3	2635	15	14485	0.2	0.531304	1
GO:0010190	cytochrome b6f complex assembly	biological_process	cellular component organization or biogenesis	1	2635	6	14485	0.166667	0.700291	1
GO:0010192	mucilage biosynthetic process	biological_process	cellular process	2	2635	13	14485	0.153846	0.714087	1
GO:0010193	response to ozone	biological_process	response to stimulus	4	2635	26	14485	0.153846	0.722212	1
GO:0010197	polar nucleus fusion	biological_process	cellular component organization or biogenesis	3	2635	20	14485	0.15	0.732588	1
GO:0010201	response to continuous far red light stimulus by the high-irradiance response system	biological_process	response to stimulus	2	2635	2	14485	1	0.0330818	1
GO:0010204	defense response signaling pathway, resistance gene-independent	biological_process	biological regulation	3	2635	16	14485	0.1875	0.5778	1
GO:0010205	photoinhibition	biological_process	biological regulation	2	2635	5	14485	0.4	0.226134	1
GO:0010206	photosystem II repair	biological_process	cellular process	1	2635	11	14485	0.0909091	0.890243	1
GO:0010207	photosystem II assembly	biological_process	cellular component organization or biogenesis	4	2635	10	14485	0.4	0.0911432	1
GO:0010208	pollen wall assembly	biological_process	cellular component organization or biogenesis	1	2635	15	14485	0.0666667	0.950876	1
GO:0010212	response to ionizing radiation	biological_process	response to stimulus	2	2635	3	14485	0.666667	0.087217	1
GO:0010215	cellulose microfibril organization	biological_process	cellular component organization or biogenesis	7	2635	18	14485	0.388889	0.0321565	1
GO:0010218	response to far red light	biological_process	response to stimulus	6	2635	24	14485	0.25	0.262355	1
GO:0010222	stem vascular tissue pattern formation	biological_process	developmental process	4	2635	18	14485	0.222222	0.419743	1
GO:0010223	secondary shoot formation	biological_process	developmental process	6	2635	17	14485	0.352941	0.0724325	1
GO:0010224	response to UV-B	biological_process	response to stimulus	12	2635	49	14485	0.244898	0.167447	1
GO:0010227	floral organ abscission	biological_process	developmental process	2	2635	14	14485	0.142857	0.75276	1
GO:0010228	vegetative to reproductive phase transition of meristem	biological_process	developmental process	7	2635	86	14485	0.0813953	0.99745	1
GO:0010229	inflorescence development	biological_process	developmental process	1	2635	12	14485	0.0833333	0.910224	1
GO:0010230	alternative respiration	biological_process	cellular process	1	2635	1	14485	1	0.181912	1
GO:0010233	phloem transport	biological_process	localization	3	2635	8	14485	0.375	0.164646	1
GO:0010234	anther wall tapetum cell fate specification	biological_process	cellular process	1	2635	2	14485	0.5	0.330743	1
GO:0010244	response to low fluence blue light stimulus by blue low-fluence system	biological_process	response to stimulus	2	2635	4	14485	0.5	0.153656	1
GO:0010245	radial microtubular system formation	biological_process	cellular component organization or biogenesis	1	2635	2	14485	0.5	0.330743	1
GO:0010252	auxin homeostasis	biological_process	biological regulation	7	2635	32	14485	0.21875	0.36135	1
GO:0010254	nectary development	biological_process	developmental process	1	2635	4	14485	0.25	0.552122	1
GO:0010256	endomembrane system organization	biological_process	cellular component organization or biogenesis	2	2635	14	14485	0.142857	0.75276	1
GO:0010262	somatic embryogenesis	biological_process	developmental process	1	2635	7	14485	0.142857	0.754835	1
GO:0010264	myo-inositol hexakisphosphate biosynthetic process	biological_process	cellular process	1	2635	6	14485	0.166667	0.700291	1
GO:0010268	brassinosteroid homeostasis	biological_process	biological regulation	5	2635	23	14485	0.217391	0.410212	1
GO:0010272	response to silver ion	biological_process	response to stimulus	1	2635	9	14485	0.111111	0.835957	1
GO:0010274	hydrotropism	biological_process	response to stimulus	5	2635	17	14485	0.294118	0.183215	1
GO:0010286	heat acclimation	biological_process	response to stimulus	1	2635	28	14485	0.0357143	0.996404	1
GO:0010304	PSII associated light-harvesting complex II catabolic process	biological_process	cellular process	2	2635	3	14485	0.666667	0.087217	1
GO:0010305	leaf vascular tissue pattern formation	biological_process	developmental process	1	2635	26	14485	0.0384615	0.994622	1
GO:0010311	lateral root formation	biological_process	developmental process	6	2635	34	14485	0.176471	0.602499	1
GO:0010315	auxin efflux	biological_process	biological regulation	6	2635	19	14485	0.315789	0.115387	1
GO:0010322	regulation of isopentenyl diphosphate biosynthetic process, methylerythritol 4-phosphate pathway	biological_process	biological regulation	1	2635	3	14485	0.333333	0.452506	1
GO:0010325	raffinose family oligosaccharide biosynthetic process	biological_process	metabolic process	2	2635	4	14485	0.5	0.153656	1
GO:0010336	gibberellic acid homeostasis	biological_process	biological regulation	3	2635	4	14485	0.75	0.0207779	1
GO:0010337	regulation of salicylic acid metabolic process	biological_process	cellular process	1	2635	16	14485	0.0625	0.959821	1
GO:0010342	endosperm cellularization	biological_process	developmental process	1	2635	2	14485	0.5	0.330743	1
GO:0010344	seed oilbody biogenesis	biological_process	cellular component organization or biogenesis	1	2635	18	14485	0.0555556	0.973123	1
GO:0010345	suberin biosynthetic process	biological_process	metabolic process	8	2635	21	14485	0.380952	0.0255655	1
GO:0010359	regulation of anion channel activity	biological_process	biological regulation	3	2635	12	14485	0.25	0.377068	1
GO:0010362	negative regulation of anion channel activity by blue light	biological_process	biological regulation	1	2635	1	14485	1	0.181912	1
GO:0010366	negative regulation of ethylene biosynthetic process	biological_process	biological regulation	1	2635	5	14485	0.2	0.633619	1
GO:0010371	regulation of gibberellin biosynthetic process	biological_process	biological regulation	4	2635	6	14485	0.666667	0.0119902	1
GO:0010373	negative regulation of gibberellin biosynthetic process	biological_process	biological regulation	1	2635	3	14485	0.333333	0.452506	1
GO:0010374	stomatal complex development	biological_process	developmental process	4	2635	16	14485	0.25	0.329819	1
GO:0010375	stomatal complex patterning	biological_process	multicellular organismal process	3	2635	7	14485	0.428571	0.118325	1
GO:0010380	regulation of chlorophyll biosynthetic process	biological_process	biological regulation	6	2635	32	14485	0.1875	0.539046	1
GO:0010393	galacturonan metabolic process	biological_process	metabolic process	1	2635	7	14485	0.142857	0.754835	1
GO:0010394	homogalacturonan metabolic process	biological_process	metabolic process	1	2635	2	14485	0.5	0.330743	1
GO:0010395	rhamnogalacturonan I metabolic process	biological_process	cellular component organization or biogenesis	1	2635	2	14485	0.5	0.330743	1
GO:0010405	arabinogalactan protein metabolic process	biological_process	cellular process	1	2635	6	14485	0.166667	0.700291	1
GO:0010413	glucuronoxylan metabolic process	biological_process	metabolic process	2	2635	3	14485	0.666667	0.087217	1
GO:0010417	glucuronoxylan biosynthetic process	biological_process	cellular component organization or biogenesis	8	2635	15	14485	0.533333	0.0022555	1
GO:0010431	seed maturation	biological_process	developmental process	5	2635	23	14485	0.217391	0.410212	1
GO:0010434	bract formation	biological_process	developmental process	1	2635	3	14485	0.333333	0.452506	1
GO:0010440	stomatal lineage progression	biological_process	cellular process	1	2635	2	14485	0.5	0.330743	1
GO:0010442	guard cell morphogenesis	biological_process	cellular component organization or biogenesis	1	2635	2	14485	0.5	0.330743	1
GO:0010447	response to acidic pH	biological_process	response to stimulus	2	2635	10	14485	0.2	0.567216	1
GO:0010449	root meristem growth	biological_process	developmental process	2	2635	10	14485	0.2	0.567216	1
GO:0010452	histone H3-K36 methylation	biological_process	cellular process	1	2635	7	14485	0.142857	0.754835	1
GO:0010466	negative regulation of peptidase activity	biological_process	biological regulation	2	2635	5	14485	0.4	0.226134	1
GO:0010468	regulation of gene expression	biological_process	metabolic process	11	2635	71	14485	0.15493	0.767336	1
GO:0010469	regulation of signaling receptor activity	biological_process	biological regulation	3	2635	7	14485	0.428571	0.118325	1
GO:0010497	plasmodesmata-mediated intercellular transport	biological_process	cellular process	3	2635	13	14485	0.230769	0.430442	1
GO:0010498	proteasomal protein catabolic process	biological_process	cellular process	1	2635	17	14485	0.0588235	0.967138	1
GO:0010499	proteasomal ubiquitin-independent protein catabolic process	biological_process	cellular process	1	2635	13	14485	0.0769231	0.926569	1
GO:0010500	transmitting tissue development	biological_process	multicellular organismal process	3	2635	7	14485	0.428571	0.118325	1
GO:0010508	positive regulation of autophagy	biological_process	biological regulation	1	2635	7	14485	0.142857	0.754835	1
GO:0010540	basipetal auxin transport	biological_process	biological regulation	9	2635	26	14485	0.346154	0.0345344	1
GO:0010582	floral meristem determinacy	biological_process	developmental process	2	2635	14	14485	0.142857	0.75276	1
GO:0010584	pollen exine formation	biological_process	cellular component organization or biogenesis	3	2635	27	14485	0.111111	0.892511	1
GO:0010585	glutamine secretion	biological_process	cellular process	1	2635	1	14485	1	0.181912	1
GO:0010588	cotyledon vascular tissue pattern formation	biological_process	developmental process	4	2635	20	14485	0.2	0.506485	1
GO:0010600	regulation of auxin biosynthetic process	biological_process	biological regulation	3	2635	4	14485	0.75	0.0207779	1
GO:0010601	positive regulation of auxin biosynthetic process	biological_process	biological regulation	2	2635	4	14485	0.5	0.153656	1
GO:0010623	programmed cell death involved in cell development	biological_process	cellular process	3	2635	9	14485	0.333333	0.21518	1
GO:0010628	positive regulation of gene expression	biological_process	metabolic process	6	2635	19	14485	0.315789	0.115387	1
GO:0010629	negative regulation of gene expression	biological_process	biological regulation	2	2635	19	14485	0.105263	0.885008	1
GO:0010729	positive regulation of hydrogen peroxide biosynthetic process	biological_process	biological regulation	1	2635	7	14485	0.142857	0.754835	1
GO:0010731	protein glutathionylation	biological_process	cellular process	3	2635	7	14485	0.428571	0.118325	1
GO:0010922	positive regulation of phosphatase activity	biological_process	cellular process	1	2635	1	14485	1	0.181912	1
GO:0010928	regulation of auxin mediated signaling pathway	biological_process	biological regulation	4	2635	14	14485	0.285714	0.241221	1
GO:0010929	positive regulation of auxin mediated signaling pathway	biological_process	biological regulation	2	2635	10	14485	0.2	0.567216	1
GO:0010930	negative regulation of auxin mediated signaling pathway	biological_process	biological regulation	3	2635	15	14485	0.2	0.531304	1
GO:0010942	positive regulation of cell death	biological_process	biological regulation	1	2635	4	14485	0.25	0.552122	1
GO:0010951	negative regulation of endopeptidase activity	biological_process	biological regulation	4	2635	11	14485	0.363636	0.123363	1
GO:0010960	magnesium ion homeostasis	biological_process	biological regulation	1	2635	1	14485	1	0.181912	1
GO:0010966	regulation of phosphate transport	biological_process	localization	1	2635	3	14485	0.333333	0.452506	1
GO:0010973	positive regulation of division septum assembly	biological_process	biological regulation	2	2635	5	14485	0.4	0.226134	1
GO:0012501	programmed cell death	biological_process	cellular process	4	2635	17	14485	0.235294	0.374929	1
GO:0015031	protein transport	biological_process	localization	23	2635	251	14485	0.0916335	0.999982	1
GO:0015074	DNA integration	biological_process	cellular process	5	2635	438	14485	0.0114155	1	1
GO:0015671	oxygen transport	biological_process	localization	1	2635	3	14485	0.333333	0.452506	1
GO:0015693	magnesium ion transport	biological_process	localization	2	2635	16	14485	0.125	0.816692	1
GO:0015696	ammonium transport	biological_process	localization	1	2635	4	14485	0.25	0.552122	1
GO:0015709	thiosulfate transport	biological_process	localization	2	2635	2	14485	1	0.0330818	1
GO:0015720	allantoin transport	biological_process	localization	1	2635	3	14485	0.333333	0.452506	1
GO:0015729	oxaloacetate transport	biological_process	localization	3	2635	5	14485	0.6	0.0449384	1
GO:0015742	alpha-ketoglutarate transport	biological_process	localization	1	2635	1	14485	1	0.181912	1
GO:0015743	malate transport	biological_process	localization	2	2635	17	14485	0.117647	0.842748	1
GO:0015746	citrate transport	biological_process	localization	2	2635	2	14485	1	0.0330818	1
GO:0015749	monosaccharide transmembrane transport	biological_process	localization	2	2635	4	14485	0.5	0.153656	1
GO:0015755	fructose transmembrane transport	biological_process	localization	1	2635	2	14485	0.5	0.330743	1
GO:0015770	sucrose transport	biological_process	localization	6	2635	12	14485	0.5	0.0122109	1
GO:0015780	nucleotide-sugar transmembrane transport	biological_process	localization	2	2635	8	14485	0.25	0.442494	1
GO:0015783	GDP-fucose transmembrane transport	biological_process	localization	2	2635	3	14485	0.666667	0.087217	1
GO:0015790	UDP-xylose transmembrane transport	biological_process	localization	1	2635	3	14485	0.333333	0.452506	1
GO:0015798	myo-inositol transport	biological_process	localization	1	2635	3	14485	0.333333	0.452506	1
GO:0015804	neutral amino acid transport	biological_process	localization	1	2635	5	14485	0.2	0.633619	1
GO:0015812	gamma-aminobutyric acid transport	biological_process	localization	1	2635	2	14485	0.5	0.330743	1
GO:0015824	proline transport	biological_process	localization	1	2635	1	14485	1	0.181912	1
GO:0015840	urea transport	biological_process	localization	1	2635	2	14485	0.5	0.330743	1
GO:0015846	polyamine transport	biological_process	localization	1	2635	8	14485	0.125	0.799455	1
GO:0015853	adenine transport	biological_process	localization	1	2635	2	14485	0.5	0.330743	1
GO:0015854	guanine transport	biological_process	localization	1	2635	2	14485	0.5	0.330743	1
GO:0015857	uracil transport	biological_process	localization	1	2635	3	14485	0.333333	0.452506	1
GO:0015858	nucleoside transport	biological_process	localization	2	2635	5	14485	0.4	0.226134	1
GO:0015893	drug transport	biological_process	localization	1	2635	2	14485	0.5	0.330743	1
GO:0015908	fatty acid transport	biological_process	localization	4	2635	10	14485	0.4	0.0911432	1
GO:0015936	coenzyme A metabolic process	biological_process	metabolic process	2	2635	4	14485	0.5	0.153656	1
GO:0015940	pantothenate biosynthetic process	biological_process	cellular process	1	2635	2	14485	0.5	0.330743	1
GO:0015976	carbon utilization	biological_process	carbon utilization	4	2635	8	14485	0.5	0.0411221	1
GO:0015977	carbon fixation	biological_process	metabolic process	2	2635	7	14485	0.285714	0.373032	1
GO:0015979	photosynthesis	biological_process	cellular process	29	2635	95	14485	0.305263	0.00237148	1
GO:0015986	ATP synthesis coupled proton transport	biological_process	cellular process	3	2635	24	14485	0.125	0.838836	1
GO:0015991	ATP hydrolysis coupled proton transport	biological_process	localization	3	2635	31	14485	0.0967742	0.939021	1
GO:0015995	chlorophyll biosynthetic process	biological_process	metabolic process	8	2635	33	14485	0.242424	0.241294	1
GO:0015996	chlorophyll catabolic process	biological_process	cellular process	2	2635	13	14485	0.153846	0.714087	1
GO:0016024	CDP-diacylglycerol biosynthetic process	biological_process	cellular process	4	2635	15	14485	0.266667	0.285023	1
GO:0016032	viral process	biological_process	multi-organism process	5	2635	53	14485	0.0943396	0.974993	1
GO:0016036	cellular response to phosphate starvation	biological_process	cellular process	11	2635	45	14485	0.244444	0.182735	1
GO:0016042	lipid catabolic process	biological_process	metabolic process	45	2635	168	14485	0.267857	0.00360503	1
GO:0016045	detection of bacterium	biological_process	multi-organism process	3	2635	11	14485	0.272727	0.322704	1
GO:0016052	carbohydrate catabolic process	biological_process	metabolic process	1	2635	1	14485	1	0.181912	1
GO:0016070	RNA metabolic process	biological_process	cellular process	1	2635	8	14485	0.125	0.799455	1
GO:0016099	monoterpenoid biosynthetic process	biological_process	cellular process	7	2635	19	14485	0.368421	0.0431352	1
GO:0016104	triterpenoid biosynthetic process	biological_process	cellular process	1	2635	3	14485	0.333333	0.452506	1
GO:0016114	terpenoid biosynthetic process	biological_process	cellular process	3	2635	16	14485	0.1875	0.5778	1
GO:0016117	carotenoid biosynthetic process	biological_process	metabolic process	2	2635	16	14485	0.125	0.816692	1
GO:0016122	xanthophyll metabolic process	biological_process	cellular process	1	2635	4	14485	0.25	0.552122	1
GO:0016125	sterol metabolic process	biological_process	metabolic process	10	2635	32	14485	0.3125	0.0523529	1
GO:0016126	sterol biosynthetic process	biological_process	metabolic process	12	2635	34	14485	0.352941	0.0133856	1
GO:0016127	sterol catabolic process	biological_process	metabolic process	1	2635	5	14485	0.2	0.633619	1
GO:0016131	brassinosteroid metabolic process	biological_process	biological regulation	1	2635	14	14485	0.0714286	0.939939	1
GO:0016132	brassinosteroid biosynthetic process	biological_process	metabolic process	7	2635	24	14485	0.291667	0.130894	1
GO:0016135	saponin biosynthetic process	biological_process	metabolic process	2	2635	5	14485	0.4	0.226134	1
GO:0016192	vesicle-mediated transport	biological_process	localization	3	2635	114	14485	0.0263158	1	1
GO:0016226	iron-sulfur cluster assembly	biological_process	cellular component organization or biogenesis	3	2635	29	14485	0.103448	0.918759	1
GO:0016310	phosphorylation	biological_process	cellular process	14	2635	96	14485	0.145833	0.854654	1
GO:0016311	dephosphorylation	biological_process	cellular process	4	2635	32	14485	0.125	0.859037	1
GO:0016441	posttranscriptional gene silencing	biological_process	negative regulation of biological process	1	2635	9	14485	0.111111	0.835957	1
GO:0016444	somatic cell DNA recombination	biological_process	cellular process	1	2635	6	14485	0.166667	0.700291	1
GO:0016458	gene silencing	biological_process	biological regulation	1	2635	8	14485	0.125	0.799455	1
GO:0016477	cell migration	biological_process	cellular process	2	2635	7	14485	0.285714	0.373032	1
GO:0016554	cytidine to uridine editing	biological_process	metabolic process	2	2635	29	14485	0.0689655	0.97805	1
GO:0016567	protein ubiquitination	biological_process	metabolic process	73	2635	420	14485	0.17381	0.688386	1
GO:0016570	histone modification	biological_process	cellular component organization or biogenesis	1	2635	4	14485	0.25	0.552122	1
GO:0016572	histone phosphorylation	biological_process	cellular component organization or biogenesis	1	2635	3	14485	0.333333	0.452506	1
GO:0016575	histone deacetylation	biological_process	cellular component organization or biogenesis	1	2635	23	14485	0.0434783	0.990166	1
GO:0017004	cytochrome complex assembly	biological_process	cellular component organization or biogenesis	1	2635	11	14485	0.0909091	0.890243	1
GO:0017148	negative regulation of translation	biological_process	biological regulation	6	2635	36	14485	0.166667	0.660886	1
GO:0018105	peptidyl-serine phosphorylation	biological_process	cellular process	8	2635	65	14485	0.123077	0.924333	1
GO:0018107	peptidyl-threonine phosphorylation	biological_process	metabolic process	1	2635	20	14485	0.05	0.982023	1
GO:0018171	peptidyl-cysteine oxidation	biological_process	cellular process	3	2635	3	14485	1	0.00601425	1
GO:0018230	peptidyl-L-cysteine S-palmitoylation	biological_process	cellular process	3	2635	25	14485	0.12	0.858886	1
GO:0018258	protein O-linked glycosylation via hydroxyproline	biological_process	cellular process	1	2635	6	14485	0.166667	0.700291	1
GO:0018298	protein-chromophore linkage	biological_process	metabolic process	17	2635	44	14485	0.386364	0.00114829	1
GO:0018874	benzoate metabolic process	biological_process	cellular process	1	2635	2	14485	0.5	0.330743	1
GO:0019243	methylglyoxal catabolic process to D-lactate via S-lactoyl-glutathione	biological_process	cellular process	1	2635	6	14485	0.166667	0.700291	1
GO:0019252	starch biosynthetic process	biological_process	cellular process	4	2635	25	14485	0.16	0.691799	1
GO:0019253	reductive pentose-phosphate cycle	biological_process	cellular process	4	2635	21	14485	0.190476	0.547626	1
GO:0019264	glycine biosynthetic process from serine	biological_process	biological regulation	2	2635	7	14485	0.285714	0.373032	1
GO:0019277	UDP-N-acetylgalactosamine biosynthetic process	biological_process	cellular process	1	2635	1	14485	1	0.181912	1
GO:0019285	glycine betaine biosynthetic process from choline	biological_process	biological regulation	1	2635	2	14485	0.5	0.330743	1
GO:0019310	inositol catabolic process	biological_process	cellular process	2	2635	5	14485	0.4	0.226134	1
GO:0019318	hexose metabolic process	biological_process	metabolic process	1	2635	2	14485	0.5	0.330743	1
GO:0019344	cysteine biosynthetic process	biological_process	cellular process	2	2635	9	14485	0.222222	0.507441	1
GO:0019354	siroheme biosynthetic process	biological_process	cellular process	1	2635	2	14485	0.5	0.330743	1
GO:0019358	nicotinate nucleotide salvage	biological_process	metabolic process	1	2635	2	14485	0.5	0.330743	1
GO:0019374	galactolipid metabolic process	biological_process	cellular process	1	2635	3	14485	0.333333	0.452506	1
GO:0019375	galactolipid biosynthetic process	biological_process	cellular process	1	2635	7	14485	0.142857	0.754835	1
GO:0019388	galactose catabolic process	biological_process	metabolic process	2	2635	2	14485	1	0.0330818	1
GO:0019432	triglyceride biosynthetic process	biological_process	cellular process	3	2635	18	14485	0.166667	0.661578	1
GO:0019433	triglyceride catabolic process	biological_process	cellular process	1	2635	3	14485	0.333333	0.452506	1
GO:0019438	aromatic compound biosynthetic process	biological_process	cellular process	1	2635	7	14485	0.142857	0.754835	1
GO:0019464	glycine decarboxylation via glycine cleavage system	biological_process	biological regulation	1	2635	3	14485	0.333333	0.452506	1
GO:0019499	cyanide metabolic process	biological_process	metabolic process	2	2635	2	14485	1	0.0330818	1
GO:0019510	S-adenosylhomocysteine catabolic process	biological_process	cellular process	1	2635	3	14485	0.333333	0.452506	1
GO:0019521	D-gluconate metabolic process	biological_process	cellular process	2	2635	3	14485	0.666667	0.087217	1
GO:0019538	protein metabolic process	biological_process	metabolic process	4	2635	19	14485	0.210526	0.46374	1
GO:0019605	butyrate metabolic process	biological_process	metabolic process	1	2635	4	14485	0.25	0.552122	1
GO:0019673	GDP-mannose metabolic process	biological_process	cellular process	1	2635	2	14485	0.5	0.330743	1
GO:0019676	ammonia assimilation cycle	biological_process	cellular process	1	2635	4	14485	0.25	0.552122	1
GO:0019722	calcium-mediated signaling	biological_process	biological regulation	3	2635	20	14485	0.15	0.732588	1
GO:0019725	cellular homeostasis	biological_process	biological regulation	1	2635	1	14485	1	0.181912	1
GO:0019740	nitrogen utilization	biological_process	nitrogen utilization	1	2635	4	14485	0.25	0.552122	1
GO:0019742	pentacyclic triterpenoid metabolic process	biological_process	cellular process	1	2635	1	14485	1	0.181912	1
GO:0019748	secondary metabolic process	biological_process	metabolic process	5	2635	16	14485	0.3125	0.150632	1
GO:0019752	carboxylic acid metabolic process	biological_process	cellular process	12	2635	26	14485	0.461538	0.000979913	1
GO:0019760	glucosinolate metabolic process	biological_process	cellular process	8	2635	26	14485	0.307692	0.0849509	1
GO:0019761	glucosinolate biosynthetic process	biological_process	cellular process	4	2635	10	14485	0.4	0.0911432	1
GO:0019827	stem cell population maintenance	biological_process	developmental process	1	2635	6	14485	0.166667	0.700291	1
GO:0019853	L-ascorbic acid biosynthetic process	biological_process	cellular process	1	2635	14	14485	0.0714286	0.939939	1
GO:0019856	pyrimidine nucleobase biosynthetic process	biological_process	cellular process	1	2635	4	14485	0.25	0.552122	1
GO:0019915	lipid storage	biological_process	biological regulation	4	2635	20	14485	0.2	0.506485	1
GO:0019953	sexual reproduction	biological_process	multi-organism process	6	2635	13	14485	0.461538	0.019235	1
GO:0022900	electron transport chain	biological_process	cellular process	2	2635	15	14485	0.133333	0.78683	1
GO:0023014	signal transduction by protein phosphorylation	biological_process	response to stimulus	12	2635	64	14485	0.1875	0.50465	1
GO:0023052	signaling	biological_process	signaling	2	2635	5	14485	0.4	0.226134	1
GO:0030001	metal ion transport	biological_process	localization	11	2635	60	14485	0.183333	0.541284	1
GO:0030007	cellular potassium ion homeostasis	biological_process	biological regulation	2	2635	7	14485	0.285714	0.373032	1
GO:0030026	cellular manganese ion homeostasis	biological_process	biological regulation	7	2635	12	14485	0.583333	0.00219704	1
GO:0030036	actin cytoskeleton organization	biological_process	cellular component organization or biogenesis	3	2635	24	14485	0.125	0.838836	1
GO:0030042	actin filament depolymerization	biological_process	cellular component organization or biogenesis	2	2635	13	14485	0.153846	0.714087	1
GO:0030048	actin filament-based movement	biological_process	cellular process	1	2635	17	14485	0.0588235	0.967138	1
GO:0030104	water homeostasis	biological_process	biological regulation	1	2635	10	14485	0.1	0.865817	1
GO:0030148	sphingolipid biosynthetic process	biological_process	cellular process	1	2635	11	14485	0.0909091	0.890243	1
GO:0030154	cell differentiation	biological_process	cellular process	36	2635	193	14485	0.186528	0.463058	1
GO:0030163	protein catabolic process	biological_process	metabolic process	15	2635	88	14485	0.170455	0.652938	1
GO:0030187	melatonin biosynthetic process	biological_process	biological regulation	1	2635	3	14485	0.333333	0.452506	1
GO:0030198	extracellular matrix organization	biological_process	cellular process	3	2635	4	14485	0.75	0.0207779	1
GO:0030244	cellulose biosynthetic process	biological_process	cellular process	18	2635	56	14485	0.321429	0.00839196	1
GO:0030245	cellulose catabolic process	biological_process	cellular process	9	2635	20	14485	0.45	0.00521559	1
GO:0030259	lipid glycosylation	biological_process	cellular process	2	2635	7	14485	0.285714	0.373032	1
GO:0030307	positive regulation of cell growth	biological_process	biological regulation	2	2635	14	14485	0.142857	0.75276	1
GO:0030308	negative regulation of cell growth	biological_process	biological regulation	1	2635	5	14485	0.2	0.633619	1
GO:0030322	stabilization of membrane potential	biological_process	biological regulation	2	2635	6	14485	0.333333	0.300258	1
GO:0030418	nicotianamine biosynthetic process	biological_process	cellular process	1	2635	1	14485	1	0.181912	1
GO:0030433	ubiquitin-dependent ERAD pathway	biological_process	cellular process	2	2635	38	14485	0.0526316	0.995447	1
GO:0030574	collagen catabolic process	biological_process	metabolic process	3	2635	4	14485	0.75	0.0207779	1
GO:0030643	cellular phosphate ion homeostasis	biological_process	biological regulation	1	2635	4	14485	0.25	0.552122	1
GO:0030838	positive regulation of actin filament polymerization	biological_process	biological regulation	2	2635	6	14485	0.333333	0.300258	1
GO:0030968	endoplasmic reticulum unfolded protein response	biological_process	biological regulation	1	2635	13	14485	0.0769231	0.926569	1
GO:0031028	septation initiation signaling	biological_process	biological regulation	2	2635	7	14485	0.285714	0.373032	1
GO:0031047	gene silencing by RNA	biological_process	negative regulation of biological process	3	2635	57	14485	0.0526316	0.999025	1
GO:0031098	stress-activated protein kinase signaling cascade	biological_process	cellular process	9	2635	50	14485	0.18	0.571664	1
GO:0031110	regulation of microtubule polymerization or depolymerization	biological_process	regulation of biological process	1	2635	2	14485	0.5	0.330743	1
GO:0031122	cytoplasmic microtubule organization	biological_process	cellular component organization or biogenesis	1	2635	12	14485	0.0833333	0.910224	1
GO:0031145	anaphase-promoting complex-dependent catabolic process	biological_process	cellular process	1	2635	5	14485	0.2	0.633619	1
GO:0031146	SCF-dependent proteasomal ubiquitin-dependent protein catabolic process	biological_process	cellular process	3	2635	51	14485	0.0588235	0.997341	1
GO:0031222	arabinan catabolic process	biological_process	metabolic process	1	2635	5	14485	0.2	0.633619	1
GO:0031297	replication fork processing	biological_process	cellular process	1	2635	6	14485	0.166667	0.700291	1
GO:0031347	regulation of defense response	biological_process	biological regulation	13	2635	39	14485	0.333333	0.0170466	1
GO:0031348	negative regulation of defense response	biological_process	biological regulation	4	2635	28	14485	0.142857	0.776218	1
GO:0031349	positive regulation of defense response	biological_process	biological regulation	3	2635	13	14485	0.230769	0.430442	1
GO:0031365	N-terminal protein amino acid modification	biological_process	cellular process	1	2635	5	14485	0.2	0.633619	1
GO:0031408	oxylipin biosynthetic process	biological_process	cellular process	11	2635	37	14485	0.297297	0.0599519	1
GO:0031425	chloroplast RNA processing	biological_process	cellular process	1	2635	19	14485	0.0526316	0.978019	1
GO:0031525	menthol biosynthetic process	biological_process	metabolic process	2	2635	2	14485	1	0.0330818	1
GO:0031532	actin cytoskeleton reorganization	biological_process	cellular component organization or biogenesis	2	2635	6	14485	0.333333	0.300258	1
GO:0031540	regulation of anthocyanin biosynthetic process	biological_process	biological regulation	1	2635	10	14485	0.1	0.865817	1
GO:0031663	lipopolysaccharide-mediated signaling pathway	biological_process	cellular process	1	2635	2	14485	0.5	0.330743	1
GO:0031937	positive regulation of chromatin silencing	biological_process	biological regulation	1	2635	2	14485	0.5	0.330743	1
GO:0032107	regulation of response to nutrient levels	biological_process	response to stimulus	1	2635	1	14485	1	0.181912	1
GO:0032119	sequestering of zinc ion	biological_process	cellular process	1	2635	2	14485	0.5	0.330743	1
GO:0032147	activation of protein kinase activity	biological_process	cellular process	13	2635	57	14485	0.22807	0.226626	1
GO:0032197	transposition, RNA-mediated	biological_process	cellular process	2	2635	27	14485	0.0740741	0.969139	1
GO:0032259	methylation	biological_process	metabolic process	1	2635	12	14485	0.0833333	0.910224	1
GO:0032350	regulation of hormone metabolic process	biological_process	metabolic process	1	2635	2	14485	0.5	0.330743	1
GO:0032366	intracellular sterol transport	biological_process	localization	1	2635	1	14485	1	0.181912	1
GO:0032465	regulation of cytokinesis	biological_process	biological regulation	2	2635	6	14485	0.333333	0.300258	1
GO:0032482	Rab protein signal transduction	biological_process	biological regulation	3	2635	48	14485	0.0625	0.995647	1
GO:0032497	detection of lipopolysaccharide	biological_process	multi-organism process	1	2635	2	14485	0.5	0.330743	1
GO:0032502	developmental process	biological_process	developmental process	4	2635	38	14485	0.105263	0.933722	1
GO:0032504	multicellular organism reproduction	biological_process	multicellular organismal process	2	2635	3	14485	0.666667	0.087217	1
GO:0032509	endosome transport via multivesicular body sorting pathway	biological_process	localization	2	2635	13	14485	0.153846	0.714087	1
GO:0032544	plastid translation	biological_process	cellular process	1	2635	10	14485	0.1	0.865817	1
GO:0032869	cellular response to insulin stimulus	biological_process	cellular process	1	2635	2	14485	0.5	0.330743	1
GO:0032875	regulation of DNA endoreduplication	biological_process	biological regulation	3	2635	16	14485	0.1875	0.5778	1
GO:0032876	negative regulation of DNA endoreduplication	biological_process	biological regulation	2	2635	8	14485	0.25	0.442494	1
GO:0032922	circadian regulation of gene expression	biological_process	biological regulation	1	2635	4	14485	0.25	0.552122	1
GO:0032928	regulation of superoxide anion generation	biological_process	biological regulation	1	2635	3	14485	0.333333	0.452506	1
GO:0032957	inositol trisphosphate metabolic process	biological_process	cellular process	1	2635	10	14485	0.1	0.865817	1
GO:0032959	inositol trisphosphate biosynthetic process	biological_process	cellular process	1	2635	4	14485	0.25	0.552122	1
GO:0033214	iron assimilation by chelation and transport	biological_process	biological regulation	1	2635	1	14485	1	0.181912	1
GO:0033215	iron assimilation by reduction and transport	biological_process	biological regulation	3	2635	4	14485	0.75	0.0207779	1
GO:0033314	mitotic DNA replication checkpoint	biological_process	biological regulation	1	2635	5	14485	0.2	0.633619	1
GO:0033320	UDP-D-xylose biosynthetic process	biological_process	cellular process	2	2635	8	14485	0.25	0.442494	1
GO:0033356	UDP-L-arabinose metabolic process	biological_process	metabolic process	2	2635	4	14485	0.5	0.153656	1
GO:0033358	UDP-L-arabinose biosynthetic process	biological_process	metabolic process	1	2635	5	14485	0.2	0.633619	1
GO:0033383	geranyl diphosphate metabolic process	biological_process	cellular process	1	2635	2	14485	0.5	0.330743	1
GO:0033387	putrescine biosynthetic process from ornithine	biological_process	cellular process	1	2635	3	14485	0.333333	0.452506	1
GO:0033466	trans-zeatin biosynthetic process	biological_process	biological regulation	1	2635	1	14485	1	0.181912	1
GO:0033481	galacturonate biosynthetic process	biological_process	cellular process	1	2635	4	14485	0.25	0.552122	1
GO:0033499	galactose catabolic process via UDP-galactose	biological_process	metabolic process	2	2635	5	14485	0.4	0.226134	1
GO:0033500	carbohydrate homeostasis	biological_process	biological regulation	1	2635	5	14485	0.2	0.633619	1
GO:0033591	response to L-ascorbic acid	biological_process	response to stimulus	1	2635	4	14485	0.25	0.552122	1
GO:0033611	oxalate catabolic process	biological_process	cellular process	2	2635	2	14485	1	0.0330818	1
GO:0033614	chloroplast proton-transporting ATP synthase complex assembly	biological_process	cellular component organization or biogenesis	1	2635	3	14485	0.333333	0.452506	1
GO:0034051	negative regulation of plant-type hypersensitive response	biological_process	biological regulation	1	2635	5	14485	0.2	0.633619	1
GO:0034052	positive regulation of plant-type hypersensitive response	biological_process	biological regulation	1	2635	6	14485	0.166667	0.700291	1
GO:0034059	response to anoxia	biological_process	response to stimulus	1	2635	1	14485	1	0.181912	1
GO:0034214	protein hexamerization	biological_process	cellular component organization or biogenesis	1	2635	4	14485	0.25	0.552122	1
GO:0034355	NAD salvage	biological_process	cellular process	1	2635	2	14485	0.5	0.330743	1
GO:0034389	lipid droplet organization	biological_process	cellular component organization or biogenesis	1	2635	6	14485	0.166667	0.700291	1
GO:0034434	sterol esterification	biological_process	metabolic process	1	2635	5	14485	0.2	0.633619	1
GO:0034484	raffinose catabolic process	biological_process	metabolic process	1	2635	1	14485	1	0.181912	1
GO:0034599	cellular response to oxidative stress	biological_process	cellular process	3	2635	29	14485	0.103448	0.918759	1
GO:0034605	cellular response to heat	biological_process	cellular process	12	2635	47	14485	0.255319	0.133235	1
GO:0034613	cellular protein localization	biological_process	localization	2	2635	10	14485	0.2	0.567216	1
GO:0034620	cellular response to unfolded protein	biological_process	cellular process	2	2635	13	14485	0.153846	0.714087	1
GO:0034628	'de novo' NAD biosynthetic process from aspartate	biological_process	cellular process	1	2635	2	14485	0.5	0.330743	1
GO:0034756	regulation of iron ion transport	biological_process	localization	1	2635	1	14485	1	0.181912	1
GO:0034765	regulation of ion transmembrane transport	biological_process	biological regulation	4	2635	24	14485	0.166667	0.659082	1
GO:0034968	histone lysine methylation	biological_process	cellular component organization or biogenesis	1	2635	7	14485	0.142857	0.754835	1
GO:0035017	cuticle pattern formation	biological_process	developmental process	1	2635	5	14485	0.2	0.633619	1
GO:0035194	posttranscriptional gene silencing by RNA	biological_process	biological regulation	1	2635	8	14485	0.125	0.799455	1
GO:0035235	ionotropic glutamate receptor signaling pathway	biological_process	cellular process	3	2635	12	14485	0.25	0.377068	1
GO:0035264	multicellular organism growth	biological_process	developmental process	2	2635	3	14485	0.666667	0.087217	1
GO:0035265	organ growth	biological_process	growth	1	2635	9	14485	0.111111	0.835957	1
GO:0035336	long-chain fatty-acyl-CoA metabolic process	biological_process	metabolic process	3	2635	11	14485	0.272727	0.322704	1
GO:0035344	hypoxanthine transport	biological_process	localization	1	2635	2	14485	0.5	0.330743	1
GO:0035372	protein localization to microtubule	biological_process	localization	1	2635	2	14485	0.5	0.330743	1
GO:0035435	phosphate ion transmembrane transport	biological_process	localization	4	2635	9	14485	0.444444	0.0635795	1
GO:0035511	oxidative DNA demethylation	biological_process	cellular process	1	2635	2	14485	0.5	0.330743	1
GO:0035556	intracellular signal transduction	biological_process	biological regulation	21	2635	121	14485	0.173554	0.631414	1
GO:0035627	ceramide transport	biological_process	localization	1	2635	4	14485	0.25	0.552122	1
GO:0035865	cellular response to potassium ion	biological_process	cellular process	1	2635	3	14485	0.333333	0.452506	1
GO:0035987	endodermal cell differentiation	biological_process	cellular process	1	2635	8	14485	0.125	0.799455	1
GO:0035999	tetrahydrofolate interconversion	biological_process	cellular process	3	2635	14	14485	0.214286	0.482047	1
GO:0036149	phosphatidylinositol acyl-chain remodeling	biological_process	cellular process	1	2635	2	14485	0.5	0.330743	1
GO:0036297	interstrand cross-link repair	biological_process	cellular process	1	2635	8	14485	0.125	0.799455	1
GO:0036377	arbuscular mycorrhizal association	biological_process	multi-organism process	1	2635	3	14485	0.333333	0.452506	1
GO:0040008	regulation of growth	biological_process	regulation of biological process	35	2635	182	14485	0.192308	0.386836	1
GO:0040009	regulation of growth rate	biological_process	growth	2	2635	5	14485	0.4	0.226134	1
GO:0042023	DNA endoreduplication	biological_process	cellular process	3	2635	12	14485	0.25	0.377068	1
GO:0042026	protein refolding	biological_process	cellular process	3	2635	34	14485	0.0882353	0.960799	1
GO:0042127	regulation of cell proliferation	biological_process	biological regulation	2	2635	15	14485	0.133333	0.78683	1
GO:0042128	nitrate assimilation	biological_process	cellular process	14	2635	36	14485	0.388889	0.00285878	1
GO:0042147	retrograde transport, endosome to Golgi	biological_process	localization	1	2635	26	14485	0.0384615	0.994622	1
GO:0042183	formate catabolic process	biological_process	cellular process	1	2635	1	14485	1	0.181912	1
GO:0042218	1-aminocyclopropane-1-carboxylate biosynthetic process	biological_process	cellular process	4	2635	10	14485	0.4	0.0911432	1
GO:0042219	cellular modified amino acid catabolic process	biological_process	metabolic process	1	2635	2	14485	0.5	0.330743	1
GO:0042273	ribosomal large subunit biogenesis	biological_process	cellular component organization or biogenesis	1	2635	22	14485	0.0454545	0.987976	1
GO:0042326	negative regulation of phosphorylation	biological_process	biological regulation	1	2635	1	14485	1	0.181912	1
GO:0042335	cuticle development	biological_process	developmental process	7	2635	20	14485	0.35	0.056266	1
GO:0042343	indole glucosinolate metabolic process	biological_process	cellular process	5	2635	10	14485	0.5	0.022234	1
GO:0042351	'de novo' GDP-L-fucose biosynthetic process	biological_process	cellular process	1	2635	3	14485	0.333333	0.452506	1
GO:0042391	regulation of membrane potential	biological_process	biological regulation	2	2635	2	14485	1	0.0330818	1
GO:0042538	hyperosmotic salinity response	biological_process	response to stimulus	12	2635	51	14485	0.235294	0.205537	1
GO:0042539	hypotonic salinity response	biological_process	response to stimulus	1	2635	2	14485	0.5	0.330743	1
GO:0042545	cell wall modification	biological_process	cellular component organization or biogenesis	19	2635	71	14485	0.267606	0.0473432	1
GO:0042547	cell wall modification involved in multidimensional cell growth	biological_process	cellular process	2	2635	4	14485	0.5	0.153656	1
GO:0042549	photosystem II stabilization	biological_process	biological regulation	2	2635	5	14485	0.4	0.226134	1
GO:0042594	response to starvation	biological_process	response to stimulus	3	2635	21	14485	0.142857	0.763415	1
GO:0042631	cellular response to water deprivation	biological_process	cellular process	7	2635	21	14485	0.333333	0.0716162	1
GO:0042732	D-xylose metabolic process	biological_process	metabolic process	3	2635	12	14485	0.25	0.377068	1
GO:0042742	defense response to bacterium	biological_process	multi-organism process	52	2635	239	14485	0.217573	0.0895307	1
GO:0042752	regulation of circadian rhythm	biological_process	biological regulation	5	2635	29	14485	0.172414	0.628015	1
GO:0042753	positive regulation of circadian rhythm	biological_process	biological regulation	3	2635	14	14485	0.214286	0.482047	1
GO:0042754	negative regulation of circadian rhythm	biological_process	negative regulation of biological process	1	2635	1	14485	1	0.181912	1
GO:0042761	very long-chain fatty acid biosynthetic process	biological_process	cellular process	1	2635	9	14485	0.111111	0.835957	1
GO:0042762	regulation of sulfur metabolic process	biological_process	cellular process	1	2635	2	14485	0.5	0.330743	1
GO:0042773	ATP synthesis coupled electron transport	biological_process	cellular process	1	2635	4	14485	0.25	0.552122	1
GO:0042819	vitamin B6 biosynthetic process	biological_process	cellular process	1	2635	1	14485	1	0.181912	1
GO:0042820	vitamin B6 catabolic process	biological_process	cellular process	1	2635	1	14485	1	0.181912	1
GO:0042821	pyridoxal biosynthetic process	biological_process	cellular process	1	2635	1	14485	1	0.181912	1
GO:0042823	pyridoxal phosphate biosynthetic process	biological_process	cellular process	1	2635	3	14485	0.333333	0.452506	1
GO:0042853	L-alanine catabolic process	biological_process	cellular process	2	2635	5	14485	0.4	0.226134	1
GO:0042891	antibiotic transport	biological_process	localization	1	2635	1	14485	1	0.181912	1
GO:0042938	dipeptide transport	biological_process	localization	1	2635	9	14485	0.111111	0.835957	1
GO:0042939	tripeptide transport	biological_process	localization	1	2635	8	14485	0.125	0.799455	1
GO:0042981	regulation of apoptotic process	biological_process	biological regulation	1	2635	3	14485	0.333333	0.452506	1
GO:0042989	sequestering of actin monomers	biological_process	biological regulation	2	2635	4	14485	0.5	0.153656	1
GO:0043067	regulation of programmed cell death	biological_process	biological regulation	5	2635	21	14485	0.238095	0.331636	1
GO:0043068	positive regulation of programmed cell death	biological_process	cellular process	1	2635	14	14485	0.0714286	0.939939	1
GO:0043085	positive regulation of catalytic activity	biological_process	biological regulation	2	2635	10	14485	0.2	0.567216	1
GO:0043100	pyrimidine nucleobase salvage	biological_process	cellular process	2	2635	4	14485	0.5	0.153656	1
GO:0043161	proteasome-mediated ubiquitin-dependent protein catabolic process	biological_process	metabolic process	3	2635	77	14485	0.038961	0.99997	1
GO:0043181	vacuolar sequestering	biological_process	biological regulation	1	2635	2	14485	0.5	0.330743	1
GO:0043335	protein unfolding	biological_process	cellular process	1	2635	2	14485	0.5	0.330743	1
GO:0043433	negative regulation of DNA-binding transcription factor activity	biological_process	cellular process	2	2635	5	14485	0.4	0.226134	1
GO:0043447	alkane biosynthetic process	biological_process	cellular process	3	2635	9	14485	0.333333	0.21518	1
GO:0043484	regulation of RNA splicing	biological_process	biological regulation	1	2635	13	14485	0.0769231	0.926569	1
GO:0043488	regulation of mRNA stability	biological_process	metabolic process	1	2635	1	14485	1	0.181912	1
GO:0043547	positive regulation of GTPase activity	biological_process	biological regulation	2	2635	17	14485	0.117647	0.842748	1
GO:0043562	cellular response to nitrogen levels	biological_process	cellular process	2	2635	8	14485	0.25	0.442494	1
GO:0043617	cellular response to sucrose starvation	biological_process	cellular process	2	2635	5	14485	0.4	0.226134	1
GO:0043620	regulation of DNA-templated transcription in response to stress	biological_process	cellular process	1	2635	1	14485	1	0.181912	1
GO:0043622	cortical microtubule organization	biological_process	cellular component organization or biogenesis	7	2635	30	14485	0.233333	0.297612	1
GO:0043666	regulation of phosphoprotein phosphatase activity	biological_process	biological regulation	1	2635	3	14485	0.333333	0.452506	1
GO:0043693	monoterpene biosynthetic process	biological_process	cellular process	1	2635	4	14485	0.25	0.552122	1
GO:0043928	exonucleolytic nuclear-transcribed mRNA catabolic process involved in deadenylation-dependent decay	biological_process	biological regulation	2	2635	11	14485	0.181818	0.621552	1
GO:0043966	histone H3 acetylation	biological_process	cellular component organization or biogenesis	1	2635	7	14485	0.142857	0.754835	1
GO:0043985	histone H4-R3 methylation	biological_process	cellular component organization or biogenesis	1	2635	3	14485	0.333333	0.452506	1
GO:0044030	regulation of DNA methylation	biological_process	biological regulation	1	2635	21	14485	0.047619	0.985297	1
GO:0044209	AMP salvage	biological_process	cellular process	2	2635	5	14485	0.4	0.226134	1
GO:0044210	'de novo' CTP biosynthetic process	biological_process	cellular process	1	2635	4	14485	0.25	0.552122	1
GO:0044458	motile cilium assembly	biological_process	cellular component organization or biogenesis	3	2635	8	14485	0.375	0.164646	1
GO:0045010	actin nucleation	biological_process	biological regulation	1	2635	10	14485	0.1	0.865817	1
GO:0045017	glycerolipid biosynthetic process	biological_process	cellular process	1	2635	5	14485	0.2	0.633619	1
GO:0045036	protein targeting to chloroplast	biological_process	localization	1	2635	12	14485	0.0833333	0.910224	1
GO:0045041	protein import into mitochondrial intermembrane space	biological_process	cellular component organization or biogenesis	1	2635	7	14485	0.142857	0.754835	1
GO:0045047	protein targeting to ER	biological_process	localization	2	2635	8	14485	0.25	0.442494	1
GO:0045087	innate immune response	biological_process	immune system process	12	2635	61	14485	0.196721	0.433066	1
GO:0045088	regulation of innate immune response	biological_process	regulation of biological process	1	2635	10	14485	0.1	0.865817	1
GO:0045144	meiotic sister chromatid segregation	biological_process	cellular process	1	2635	1	14485	1	0.181912	1
GO:0045165	cell fate commitment	biological_process	cellular process	1	2635	9	14485	0.111111	0.835957	1
GO:0045227	capsule polysaccharide biosynthetic process	biological_process	cellular process	1	2635	5	14485	0.2	0.633619	1
GO:0045324	late endosome to vacuole transport	biological_process	localization	3	2635	20	14485	0.15	0.732588	1
GO:0045332	phospholipid translocation	biological_process	biological regulation	1	2635	15	14485	0.0666667	0.950876	1
GO:0045339	farnesyl diphosphate catabolic process	biological_process	cellular process	1	2635	1	14485	1	0.181912	1
GO:0045454	cell redox homeostasis	biological_process	biological regulation	26	2635	153	14485	0.169935	0.6824	1
GO:0045471	response to ethanol	biological_process	response to stimulus	1	2635	1	14485	1	0.181912	1
GO:0045487	gibberellin catabolic process	biological_process	biological regulation	4	2635	8	14485	0.5	0.0411221	1
GO:0045488	pectin metabolic process	biological_process	cellular process	2	2635	5	14485	0.4	0.226134	1
GO:0045489	pectin biosynthetic process	biological_process	cellular process	12	2635	48	14485	0.25	0.14983	1
GO:0045490	pectin catabolic process	biological_process	metabolic process	28	2635	107	14485	0.261682	0.0253152	1
GO:0045491	xylan metabolic process	biological_process	cellular process	7	2635	13	14485	0.538462	0.00401603	1
GO:0045493	xylan catabolic process	biological_process	cellular process	2	2635	19	14485	0.105263	0.885008	1
GO:0045595	regulation of cell differentiation	biological_process	biological regulation	2	2635	2	14485	1	0.0330818	1
GO:0045597	positive regulation of cell differentiation	biological_process	developmental process	1	2635	6	14485	0.166667	0.700291	1
GO:0045727	positive regulation of translation	biological_process	biological regulation	2	2635	11	14485	0.181818	0.621552	1
GO:0045736	negative regulation of cyclin-dependent protein serine/threonine kinase activity	biological_process	cellular process	1	2635	5	14485	0.2	0.633619	1
GO:0045786	negative regulation of cell cycle	biological_process	biological regulation	1	2635	3	14485	0.333333	0.452506	1
GO:0045787	positive regulation of cell cycle	biological_process	biological regulation	8	2635	33	14485	0.242424	0.241294	1
GO:0045839	negative regulation of mitotic nuclear division	biological_process	biological regulation	1	2635	3	14485	0.333333	0.452506	1
GO:0045848	positive regulation of nitrogen utilization	biological_process	biological regulation	1	2635	1	14485	1	0.181912	1
GO:0045892	negative regulation of transcription, DNA-templated	biological_process	biological regulation	32	2635	150	14485	0.213333	0.183766	1
GO:0045893	positive regulation of transcription, DNA-templated	biological_process	biological regulation	72	2635	283	14485	0.254417	0.0013541	1
GO:0045901	positive regulation of translational elongation	biological_process	cellular process	1	2635	5	14485	0.2	0.633619	1
GO:0045905	positive regulation of translational termination	biological_process	biological regulation	1	2635	5	14485	0.2	0.633619	1
GO:0045926	negative regulation of growth	biological_process	biological regulation	7	2635	29	14485	0.241379	0.266677	1
GO:0045930	negative regulation of mitotic cell cycle	biological_process	cellular process	1	2635	2	14485	0.5	0.330743	1
GO:0045944	positive regulation of transcription by RNA polymerase II	biological_process	metabolic process	13	2635	137	14485	0.0948905	0.998518	1
GO:0045995	regulation of embryonic development	biological_process	multicellular organismal process	2	2635	23	14485	0.0869565	0.939781	1
GO:0046034	ATP metabolic process	biological_process	cellular process	1	2635	5	14485	0.2	0.633619	1
GO:0046148	pigment biosynthetic process	biological_process	metabolic process	2	2635	8	14485	0.25	0.442494	1
GO:0046168	glycerol-3-phosphate catabolic process	biological_process	cellular process	1	2635	5	14485	0.2	0.633619	1
GO:0046203	spermidine catabolic process	biological_process	cellular process	1	2635	4	14485	0.25	0.552122	1
GO:0046208	spermine catabolic process	biological_process	cellular process	1	2635	8	14485	0.125	0.799455	1
GO:0046244	salicylic acid catabolic process	biological_process	biological regulation	5	2635	11	14485	0.454545	0.034759	1
GO:0046274	lignin catabolic process	biological_process	cellular process	12	2635	27	14485	0.444444	0.00147433	1
GO:0046283	anthocyanin-containing compound metabolic process	biological_process	metabolic process	1	2635	5	14485	0.2	0.633619	1
GO:0046287	isoflavonoid metabolic process	biological_process	metabolic process	6	2635	11	14485	0.545455	0.00720394	1
GO:0046294	formaldehyde catabolic process	biological_process	detoxification	1	2635	7	14485	0.142857	0.754835	1
GO:0046339	diacylglycerol metabolic process	biological_process	cellular process	1	2635	7	14485	0.142857	0.754835	1
GO:0046340	diacylglycerol catabolic process	biological_process	cellular process	3	2635	9	14485	0.333333	0.21518	1
GO:0046345	abscisic acid catabolic process	biological_process	cellular process	2	2635	5	14485	0.4	0.226134	1
GO:0046443	FAD metabolic process	biological_process	cellular process	1	2635	2	14485	0.5	0.330743	1
GO:0046467	membrane lipid biosynthetic process	biological_process	cellular process	2	2635	2	14485	1	0.0330818	1
GO:0046470	phosphatidylcholine metabolic process	biological_process	cellular process	5	2635	16	14485	0.3125	0.150632	1
GO:0046473	phosphatidic acid metabolic process	biological_process	cellular process	1	2635	5	14485	0.2	0.633619	1
GO:0046475	glycerophospholipid catabolic process	biological_process	cellular process	1	2635	2	14485	0.5	0.330743	1
GO:0046482	para-aminobenzoic acid metabolic process	biological_process	cellular process	1	2635	2	14485	0.5	0.330743	1
GO:0046486	glycerolipid metabolic process	biological_process	cellular process	1	2635	8	14485	0.125	0.799455	1
GO:0046512	sphingosine biosynthetic process	biological_process	cellular process	1	2635	3	14485	0.333333	0.452506	1
GO:0046513	ceramide biosynthetic process	biological_process	cellular process	2	2635	9	14485	0.222222	0.507441	1
GO:0046618	drug export	biological_process	response to stimulus	3	2635	4	14485	0.75	0.0207779	1
GO:0046621	negative regulation of organ growth	biological_process	biological regulation	2	2635	9	14485	0.222222	0.507441	1
GO:0046622	positive regulation of organ growth	biological_process	positive regulation of biological process	2	2635	5	14485	0.4	0.226134	1
GO:0046653	tetrahydrofolate metabolic process	biological_process	cellular process	2	2635	11	14485	0.181818	0.621552	1
GO:0046654	tetrahydrofolate biosynthetic process	biological_process	metabolic process	1	2635	6	14485	0.166667	0.700291	1
GO:0046655	folic acid metabolic process	biological_process	cellular process	2	2635	5	14485	0.4	0.226134	1
GO:0046656	folic acid biosynthetic process	biological_process	cellular process	1	2635	2	14485	0.5	0.330743	1
GO:0046685	response to arsenic-containing substance	biological_process	response to stimulus	1	2635	6	14485	0.166667	0.700291	1
GO:0046686	response to cadmium ion	biological_process	response to stimulus	29	2635	175	14485	0.165714	0.740722	1
GO:0046688	response to copper ion	biological_process	response to stimulus	2	2635	8	14485	0.25	0.442494	1
GO:0046713	borate transport	biological_process	localization	2	2635	6	14485	0.333333	0.300258	1
GO:0046739	transport of virus in multicellular host	biological_process	localization	1	2635	4	14485	0.25	0.552122	1
GO:0046777	protein autophosphorylation	biological_process	cellular process	41	2635	228	14485	0.179825	0.56019	1
GO:0046785	microtubule polymerization	biological_process	cellular component organization or biogenesis	1	2635	5	14485	0.2	0.633619	1
GO:0046834	lipid phosphorylation	biological_process	cellular process	1	2635	7	14485	0.142857	0.754835	1
GO:0046835	carbohydrate phosphorylation	biological_process	cellular process	2	2635	9	14485	0.222222	0.507441	1
GO:0046854	phosphatidylinositol phosphorylation	biological_process	metabolic process	1	2635	25	14485	0.04	0.993424	1
GO:0046855	inositol phosphate dephosphorylation	biological_process	cellular process	1	2635	11	14485	0.0909091	0.890243	1
GO:0046856	phosphatidylinositol dephosphorylation	biological_process	cellular process	4	2635	23	14485	0.173913	0.624089	1
GO:0046898	response to cycloheximide	biological_process	response to stimulus	1	2635	11	14485	0.0909091	0.890243	1
GO:0046916	cellular transition metal ion homeostasis	biological_process	cellular process	1	2635	4	14485	0.25	0.552122	1
GO:0047484	regulation of response to osmotic stress	biological_process	biological regulation	2	2635	10	14485	0.2	0.567216	1
GO:0047496	vesicle transport along microtubule	biological_process	localization	1	2635	1	14485	1	0.181912	1
GO:0048015	phosphatidylinositol-mediated signaling	biological_process	biological regulation	1	2635	8	14485	0.125	0.799455	1
GO:0048016	inositol phosphate-mediated signaling	biological_process	biological regulation	1	2635	3	14485	0.333333	0.452506	1
GO:0048194	Golgi vesicle budding	biological_process	cellular component organization or biogenesis	1	2635	9	14485	0.111111	0.835957	1
GO:0048229	gametophyte development	biological_process	developmental process	3	2635	18	14485	0.166667	0.661578	1
GO:0048235	pollen sperm cell differentiation	biological_process	cellular process	7	2635	30	14485	0.233333	0.297612	1
GO:0048262	determination of dorsal/ventral asymmetry	biological_process	developmental process	2	2635	8	14485	0.25	0.442494	1
GO:0048268	clathrin coat assembly	biological_process	cellular component organization or biogenesis	3	2635	22	14485	0.136364	0.791287	1
GO:0048278	vesicle docking	biological_process	localization	2	2635	26	14485	0.0769231	0.963463	1
GO:0048280	vesicle fusion with Golgi apparatus	biological_process	cellular component organization or biogenesis	1	2635	14	14485	0.0714286	0.939939	1
GO:0048316	seed development	biological_process	developmental process	14	2635	77	14485	0.181818	0.547461	1
GO:0048354	mucilage biosynthetic process involved in seed coat development	biological_process	cellular process	3	2635	12	14485	0.25	0.377068	1
GO:0048359	mucilage metabolic process involved in seed coat development	biological_process	cellular process	11	2635	27	14485	0.407407	0.00523739	1
GO:0048364	root development	biological_process	developmental process	23	2635	125	14485	0.184	0.512466	1
GO:0048366	leaf development	biological_process	developmental process	13	2635	94	14485	0.138298	0.89474	1
GO:0048367	shoot system development	biological_process	developmental process	8	2635	41	14485	0.195122	0.475956	1
GO:0048437	floral organ development	biological_process	developmental process	3	2635	9	14485	0.333333	0.21518	1
GO:0048439	flower morphogenesis	biological_process	developmental process	8	2635	30	14485	0.266667	0.165033	1
GO:0048440	carpel development	biological_process	developmental process	1	2635	13	14485	0.0769231	0.926569	1
GO:0048441	petal development	biological_process	developmental process	5	2635	11	14485	0.454545	0.034759	1
GO:0048442	sepal development	biological_process	developmental process	1	2635	3	14485	0.333333	0.452506	1
GO:0048443	stamen development	biological_process	developmental process	2	2635	11	14485	0.181818	0.621552	1
GO:0048444	floral organ morphogenesis	biological_process	developmental process	2	2635	8	14485	0.25	0.442494	1
GO:0048449	floral organ formation	biological_process	developmental process	1	2635	2	14485	0.5	0.330743	1
GO:0048457	floral whorl morphogenesis	biological_process	developmental process	1	2635	3	14485	0.333333	0.452506	1
GO:0048462	carpel formation	biological_process	developmental process	3	2635	5	14485	0.6	0.0449384	1
GO:0048467	gynoecium development	biological_process	developmental process	2	2635	10	14485	0.2	0.567216	1
GO:0048480	stigma development	biological_process	developmental process	2	2635	5	14485	0.4	0.226134	1
GO:0048481	plant ovule development	biological_process	developmental process	2	2635	38	14485	0.0526316	0.995447	1
GO:0048498	establishment of petal orientation	biological_process	developmental process	1	2635	2	14485	0.5	0.330743	1
GO:0048510	regulation of timing of transition from vegetative to reproductive phase	biological_process	developmental process	2	2635	30	14485	0.0666667	0.981513	1
GO:0048511	rhythmic process	biological_process	rhythmic process	7	2635	20	14485	0.35	0.056266	1
GO:0048527	lateral root development	biological_process	developmental process	10	2635	37	14485	0.27027	0.121031	1
GO:0048528	post-embryonic root development	biological_process	developmental process	1	2635	5	14485	0.2	0.633619	1
GO:0048530	fruit morphogenesis	biological_process	developmental process	1	2635	8	14485	0.125	0.799455	1
GO:0048573	photoperiodism, flowering	biological_process	developmental process	5	2635	32	14485	0.15625	0.716577	1
GO:0048574	long-day photoperiodism, flowering	biological_process	developmental process	2	2635	8	14485	0.25	0.442494	1
GO:0048579	negative regulation of long-day photoperiodism, flowering	biological_process	biological regulation	2	2635	16	14485	0.125	0.816692	1
GO:0048586	regulation of long-day photoperiodism, flowering	biological_process	biological regulation	1	2635	16	14485	0.0625	0.959821	1
GO:0048639	positive regulation of developmental growth	biological_process	biological regulation	2	2635	4	14485	0.5	0.153656	1
GO:0048653	anther development	biological_process	developmental process	5	2635	32	14485	0.15625	0.716577	1
GO:0048658	anther wall tapetum development	biological_process	developmental process	2	2635	10	14485	0.2	0.567216	1
GO:0048759	xylem vessel member cell differentiation	biological_process	developmental process	2	2635	8	14485	0.25	0.442494	1
GO:0048765	root hair cell differentiation	biological_process	cellular process	3	2635	16	14485	0.1875	0.5778	1
GO:0048766	root hair initiation	biological_process	cellular component organization or biogenesis	2	2635	7	14485	0.285714	0.373032	1
GO:0048767	root hair elongation	biological_process	cellular process	10	2635	36	14485	0.277778	0.104523	1
GO:0048768	root hair cell tip growth	biological_process	cellular component organization or biogenesis	3	2635	11	14485	0.272727	0.322704	1
GO:0048825	cotyledon development	biological_process	developmental process	3	2635	22	14485	0.136364	0.791287	1
GO:0048826	cotyledon morphogenesis	biological_process	developmental process	1	2635	6	14485	0.166667	0.700291	1
GO:0048829	root cap development	biological_process	developmental process	2	2635	9	14485	0.222222	0.507441	1
GO:0048830	adventitious root development	biological_process	developmental process	2	2635	9	14485	0.222222	0.507441	1
GO:0050790	regulation of catalytic activity	biological_process	biological regulation	1	2635	8	14485	0.125	0.799455	1
GO:0050801	ion homeostasis	biological_process	biological regulation	1	2635	7	14485	0.142857	0.754835	1
GO:0050821	protein stabilization	biological_process	biological regulation	2	2635	17	14485	0.117647	0.842748	1
GO:0050826	response to freezing	biological_process	response to stimulus	9	2635	23	14485	0.391304	0.0151024	1
GO:0050829	defense response to Gram-negative bacterium	biological_process	multi-organism process	7	2635	29	14485	0.241379	0.266677	1
GO:0050896	response to stimulus	biological_process	response to stimulus	1	2635	6	14485	0.166667	0.700291	1
GO:0051017	actin filament bundle assembly	biological_process	cellular component organization or biogenesis	4	2635	21	14485	0.190476	0.547626	1
GO:0051026	chiasma assembly	biological_process	cellular component organization or biogenesis	1	2635	11	14485	0.0909091	0.890243	1
GO:0051085	chaperone cofactor-dependent protein refolding	biological_process	cellular process	5	2635	38	14485	0.131579	0.84616	1
GO:0051176	positive regulation of sulfur metabolic process	biological_process	biological regulation	2	2635	4	14485	0.5	0.153656	1
GO:0051209	release of sequestered calcium ion into cytosol	biological_process	biological regulation	1	2635	4	14485	0.25	0.552122	1
GO:0051224	negative regulation of protein transport	biological_process	localization	1	2635	1	14485	1	0.181912	1
GO:0051225	spindle assembly	biological_process	cellular component organization or biogenesis	7	2635	25	14485	0.28	0.154794	1
GO:0051245	negative regulation of cellular defense response	biological_process	biological regulation	1	2635	2	14485	0.5	0.330743	1
GO:0051259	protein complex oligomerization	biological_process	cellular component organization or biogenesis	8	2635	14	14485	0.571429	0.00125134	1
GO:0051260	protein homooligomerization	biological_process	cellular component organization or biogenesis	10	2635	32	14485	0.3125	0.0523529	1
GO:0051262	protein tetramerization	biological_process	cellular component organization or biogenesis	1	2635	1	14485	1	0.181912	1
GO:0051289	protein homotetramerization	biological_process	cellular component organization or biogenesis	2	2635	16	14485	0.125	0.816692	1
GO:0051301	cell division	biological_process	cellular process	42	2635	216	14485	0.194444	0.341816	1
GO:0051321	meiotic cell cycle	biological_process	cellular process	4	2635	41	14485	0.097561	0.95557	1
GO:0051365	cellular response to potassium ion starvation	biological_process	cellular process	2	2635	4	14485	0.5	0.153656	1
GO:0051453	regulation of intracellular pH	biological_process	biological regulation	5	2635	14	14485	0.357143	0.0939992	1
GO:0051493	regulation of cytoskeleton organization	biological_process	biological regulation	1	2635	2	14485	0.5	0.330743	1
GO:0051503	adenine nucleotide transport	biological_process	localization	1	2635	1	14485	1	0.181912	1
GO:0051510	regulation of unidimensional cell growth	biological_process	biological regulation	1	2635	3	14485	0.333333	0.452506	1
GO:0051511	negative regulation of unidimensional cell growth	biological_process	biological regulation	2	2635	4	14485	0.5	0.153656	1
GO:0051512	positive regulation of unidimensional cell growth	biological_process	biological regulation	3	2635	9	14485	0.333333	0.21518	1
GO:0051513	regulation of monopolar cell growth	biological_process	biological regulation	2	2635	3	14485	0.666667	0.087217	1
GO:0051555	flavonol biosynthetic process	biological_process	metabolic process	1	2635	3	14485	0.333333	0.452506	1
GO:0051560	mitochondrial calcium ion homeostasis	biological_process	biological regulation	1	2635	6	14485	0.166667	0.700291	1
GO:0051571	positive regulation of histone H3-K4 methylation	biological_process	biological regulation	1	2635	2	14485	0.5	0.330743	1
GO:0051592	response to calcium ion	biological_process	response to stimulus	2	2635	4	14485	0.5	0.153656	1
GO:0051603	proteolysis involved in cellular protein catabolic process	biological_process	cellular process	13	2635	60	14485	0.216667	0.28891	1
GO:0051607	defense response to virus	biological_process	immune system process	6	2635	29	14485	0.206897	0.436779	1
GO:0051639	actin filament network formation	biological_process	cellular component organization or biogenesis	3	2635	5	14485	0.6	0.0449384	1
GO:0051640	organelle localization	biological_process	localization	1	2635	9	14485	0.111111	0.835957	1
GO:0051693	actin filament capping	biological_process	regulation of biological process	1	2635	6	14485	0.166667	0.700291	1
GO:0051707	response to other organism	biological_process	multi-organism process	1	2635	9	14485	0.111111	0.835957	1
GO:0051726	regulation of cell cycle	biological_process	biological regulation	2	2635	31	14485	0.0645161	0.984444	1
GO:0051754	meiotic sister chromatid cohesion, centromeric	biological_process	cellular component organization or biogenesis	1	2635	4	14485	0.25	0.552122	1
GO:0051762	sesquiterpene biosynthetic process	biological_process	cellular process	1	2635	3	14485	0.333333	0.452506	1
GO:0051783	regulation of nuclear division	biological_process	biological regulation	1	2635	2	14485	0.5	0.330743	1
GO:0051792	medium-chain fatty acid biosynthetic process	biological_process	cellular process	1	2635	2	14485	0.5	0.330743	1
GO:0051865	protein autoubiquitination	biological_process	cellular process	10	2635	27	14485	0.37037	0.0162145	1
GO:0051938	L-glutamate import	biological_process	localization	1	2635	4	14485	0.25	0.552122	1
GO:0052033	pathogen-associated molecular pattern dependent induction by symbiont of host innate immune response	biological_process	biological regulation	3	2635	11	14485	0.272727	0.322704	1
GO:0052096	formation by symbiont of syncytium involving giant cell for nutrient acquisition from host	biological_process	developmental process	1	2635	3	14485	0.333333	0.452506	1
GO:0052324	plant-type cell wall cellulose biosynthetic process	biological_process	cellular component organization or biogenesis	4	2635	15	14485	0.266667	0.285023	1
GO:0052325	cell wall pectin biosynthetic process	biological_process	metabolic process	1	2635	8	14485	0.125	0.799455	1
GO:0052386	cell wall thickening	biological_process	cellular component organization or biogenesis	2	2635	3	14485	0.666667	0.087217	1
GO:0052541	plant-type cell wall cellulose metabolic process	biological_process	cellular component organization or biogenesis	1	2635	2	14485	0.5	0.330743	1
GO:0052543	callose deposition in cell wall	biological_process	cellular component organization or biogenesis	1	2635	3	14485	0.333333	0.452506	1
GO:0052544	defense response by callose deposition in cell wall	biological_process	cellular component organization or biogenesis	5	2635	18	14485	0.277778	0.218078	1
GO:0052545	callose localization	biological_process	localization	2	2635	2	14485	1	0.0330818	1
GO:0052651	monoacylglycerol catabolic process	biological_process	cellular process	3	2635	9	14485	0.333333	0.21518	1
GO:0055046	microgametogenesis	biological_process	developmental process	4	2635	21	14485	0.190476	0.547626	1
GO:0055062	phosphate ion homeostasis	biological_process	biological regulation	3	2635	15	14485	0.2	0.531304	1
GO:0055069	zinc ion homeostasis	biological_process	biological regulation	1	2635	5	14485	0.2	0.633619	1
GO:0055072	iron ion homeostasis	biological_process	biological regulation	7	2635	23	14485	0.304348	0.108989	1
GO:0055073	cadmium ion homeostasis	biological_process	biological regulation	1	2635	3	14485	0.333333	0.452506	1
GO:0055075	potassium ion homeostasis	biological_process	biological regulation	3	2635	21	14485	0.142857	0.763415	1
GO:0055078	sodium ion homeostasis	biological_process	biological regulation	2	2635	7	14485	0.285714	0.373032	1
GO:0055129	L-proline biosynthetic process	biological_process	cellular process	1	2635	4	14485	0.25	0.552122	1
GO:0060236	regulation of mitotic spindle organization	biological_process	biological regulation	4	2635	6	14485	0.666667	0.0119902	1
GO:0060261	positive regulation of transcription initiation from RNA polymerase II promoter	biological_process	metabolic process	1	2635	2	14485	0.5	0.330743	1
GO:0060416	response to growth hormone	biological_process	response to stimulus	2	2635	3	14485	0.666667	0.087217	1
GO:0060548	negative regulation of cell death	biological_process	cellular process	3	2635	9	14485	0.333333	0.21518	1
GO:0060586	multicellular organismal iron ion homeostasis	biological_process	biological regulation	1	2635	2	14485	0.5	0.330743	1
GO:0060776	simple leaf morphogenesis	biological_process	developmental process	2	2635	4	14485	0.5	0.153656	1
GO:0060866	leaf abscission	biological_process	multicellular organismal process	2	2635	13	14485	0.153846	0.714087	1
GO:0060918	auxin transport	biological_process	biological regulation	4	2635	9	14485	0.444444	0.0635795	1
GO:0060919	auxin influx	biological_process	biological regulation	4	2635	7	14485	0.571429	0.0239689	1
GO:0061062	regulation of nematode larval development	biological_process	biological regulation	1	2635	2	14485	0.5	0.330743	1
GO:0061077	chaperone-mediated protein folding	biological_process	cellular process	2	2635	15	14485	0.133333	0.78683	1
GO:0061087	positive regulation of histone H3-K27 methylation	biological_process	biological regulation	1	2635	4	14485	0.25	0.552122	1
GO:0061158	3'-UTR-mediated mRNA destabilization	biological_process	cellular process	2	2635	8	14485	0.25	0.442494	1
GO:0061408	positive regulation of transcription from RNA polymerase II promoter in response to heat stress	biological_process	biological regulation	7	2635	22	14485	0.318182	0.0892019	1
GO:0061635	regulation of protein complex stability	biological_process	biological regulation	1	2635	4	14485	0.25	0.552122	1
GO:0062034	L-pipecolic acid biosynthetic process	biological_process	cellular process	1	2635	6	14485	0.166667	0.700291	1
GO:0070072	vacuolar proton-transporting V-type ATPase complex assembly	biological_process	cellular process	1	2635	3	14485	0.333333	0.452506	1
GO:0070084	protein initiator methionine removal	biological_process	metabolic process	1	2635	4	14485	0.25	0.552122	1
GO:0070212	protein poly-ADP-ribosylation	biological_process	cellular process	1	2635	5	14485	0.2	0.633619	1
GO:0070291	N-acylethanolamine metabolic process	biological_process	cellular process	1	2635	5	14485	0.2	0.633619	1
GO:0070370	cellular heat acclimation	biological_process	cellular process	2	2635	8	14485	0.25	0.442494	1
GO:0070413	trehalose metabolism in response to stress	biological_process	cellular process	1	2635	3	14485	0.333333	0.452506	1
GO:0070417	cellular response to cold	biological_process	cellular process	5	2635	21	14485	0.238095	0.331636	1
GO:0070483	detection of hypoxia	biological_process	response to stimulus	3	2635	4	14485	0.75	0.0207779	1
GO:0070544	histone H3-K36 demethylation	biological_process	cellular component organization or biogenesis	1	2635	1	14485	1	0.181912	1
GO:0070588	calcium ion transmembrane transport	biological_process	localization	2	2635	14	14485	0.142857	0.75276	1
GO:0070647	protein modification by small protein conjugation or removal	biological_process	cellular process	1	2635	10	14485	0.1	0.865817	1
GO:0070828	heterochromatin organization	biological_process	cellular component organization or biogenesis	1	2635	1	14485	1	0.181912	1
GO:0070829	heterochromatin maintenance	biological_process	cellular component organization or biogenesis	1	2635	3	14485	0.333333	0.452506	1
GO:0070932	histone H3 deacetylation	biological_process	cellular process	1	2635	4	14485	0.25	0.552122	1
GO:0070933	histone H4 deacetylation	biological_process	cellular component organization or biogenesis	1	2635	4	14485	0.25	0.552122	1
GO:0071215	cellular response to abscisic acid stimulus	biological_process	cellular process	5	2635	25	14485	0.2	0.487321	1
GO:0071217	cellular response to external biotic stimulus	biological_process	cellular process	1	2635	9	14485	0.111111	0.835957	1
GO:0071218	cellular response to misfolded protein	biological_process	cellular process	2	2635	10	14485	0.2	0.567216	1
GO:0071219	cellular response to molecule of bacterial origin	biological_process	cellular process	2	2635	8	14485	0.25	0.442494	1
GO:0071244	cellular response to carbon dioxide	biological_process	cellular process	1	2635	11	14485	0.0909091	0.890243	1
GO:0071249	cellular response to nitrate	biological_process	cellular process	1	2635	14	14485	0.0714286	0.939939	1
GO:0071277	cellular response to calcium ion	biological_process	cellular process	1	2635	4	14485	0.25	0.552122	1
GO:0071281	cellular response to iron ion	biological_process	cellular process	9	2635	27	14485	0.333333	0.0436944	1
GO:0071289	cellular response to nickel ion	biological_process	cellular process	3	2635	3	14485	1	0.00601425	1
GO:0071323	cellular response to chitin	biological_process	cellular process	2	2635	9	14485	0.222222	0.507441	1
GO:0071344	diphosphate metabolic process	biological_process	cellular process	1	2635	3	14485	0.333333	0.452506	1
GO:0071365	cellular response to auxin stimulus	biological_process	cellular process	4	2635	15	14485	0.266667	0.285023	1
GO:0071368	cellular response to cytokinin stimulus	biological_process	cellular process	1	2635	9	14485	0.111111	0.835957	1
GO:0071369	cellular response to ethylene stimulus	biological_process	response to stimulus	4	2635	15	14485	0.266667	0.285023	1
GO:0071395	cellular response to jasmonic acid stimulus	biological_process	cellular process	1	2635	7	14485	0.142857	0.754835	1
GO:0071422	succinate transmembrane transport	biological_process	localization	2	2635	2	14485	1	0.0330818	1
GO:0071423	malate transmembrane transport	biological_process	localization	3	2635	5	14485	0.6	0.0449384	1
GO:0071456	cellular response to hypoxia	biological_process	cellular process	5	2635	15	14485	0.333333	0.120766	1
GO:0071461	cellular response to redox state	biological_process	response to stimulus	1	2635	2	14485	0.5	0.330743	1
GO:0071472	cellular response to salt stress	biological_process	cellular process	4	2635	26	14485	0.153846	0.722212	1
GO:0071482	cellular response to light stimulus	biological_process	cellular process	2	2635	10	14485	0.2	0.567216	1
GO:0071483	cellular response to blue light	biological_process	cellular process	2	2635	2	14485	1	0.0330818	1
GO:0071484	cellular response to light intensity	biological_process	cellular process	1	2635	2	14485	0.5	0.330743	1
GO:0071577	zinc ion transmembrane transport	biological_process	localization	2	2635	13	14485	0.153846	0.714087	1
GO:0071585	detoxification of cadmium ion	biological_process	response to stimulus	1	2635	3	14485	0.333333	0.452506	1
GO:0071629	cytoplasm protein quality control by the ubiquitin-proteasome system	biological_process	cellular process	1	2635	5	14485	0.2	0.633619	1
GO:0071669	plant-type cell wall organization or biogenesis	biological_process	cellular process	5	2635	10	14485	0.5	0.022234	1
GO:0071732	cellular response to nitric oxide	biological_process	cellular process	4	2635	10	14485	0.4	0.0911432	1
GO:0071805	potassium ion transmembrane transport	biological_process	cellular process	3	2635	13	14485	0.230769	0.430442	1
GO:0071836	nectar secretion	biological_process	localization	1	2635	2	14485	0.5	0.330743	1
GO:0072318	clathrin coat disassembly	biological_process	cellular process	1	2635	6	14485	0.166667	0.700291	1
GO:0072488	ammonium transmembrane transport	biological_process	localization	1	2635	3	14485	0.333333	0.452506	1
GO:0072583	clathrin-dependent endocytosis	biological_process	localization	7	2635	34	14485	0.205882	0.425995	1
GO:0072593	reactive oxygen species metabolic process	biological_process	cellular process	1	2635	9	14485	0.111111	0.835957	1
GO:0072657	protein localization to membrane	biological_process	localization	1	2635	20	14485	0.05	0.982023	1
GO:0072659	protein localization to plasma membrane	biological_process	localization	2	2635	5	14485	0.4	0.226134	1
GO:0080001	mucilage extrusion from seed coat	biological_process	developmental process	10	2635	28	14485	0.357143	0.0212057	1
GO:0080005	photosystem stoichiometry adjustment	biological_process	biological regulation	1	2635	4	14485	0.25	0.552122	1
GO:0080006	internode patterning	biological_process	developmental process	1	2635	5	14485	0.2	0.633619	1
GO:0080022	primary root development	biological_process	multicellular organismal process	1	2635	10	14485	0.1	0.865817	1
GO:0080029	cellular response to boron-containing substance levels	biological_process	cellular process	1	2635	2	14485	0.5	0.330743	1
GO:0080037	negative regulation of cytokinin-activated signaling pathway	biological_process	biological regulation	2	2635	4	14485	0.5	0.153656	1
GO:0080051	cutin transport	biological_process	localization	3	2635	8	14485	0.375	0.164646	1
GO:0080064	4,4-dimethyl-9beta,19-cyclopropylsterol oxidation	biological_process	cellular process	1	2635	2	14485	0.5	0.330743	1
GO:0080065	4-alpha-methyl-delta7-sterol oxidation	biological_process	cellular process	1	2635	2	14485	0.5	0.330743	1
GO:0080092	regulation of pollen tube growth	biological_process	biological regulation	5	2635	38	14485	0.131579	0.84616	1
GO:0080110	sporopollenin biosynthetic process	biological_process	cellular component organization or biogenesis	1	2635	7	14485	0.142857	0.754835	1
GO:0080113	regulation of seed growth	biological_process	biological regulation	1	2635	11	14485	0.0909091	0.890243	1
GO:0080126	ovary septum development	biological_process	developmental process	2	2635	3	14485	0.666667	0.087217	1
GO:0080136	priming of cellular response to stress	biological_process	regulation of biological process	1	2635	1	14485	1	0.181912	1
GO:0080142	regulation of salicylic acid biosynthetic process	biological_process	biological regulation	2	2635	13	14485	0.153846	0.714087	1
GO:0080143	regulation of amino acid export	biological_process	biological regulation	1	2635	5	14485	0.2	0.633619	1
GO:0080147	root hair cell development	biological_process	cellular process	1	2635	10	14485	0.1	0.865817	1
GO:0080148	negative regulation of response to water deprivation	biological_process	biological regulation	6	2635	14	14485	0.428571	0.0285757	1
GO:0080151	positive regulation of salicylic acid mediated signaling pathway	biological_process	biological regulation	2	2635	4	14485	0.5	0.153656	1
GO:0080155	regulation of double fertilization forming a zygote and endosperm	biological_process	biological regulation	1	2635	4	14485	0.25	0.552122	1
GO:0080156	mitochondrial mRNA modification	biological_process	cellular process	2	2635	35	14485	0.0571429	0.99226	1
GO:0080163	regulation of protein serine/threonine phosphatase activity	biological_process	biological regulation	8	2635	16	14485	0.5	0.00379648	1
GO:0080164	regulation of nitric oxide metabolic process	biological_process	biological regulation	1	2635	1	14485	1	0.181912	1
GO:0080168	abscisic acid transport	biological_process	localization	1	2635	5	14485	0.2	0.633619	1
GO:0080169	cellular response to boron-containing substance deprivation	biological_process	cellular process	3	2635	3	14485	1	0.00601425	1
GO:0080170	hydrogen peroxide transmembrane transport	biological_process	localization	1	2635	1	14485	1	0.181912	1
GO:0080173	male-female gamete recognition during double fertilization forming a zygote and endosperm	biological_process	cellular component organization or biogenesis	1	2635	4	14485	0.25	0.552122	1
GO:0080175	phragmoplast microtubule organization	biological_process	cellular component organization or biogenesis	1	2635	4	14485	0.25	0.552122	1
GO:0080177	plastoglobule organization	biological_process	cellular component organization or biogenesis	1	2635	5	14485	0.2	0.633619	1
GO:0080187	floral organ senescence	biological_process	developmental process	1	2635	3	14485	0.333333	0.452506	1
GO:0090058	metaxylem development	biological_process	developmental process	1	2635	4	14485	0.25	0.552122	1
GO:0090059	protoxylem development	biological_process	developmental process	3	2635	4	14485	0.75	0.0207779	1
GO:0090305	nucleic acid phosphodiester bond hydrolysis	biological_process	cellular process	1	2635	3	14485	0.333333	0.452506	1
GO:0090307	mitotic spindle assembly	biological_process	cellular component organization or biogenesis	3	2635	7	14485	0.428571	0.118325	1
GO:0090332	stomatal closure	biological_process	cellular process	2	2635	12	14485	0.166667	0.670449	1
GO:0090333	regulation of stomatal closure	biological_process	biological regulation	6	2635	28	14485	0.214286	0.401586	1
GO:0090351	seedling development	biological_process	developmental process	4	2635	20	14485	0.2	0.506485	1
GO:0090357	regulation of tryptophan metabolic process	biological_process	biological regulation	3	2635	4	14485	0.75	0.0207779	1
GO:0090377	seed trichome initiation	biological_process	cellular process	1	2635	1	14485	1	0.181912	1
GO:0090378	seed trichome elongation	biological_process	reproduction	1	2635	6	14485	0.166667	0.700291	1
GO:0090428	perianth development	biological_process	developmental process	1	2635	2	14485	0.5	0.330743	1
GO:0090436	leaf pavement cell development	biological_process	cellular process	1	2635	2	14485	0.5	0.330743	1
GO:0090449	phloem glucosinolate loading	biological_process	localization	2	2635	3	14485	0.666667	0.087217	1
GO:0090501	RNA phosphodiester bond hydrolysis	biological_process	cellular process	1	2635	7	14485	0.142857	0.754835	1
GO:0090502	RNA phosphodiester bond hydrolysis, endonucleolytic	biological_process	cellular process	2	2635	11	14485	0.181818	0.621552	1
GO:0090506	axillary shoot meristem initiation	biological_process	multicellular organismal process	1	2635	2	14485	0.5	0.330743	1
GO:0090627	plant epidermal cell differentiation	biological_process	cellular process	1	2635	5	14485	0.2	0.633619	1
GO:0090691	formation of plant organ boundary	biological_process	developmental process	2	2635	4	14485	0.5	0.153656	1
GO:0090697	post-embryonic plant organ morphogenesis	biological_process	multicellular organismal process	2	2635	7	14485	0.285714	0.373032	1
GO:0090698	post-embryonic plant morphogenesis	biological_process	developmental process	1	2635	11	14485	0.0909091	0.890243	1
GO:0090701	specification of plant organ identity	biological_process	developmental process	1	2635	1	14485	1	0.181912	1
GO:0090709	regulation of timing of plant organ formation	biological_process	biological regulation	1	2635	1	14485	1	0.181912	1
GO:0097054	L-glutamate biosynthetic process	biological_process	biological regulation	1	2635	2	14485	0.5	0.330743	1
GO:0097237	cellular response to toxic substance	biological_process	cellular process	1	2635	3	14485	0.333333	0.452506	1
GO:0097339	glycolate transmembrane transport	biological_process	localization	1	2635	1	14485	1	0.181912	1
GO:0098656	anion transmembrane transport	biological_process	localization	1	2635	1	14485	1	0.181912	1
GO:0098702	adenine import across plasma membrane	biological_process	localization	1	2635	2	14485	0.5	0.330743	1
GO:0098710	guanine import across plasma membrane	biological_process	localization	1	2635	2	14485	0.5	0.330743	1
GO:0098712	L-glutamate import across plasma membrane	biological_process	biological regulation	2	2635	4	14485	0.5	0.153656	1
GO:0098719	sodium ion import across plasma membrane	biological_process	localization	1	2635	2	14485	0.5	0.330743	1
GO:0098721	uracil import across plasma membrane	biological_process	localization	1	2635	2	14485	0.5	0.330743	1
GO:0098869	cellular oxidant detoxification	biological_process	cellular process	7	2635	28	14485	0.25	0.236691	1
GO:0099402	plant organ development	biological_process	developmental process	1	2635	14	14485	0.0714286	0.939939	1
GO:0106146	sideretin biosynthesis	biological_process	cellular process	3	2635	5	14485	0.6	0.0449384	1
GO:0106147	fraxetin biosynthesis	biological_process	cellular process	1	2635	1	14485	1	0.181912	1
GO:0120009	intermembrane lipid transfer	biological_process	cellular component organization or biogenesis	1	2635	4	14485	0.25	0.552122	1
GO:0120029	proton export across plasma membrane	biological_process	localization	2	2635	8	14485	0.25	0.442494	1
GO:0140042	lipid droplet formation	biological_process	biological regulation	1	2635	3	14485	0.333333	0.452506	1
GO:1900055	regulation of leaf senescence	biological_process	biological regulation	1	2635	10	14485	0.1	0.865817	1
GO:1900056	negative regulation of leaf senescence	biological_process	biological regulation	3	2635	11	14485	0.272727	0.322704	1
GO:1900057	positive regulation of leaf senescence	biological_process	biological regulation	4	2635	21	14485	0.190476	0.547626	1
GO:1900111	positive regulation of histone H3-K9 dimethylation	biological_process	biological regulation	1	2635	5	14485	0.2	0.633619	1
GO:1900140	regulation of seedling development	biological_process	biological regulation	2	2635	7	14485	0.285714	0.373032	1
GO:1900150	regulation of defense response to fungus	biological_process	biological regulation	5	2635	40	14485	0.125	0.87664	1
GO:1900363	regulation of mRNA polyadenylation	biological_process	biological regulation	1	2635	4	14485	0.25	0.552122	1
GO:1900367	positive regulation of defense response to insect	biological_process	positive regulation of biological process	1	2635	7	14485	0.142857	0.754835	1
GO:1900386	positive regulation of flavonol biosynthetic process	biological_process	biological regulation	1	2635	2	14485	0.5	0.330743	1
GO:1900424	regulation of defense response to bacterium	biological_process	biological regulation	1	2635	10	14485	0.1	0.865817	1
GO:1900425	negative regulation of defense response to bacterium	biological_process	biological regulation	4	2635	27	14485	0.148148	0.750336	1
GO:1900458	negative regulation of brassinosteroid mediated signaling pathway	biological_process	cellular process	2	2635	15	14485	0.133333	0.78683	1
GO:1900459	positive regulation of brassinosteroid mediated signaling pathway	biological_process	biological regulation	1	2635	6	14485	0.166667	0.700291	1
GO:1900865	chloroplast RNA modification	biological_process	metabolic process	1	2635	13	14485	0.0769231	0.926569	1
GO:1900871	chloroplast mRNA modification	biological_process	cellular process	1	2635	5	14485	0.2	0.633619	1
GO:1900994	(-)-secologanin biosynthetic process	biological_process	cellular process	4	2635	9	14485	0.444444	0.0635795	1
GO:1901002	positive regulation of response to salt stress	biological_process	biological regulation	8	2635	18	14485	0.444444	0.00915816	1
GO:1901010	(S)-reticuline metabolic process	biological_process	cellular process	1	2635	4	14485	0.25	0.552122	1
GO:1901012	(S)-reticuline biosynthetic process	biological_process	cellular process	1	2635	1	14485	1	0.181912	1
GO:1901031	regulation of response to reactive oxygen species	biological_process	biological regulation	2	2635	2	14485	1	0.0330818	1
GO:1901038	cyanidin 3-O-glucoside metabolic process	biological_process	metabolic process	1	2635	3	14485	0.333333	0.452506	1
GO:1901135	carbohydrate derivative metabolic process	biological_process	metabolic process	1	2635	4	14485	0.25	0.552122	1
GO:1901141	regulation of lignin biosynthetic process	biological_process	biological regulation	1	2635	2	14485	0.5	0.330743	1
GO:1901181	negative regulation of cellular response to caffeine	biological_process	biological regulation	1	2635	3	14485	0.333333	0.452506	1
GO:1901332	negative regulation of lateral root development	biological_process	biological regulation	1	2635	4	14485	0.25	0.552122	1
GO:1901347	negative regulation of secondary cell wall biogenesis	biological_process	cellular process	1	2635	2	14485	0.5	0.330743	1
GO:1901349	glucosinolate transport	biological_process	localization	2	2635	3	14485	0.666667	0.087217	1
GO:1901430	positive regulation of syringal lignin biosynthetic process	biological_process	biological regulation	1	2635	3	14485	0.333333	0.452506	1
GO:1901485	positive regulation of transcription factor catabolic process	biological_process	biological regulation	1	2635	3	14485	0.333333	0.452506	1
GO:1901529	positive regulation of anion channel activity	biological_process	biological regulation	2	2635	3	14485	0.666667	0.087217	1
GO:1901537	positive regulation of DNA demethylation	biological_process	biological regulation	1	2635	4	14485	0.25	0.552122	1
GO:1901601	strigolactone biosynthetic process	biological_process	biological regulation	1	2635	4	14485	0.25	0.552122	1
GO:1901957	regulation of cutin biosynthetic process	biological_process	biological regulation	1	2635	5	14485	0.2	0.633619	1
GO:1901959	positive regulation of cutin biosynthetic process	biological_process	biological regulation	2	2635	5	14485	0.4	0.226134	1
GO:1901975	glycerate transmembrane transport	biological_process	localization	1	2635	1	14485	1	0.181912	1
GO:1901979	regulation of inward rectifier potassium channel activity	biological_process	biological regulation	1	2635	1	14485	1	0.181912	1
GO:1902006	negative regulation of proline biosynthetic process	biological_process	biological regulation	1	2635	3	14485	0.333333	0.452506	1
GO:1902065	response to L-glutamate	biological_process	response to stimulus	1	2635	4	14485	0.25	0.552122	1
GO:1902066	regulation of cell wall pectin metabolic process	biological_process	biological regulation	2	2635	9	14485	0.222222	0.507441	1
GO:1902074	response to salt	biological_process	response to stimulus	7	2635	23	14485	0.304348	0.108989	1
GO:1902125	(+)-pinoresinol catabolic process	biological_process	biological regulation	1	2635	1	14485	1	0.181912	1
GO:1902129	(-)-lariciresinol biosynthetic process	biological_process	cellular process	1	2635	1	14485	1	0.181912	1
GO:1902131	(+)-lariciresinol catabolic process	biological_process	cellular process	1	2635	1	14485	1	0.181912	1
GO:1902138	(-)-secoisolariciresinol biosynthetic process	biological_process	biological regulation	1	2635	1	14485	1	0.181912	1
GO:1902183	regulation of shoot apical meristem development	biological_process	biological regulation	3	2635	13	14485	0.230769	0.430442	1
GO:1902190	2-methylbutanoyl-CoA(4-) catabolic process	biological_process	cellular process	1	2635	1	14485	1	0.181912	1
GO:1902192	2-methylbut-2-enoyl-CoA(4-) metabolic process	biological_process	cellular process	1	2635	1	14485	1	0.181912	1
GO:1902290	positive regulation of defense response to oomycetes	biological_process	biological regulation	3	2635	14	14485	0.214286	0.482047	1
GO:1902334	fructose export from vacuole to cytoplasm	biological_process	localization	1	2635	1	14485	1	0.181912	1
GO:1902347	response to strigolactone	biological_process	response to stimulus	1	2635	1	14485	1	0.181912	1
GO:1902348	cellular response to strigolactone	biological_process	cellular process	1	2635	1	14485	1	0.181912	1
GO:1902358	sulfate transmembrane transport	biological_process	localization	1	2635	1	14485	1	0.181912	1
GO:1902395	regulation of 1-deoxy-D-xylulose-5-phosphate synthase activity	biological_process	biological regulation	1	2635	2	14485	0.5	0.330743	1
GO:1902418	(+)-abscisic acid D-glucopyranosyl ester transmembrane transport	biological_process	localization	1	2635	2	14485	0.5	0.330743	1
GO:1902455	negative regulation of stem cell population maintenance	biological_process	biological regulation	1	2635	1	14485	1	0.181912	1
GO:1902456	regulation of stomatal opening	biological_process	biological regulation	1	2635	11	14485	0.0909091	0.890243	1
GO:1902457	negative regulation of stomatal opening	biological_process	biological regulation	2	2635	7	14485	0.285714	0.373032	1
GO:1902476	chloride transmembrane transport	biological_process	localization	2	2635	8	14485	0.25	0.442494	1
GO:1902478	negative regulation of defense response to bacterium, incompatible interaction	biological_process	negative regulation of biological process	1	2635	6	14485	0.166667	0.700291	1
GO:1902479	positive regulation of defense response to bacterium, incompatible interaction	biological_process	biological regulation	2	2635	4	14485	0.5	0.153656	1
GO:1902584	positive regulation of response to water deprivation	biological_process	biological regulation	4	2635	13	14485	0.307692	0.199157	1
GO:1902600	proton transmembrane transport	biological_process	localization	10	2635	36	14485	0.277778	0.104523	1
GO:1903507	negative regulation of nucleic acid-templated transcription	biological_process	biological regulation	1	2635	2	14485	0.5	0.330743	1
GO:1903508	positive regulation of nucleic acid-templated transcription	biological_process	biological regulation	1	2635	4	14485	0.25	0.552122	1
GO:1903830	magnesium ion transmembrane transport	biological_process	localization	1	2635	1	14485	1	0.181912	1
GO:1903942	positive regulation of respiratory gaseous exchange	biological_process	biological regulation	2	2635	4	14485	0.5	0.153656	1
GO:1904369	positive regulation of sclerenchyma cell differentiation	biological_process	biological regulation	1	2635	1	14485	1	0.181912	1
GO:1904482	cellular response to tetrahydrofolate	biological_process	cellular process	2	2635	5	14485	0.4	0.226134	1
GO:1904659	glucose transmembrane transport	biological_process	localization	1	2635	2	14485	0.5	0.330743	1
GO:1904667	negative regulation of ubiquitin protein ligase activity	biological_process	biological regulation	1	2635	2	14485	0.5	0.330743	1
GO:1904668	positive regulation of ubiquitin protein ligase activity	biological_process	biological regulation	4	2635	7	14485	0.571429	0.0239689	1
GO:1904825	protein localization to microtubule plus-end	biological_process	localization	1	2635	2	14485	0.5	0.330743	1
GO:1905157	positive regulation of photosynthesis	biological_process	biological regulation	2	2635	7	14485	0.285714	0.373032	1
GO:1905177	tracheary element differentiation	biological_process	cellular process	3	2635	6	14485	0.5	0.0778865	1
GO:1905393	plant organ formation	biological_process	developmental process	2	2635	9	14485	0.222222	0.507441	1
GO:1905428	regulation of plant organ formation	biological_process	regulation of biological process	1	2635	2	14485	0.5	0.330743	1
GO:1905582	response to mannose	biological_process	response to stimulus	2	2635	9	14485	0.222222	0.507441	1
GO:1905639	positive regulation of mitochondrial mRNA catabolic process	biological_process	biological regulation	1	2635	1	14485	1	0.181912	1
GO:1990169	stress response to copper ion	biological_process	response to stimulus	1	2635	2	14485	0.5	0.330743	1
GO:1990569	UDP-N-acetylglucosamine transmembrane transport	biological_process	localization	1	2635	4	14485	0.25	0.552122	1
GO:1990570	GDP-mannose transmembrane transport	biological_process	localization	2	2635	3	14485	0.666667	0.087217	1
GO:1990575	mitochondrial L-ornithine transmembrane transport	biological_process	response to stimulus	1	2635	4	14485	0.25	0.552122	1
GO:1990641	response to iron ion starvation	biological_process	response to stimulus	4	2635	7	14485	0.571429	0.0239689	1
GO:1990748	cellular detoxification	biological_process	cellular process	1	2635	3	14485	0.333333	0.452506	1
GO:1990937	xylan acetylation	biological_process	cellular process	3	2635	8	14485	0.375	0.164646	1
GO:2000012	regulation of auxin polar transport	biological_process	biological regulation	6	2635	41	14485	0.146341	0.781539	1
GO:2000022	regulation of jasmonic acid mediated signaling pathway	biological_process	response to stimulus	14	2635	38	14485	0.368421	0.00507903	1
GO:2000024	regulation of leaf development	biological_process	biological regulation	2	2635	24	14485	0.0833333	0.948958	1
GO:2000025	regulation of leaf formation	biological_process	biological regulation	1	2635	2	14485	0.5	0.330743	1
GO:2000028	regulation of photoperiodism, flowering	biological_process	biological regulation	4	2635	34	14485	0.117647	0.889571	1
GO:2000031	regulation of salicylic acid mediated signaling pathway	biological_process	biological regulation	2	2635	24	14485	0.0833333	0.948958	1
GO:2000032	regulation of secondary shoot formation	biological_process	biological regulation	2	2635	11	14485	0.181818	0.621552	1
GO:2000033	regulation of seed dormancy process	biological_process	biological regulation	1	2635	7	14485	0.142857	0.754835	1
GO:2000038	regulation of stomatal complex development	biological_process	biological regulation	4	2635	12	14485	0.333333	0.159612	1
GO:2000067	regulation of root morphogenesis	biological_process	multicellular organismal process	1	2635	9	14485	0.111111	0.835957	1
GO:2000070	regulation of response to water deprivation	biological_process	biological regulation	1	2635	21	14485	0.047619	0.985297	1
GO:2000114	regulation of establishment of cell polarity	biological_process	biological regulation	1	2635	3	14485	0.333333	0.452506	1
GO:2000121	regulation of removal of superoxide radicals	biological_process	cellular process	1	2635	2	14485	0.5	0.330743	1
GO:2000122	negative regulation of stomatal complex development	biological_process	biological regulation	1	2635	5	14485	0.2	0.633619	1
GO:2000214	regulation of proline metabolic process	biological_process	biological regulation	1	2635	2	14485	0.5	0.330743	1
GO:2000280	regulation of root development	biological_process	biological regulation	6	2635	25	14485	0.24	0.296322	1
GO:2000377	regulation of reactive oxygen species metabolic process	biological_process	biological regulation	1	2635	26	14485	0.0384615	0.994622	1
GO:2000469	negative regulation of peroxidase activity	biological_process	cellular process	2	2635	7	14485	0.285714	0.373032	1
GO:2000652	regulation of secondary cell wall biogenesis	biological_process	biological regulation	2	2635	10	14485	0.2	0.567216	1
GO:2000762	regulation of phenylpropanoid metabolic process	biological_process	biological regulation	3	2635	7	14485	0.428571	0.118325	1
GO:2000904	regulation of starch metabolic process	biological_process	biological regulation	1	2635	4	14485	0.25	0.552122	1
GO:2001141	regulation of RNA biosynthetic process	biological_process	biological regulation	2	2635	6	14485	0.333333	0.300258	1
GO:2001295	malonyl-CoA biosynthetic process	biological_process	cellular process	2	2635	4	14485	0.5	0.153656	1

## Sheet: cellular_component
GO_C Term ID	GO_C Term Desc	GO_C Term Level1	GO_C Term Level2	Term Candidate Gene Num	Total Candidate Gene Num	Term Gene Num	Total Gene Num	Rich Ratio	P value	Q value
GO:0005576	extracellular region	cellular_component	extracellular region	279	2947	779	15639	0.358151	1.40991e-30	3.72217e-28
GO:0016021	integral component of membrane	cellular_component	membrane	1019	2947	4239	15639	0.240387	1.72865e-23	4.56364e-21
GO:0005886	plasma membrane	cellular_component	cell part	596	2947	2482	15639	0.240129	1.5114e-12	3.9901e-10
GO:0048046	apoplast	cellular_component	extracellular region	109	2947	330	15639	0.330303	4.04051e-10	1.06669e-07
GO:0009505	plant-type cell wall	cellular_component	cell	81	2947	234	15639	0.346154	6.62909e-09	1.75008e-06
GO:0005618	cell wall	cellular_component	cell part	136	2947	479	15639	0.283925	1.62929e-07	4.30132e-05
GO:0009530	primary cell wall	cellular_component	cell	15	2947	24	15639	0.625	3.005e-06	0.00079332
GO:0031225	anchored component of membrane	cellular_component	membrane	51	2947	153	15639	0.333333	1.33208e-05	0.00351669
GO:0046658	anchored component of plasma membrane	cellular_component	cell part	53	2947	161	15639	0.329193	1.3617e-05	0.00359488
GO:0005615	extracellular space	cellular_component	extracellular region	37	2947	106	15639	0.349057	6.53367e-05	0.0172489
GO:0010369	chromocenter	cellular_component	organelle part	9	2947	14	15639	0.642857	0.000236083	0.0623259
GO:0016020	membrane	cellular_component	membrane	219	2947	954	15639	0.22956	0.000600148	0.158439
GO:0000786	nucleosome	cellular_component	cell part	25	2947	73	15639	0.342466	0.00129568	0.34206
GO:0000015	phosphopyruvate hydratase complex	cellular_component	cell	1	2947	4	15639	0.25	0.566244	1
GO:0000109	nucleotide-excision repair complex	cellular_component	cell	1	2947	5	15639	0.2	0.648001	1
GO:0000118	histone deacetylase complex	cellular_component	cell	1	2947	12	15639	0.0833333	0.918449	1
GO:0000139	Golgi membrane	cellular_component	cell part	69	2947	422	15639	0.163507	0.919775	1
GO:0000145	exocyst	cellular_component	cell	6	2947	35	15639	0.171429	0.66885	1
GO:0000220	vacuolar proton-transporting V-type ATPase, V0 domain	cellular_component	cell	1	2947	6	15639	0.166667	0.714353	1
GO:0000307	cyclin-dependent protein kinase holoenzyme complex	cellular_component	cell part	8	2947	32	15639	0.25	0.244724	1
GO:0000325	plant-type vacuole	cellular_component	cell part	2	2947	32	15639	0.0625	0.989484	1
GO:0000326	protein storage vacuole	cellular_component	cell	1	2947	11	15639	0.0909091	0.899497	1
GO:0000427	plastid-encoded plastid RNA polymerase complex	cellular_component	cell	3	2947	7	15639	0.428571	0.128687	1
GO:0000502	proteasome complex	cellular_component	cell	1	2947	43	15639	0.0232558	0.999876	1
GO:0000775	chromosome, centromeric region	cellular_component	cell	1	2947	28	15639	0.0357143	0.997126	1
GO:0000776	kinetochore	cellular_component	cell part	2	2947	10	15639	0.2	0.588351	1
GO:0000777	condensed chromosome kinetochore	cellular_component	cell part	2	2947	11	15639	0.181818	0.642599	1
GO:0000778	condensed nuclear chromosome kinetochore	cellular_component	cell	1	2947	3	15639	0.333333	0.465505	1
GO:0000780	condensed nuclear chromosome, centromeric region	cellular_component	cell	1	2947	2	15639	0.5	0.341379	1
GO:0000785	chromatin	cellular_component	cell	4	2947	47	15639	0.0851064	0.985162	1
GO:0000790	nuclear chromatin	cellular_component	cell	4	2947	36	15639	0.111111	0.928042	1
GO:0000792	heterochromatin	cellular_component	cell	1	2947	4	15639	0.25	0.566244	1
GO:0000794	condensed nuclear chromosome	cellular_component	cell part	1	2947	17	15639	0.0588235	0.97132	1
GO:0000808	origin recognition complex	cellular_component	cell	1	2947	5	15639	0.2	0.648001	1
GO:0000813	ESCRT I complex	cellular_component	membrane	2	2947	10	15639	0.2	0.588351	1
GO:0000815	ESCRT III complex	cellular_component	cell part	2	2947	11	15639	0.181818	0.642599	1
GO:0000922	spindle pole	cellular_component	cell	1	2947	8	15639	0.125	0.8119	1
GO:0000932	P-body	cellular_component	cell	4	2947	71	15639	0.056338	0.999691	1
GO:0000943	retrotransposon nucleocapsid	cellular_component	cell	5	2947	185	15639	0.027027	1	1
GO:0000974	Prp19 complex	cellular_component	protein-containing complex	1	2947	11	15639	0.0909091	0.899497	1
GO:0001673	male germ cell nucleus	cellular_component	cell	1	2947	3	15639	0.333333	0.465505	1
GO:0005622	intracellular	cellular_component	cell	1	2947	2	15639	0.5	0.341379	1
GO:0005623	cell	cellular_component	cell	6	2947	54	15639	0.111111	0.956431	1
GO:0005634	nucleus	cellular_component	cell part	736	2947	4268	15639	0.172446	0.999255	1
GO:0005635	nuclear envelope	cellular_component	cell	2	2947	55	15639	0.0363636	0.999861	1
GO:0005654	nucleoplasm	cellular_component	cell	8	2947	115	15639	0.0695652	0.999923	1
GO:0005663	DNA replication factor C complex	cellular_component	cell	1	2947	9	15639	0.111111	0.847364	1
GO:0005664	nuclear origin of replication recognition complex	cellular_component	cell	1	2947	6	15639	0.166667	0.714353	1
GO:0005667	transcription factor complex	cellular_component	cell part	1	2947	11	15639	0.0909091	0.899497	1
GO:0005681	spliceosomal complex	cellular_component	cell	2	2947	99	15639	0.020202	1	1
GO:0005694	chromosome	cellular_component	cell	7	2947	44	15639	0.159091	0.748369	1
GO:0005730	nucleolus	cellular_component	cell	11	2947	344	15639	0.0319767	1	1
GO:0005737	cytoplasm	cellular_component	cell	328	2947	2084	15639	0.15739	0.999968	1
GO:0005739	mitochondrion	cellular_component	cell	68	2947	1002	15639	0.0678643	1	1
GO:0005740	mitochondrial envelope	cellular_component	cell	4	2947	10	15639	0.4	0.101336	1
GO:0005741	mitochondrial outer membrane	cellular_component	organelle	6	2947	45	15639	0.133333	0.875738	1
GO:0005743	mitochondrial inner membrane	cellular_component	cell	8	2947	127	15639	0.0629921	0.999988	1
GO:0005751	mitochondrial respiratory chain complex IV	cellular_component	organelle part	1	2947	2	15639	0.5	0.341379	1
GO:0005758	mitochondrial intermembrane space	cellular_component	cell	2	2947	30	15639	0.0666667	0.984902	1
GO:0005759	mitochondrial matrix	cellular_component	cell	5	2947	76	15639	0.0657895	0.9994	1
GO:0005764	lysosome	cellular_component	cell	6	2947	30	15639	0.2	0.508737	1
GO:0005765	lysosomal membrane	cellular_component	cell	1	2947	20	15639	0.05	0.984682	1
GO:0005768	endosome	cellular_component	cell part	24	2947	270	15639	0.0888889	0.999999	1
GO:0005769	early endosome	cellular_component	cell part	4	2947	35	15639	0.114286	0.917702	1
GO:0005770	late endosome	cellular_component	cell	8	2947	47	15639	0.170213	0.6831	1
GO:0005771	multivesicular body	cellular_component	cell	2	2947	20	15639	0.1	0.913442	1
GO:0005773	vacuole	cellular_component	cell	82	2947	409	15639	0.200489	0.282348	1
GO:0005774	vacuolar membrane	cellular_component	cell part	70	2947	378	15639	0.185185	0.586194	1
GO:0005775	vacuolar lumen	cellular_component	cell part	1	2947	4	15639	0.25	0.566244	1
GO:0005777	peroxisome	cellular_component	cell	21	2947	162	15639	0.12963	0.982241	1
GO:0005778	peroxisomal membrane	cellular_component	cell	3	2947	37	15639	0.0810811	0.98002	1
GO:0005783	endoplasmic reticulum	cellular_component	organelle	96	2947	626	15639	0.153355	0.991641	1
GO:0005788	endoplasmic reticulum lumen	cellular_component	organelle part	7	2947	36	15639	0.194444	0.530359	1
GO:0005789	endoplasmic reticulum membrane	cellular_component	organelle part	96	2947	510	15639	0.188235	0.523274	1
GO:0005794	Golgi apparatus	cellular_component	cell	127	2947	742	15639	0.171159	0.901058	1
GO:0005802	trans-Golgi network	cellular_component	cell	27	2947	263	15639	0.102662	0.999957	1
GO:0005811	lipid droplet	cellular_component	cell	3	2947	26	15639	0.115385	0.892412	1
GO:0005813	centrosome	cellular_component	cell	4	2947	24	15639	0.166667	0.688397	1
GO:0005815	microtubule organizing center	cellular_component	cell	2	2947	7	15639	0.285714	0.391266	1
GO:0005816	spindle pole body	cellular_component	cell	2	2947	5	15639	0.4	0.239214	1
GO:0005819	spindle	cellular_component	cell	12	2947	64	15639	0.1875	0.558295	1
GO:0005828	kinetochore microtubule	cellular_component	cell	2	2947	6	15639	0.333333	0.316244	1
GO:0005829	cytosol	cellular_component	cell	176	2947	1564	15639	0.112532	1	1
GO:0005839	proteasome core complex	cellular_component	cell	1	2947	12	15639	0.0833333	0.918449	1
GO:0005840	ribosome	cellular_component	cell	4	2947	175	15639	0.0228571	1	1
GO:0005851	eukaryotic translation initiation factor 2B complex	cellular_component	cell	1	2947	6	15639	0.166667	0.714353	1
GO:0005856	cytoskeleton	cellular_component	cell	11	2947	67	15639	0.164179	0.741058	1
GO:0005871	kinesin complex	cellular_component	cell part	17	2947	57	15639	0.298246	0.0302096	1
GO:0005872	minus-end kinesin complex	cellular_component	cell	1	2947	2	15639	0.5	0.341379	1
GO:0005874	microtubule	cellular_component	cell part	42	2947	167	15639	0.251497	0.0259467	1
GO:0005875	microtubule associated complex	cellular_component	cell	2	2947	8	15639	0.25	0.462303	1
GO:0005876	spindle microtubule	cellular_component	cell part	3	2947	10	15639	0.3	0.287558	1
GO:0005880	nuclear microtubule	cellular_component	cell	2	2947	7	15639	0.285714	0.391266	1
GO:0005881	cytoplasmic microtubule	cellular_component	cell	1	2947	3	15639	0.333333	0.465505	1
GO:0005884	actin filament	cellular_component	cell	4	2947	10	15639	0.4	0.101336	1
GO:0005887	integral component of plasma membrane	cellular_component	cell	38	2947	135	15639	0.281481	0.00531933	1
GO:0005901	caveola	cellular_component	membrane	3	2947	4	15639	0.75	0.0229668	1
GO:0005905	clathrin-coated pit	cellular_component	cell part	4	2947	22	15639	0.181818	0.617294	1
GO:0005911	cell-cell junction	cellular_component	cell junction	1	2947	1	15639	1	0.188439	1
GO:0005930	axoneme	cellular_component	cell	3	2947	8	15639	0.375	0.178156	1
GO:0005938	cell cortex	cellular_component	cell	4	2947	26	15639	0.153846	0.749589	1
GO:0005947	mitochondrial alpha-ketoglutarate dehydrogenase complex	cellular_component	cell	2	2947	4	15639	0.5	0.163287	1
GO:0005950	anthranilate synthase complex	cellular_component	cell part	1	2947	2	15639	0.5	0.341379	1
GO:0005955	calcineurin complex	cellular_component	cell	1	2947	2	15639	0.5	0.341379	1
GO:0005960	glycine cleavage complex	cellular_component	cell	1	2947	3	15639	0.333333	0.465505	1
GO:0009295	nucleoid	cellular_component	nucleoid	2	2947	18	15639	0.111111	0.879344	1
GO:0009317	acetyl-CoA carboxylase complex	cellular_component	cell	1	2947	4	15639	0.25	0.566244	1
GO:0009331	glycerol-3-phosphate dehydrogenase complex	cellular_component	cell part	1	2947	5	15639	0.2	0.648001	1
GO:0009360	DNA polymerase III complex	cellular_component	cell part	1	2947	3	15639	0.333333	0.465505	1
GO:0009501	amyloplast	cellular_component	cell	3	2947	20	15639	0.15	0.756127	1
GO:0009504	cell plate	cellular_component	cell	6	2947	32	15639	0.1875	0.576699	1
GO:0009506	plasmodesma	cellular_component	cell junction	141	2947	685	15639	0.205839	0.127484	1
GO:0009507	chloroplast	cellular_component	cell	186	2947	1533	15639	0.121331	1	1
GO:0009508	plastid chromosome	cellular_component	cell	2	2947	10	15639	0.2	0.588351	1
GO:0009514	glyoxysome	cellular_component	cell	2	2947	16	15639	0.125	0.833176	1
GO:0009522	photosystem I	cellular_component	cell part	11	2947	30	15639	0.366667	0.0167328	1
GO:0009523	photosystem II	cellular_component	cell	15	2947	44	15639	0.340909	0.0119208	1
GO:0009524	phragmoplast	cellular_component	cell	18	2947	99	15639	0.181818	0.607648	1
GO:0009526	plastid envelope	cellular_component	organelle	1	2947	5	15639	0.2	0.648001	1
GO:0009534	chloroplast thylakoid	cellular_component	cell part	22	2947	111	15639	0.198198	0.433891	1
GO:0009535	chloroplast thylakoid membrane	cellular_component	cell part	56	2947	292	15639	0.191781	0.465377	1
GO:0009536	plastid	cellular_component	cell part	38	2947	245	15639	0.155102	0.926015	1
GO:0009538	photosystem I reaction center	cellular_component	cell part	3	2947	10	15639	0.3	0.287558	1
GO:0009543	chloroplast thylakoid lumen	cellular_component	cell	10	2947	52	15639	0.192308	0.52753	1
GO:0009570	chloroplast stroma	cellular_component	cell	47	2947	400	15639	0.1175	0.99996	1
GO:0009574	preprophase band	cellular_component	cell	2	2947	12	15639	0.166667	0.691026	1
GO:0009579	thylakoid	cellular_component	cell	28	2947	114	15639	0.245614	0.0772292	1
GO:0009654	photosystem II oxygen evolving complex	cellular_component	cell	8	2947	21	15639	0.380952	0.0311023	1
GO:0009705	plant-type vacuole membrane	cellular_component	cell	16	2947	101	15639	0.158416	0.815183	1
GO:0009706	chloroplast inner membrane	cellular_component	cell	12	2947	73	15639	0.164384	0.745165	1
GO:0009707	chloroplast outer membrane	cellular_component	cell	3	2947	44	15639	0.0681818	0.993684	1
GO:0009897	external side of plasma membrane	cellular_component	cell	5	2947	16	15639	0.3125	0.168261	1
GO:0009898	cytoplasmic side of plasma membrane	cellular_component	cell	2	2947	11	15639	0.181818	0.642599	1
GO:0009921	auxin efflux carrier complex	cellular_component	cell part	1	2947	1	15639	1	0.188439	1
GO:0009930	longitudinal side of cell surface	cellular_component	cell	1	2947	1	15639	1	0.188439	1
GO:0009941	chloroplast envelope	cellular_component	cell	42	2947	325	15639	0.129231	0.998409	1
GO:0009986	cell surface	cellular_component	cell	3	2947	7	15639	0.428571	0.128687	1
GO:0010005	cortical microtubule, transverse to long axis	cellular_component	cell	1	2947	6	15639	0.166667	0.714353	1
GO:0010008	endosome membrane	cellular_component	cell	6	2947	91	15639	0.0659341	0.999778	1
GO:0010168	ER body	cellular_component	cell part	2	2947	3	15639	0.666667	0.093127	1
GO:0010282	senescence-associated vacuole	cellular_component	cell	3	2947	7	15639	0.428571	0.128687	1
GO:0010287	plastoglobule	cellular_component	cell	16	2947	76	15639	0.210526	0.354615	1
GO:0010319	stromule	cellular_component	cell	3	2947	14	15639	0.214286	0.507742	1
GO:0010598	NAD(P)H dehydrogenase complex (plastoquinone)	cellular_component	cell	3	2947	13	15639	0.230769	0.45522	1
GO:0012505	endomembrane system	cellular_component	cell part	17	2947	87	15639	0.195402	0.47708	1
GO:0012507	ER to Golgi transport vesicle membrane	cellular_component	cell	1	2947	15	15639	0.0666667	0.956435	1
GO:0012511	monolayer-surrounded lipid storage body	cellular_component	cell	1	2947	12	15639	0.0833333	0.918449	1
GO:0015629	actin cytoskeleton	cellular_component	cell	1	2947	8	15639	0.125	0.8119	1
GO:0015630	microtubule cytoskeleton	cellular_component	cell	2	2947	3	15639	0.666667	0.093127	1
GO:0016324	apical plasma membrane	cellular_component	cell	2	2947	17	15639	0.117647	0.857968	1
GO:0016328	lateral plasma membrane	cellular_component	cell	1	2947	2	15639	0.5	0.341379	1
GO:0016363	nuclear matrix	cellular_component	cell part	1	2947	9	15639	0.111111	0.847364	1
GO:0016459	myosin complex	cellular_component	cell	1	2947	15	15639	0.0666667	0.956435	1
GO:0016471	vacuolar proton-transporting V-type ATPase complex	cellular_component	cell	2	2947	8	15639	0.25	0.462303	1
GO:0016592	mediator complex	cellular_component	cell part	2	2947	55	15639	0.0363636	0.999861	1
GO:0016593	Cdc73/Paf1 complex	cellular_component	cell	1	2947	10	15639	0.1	0.876143	1
GO:0016602	CCAAT-binding factor complex	cellular_component	cell	2	2947	14	15639	0.142857	0.771593	1
GO:0016604	nuclear body	cellular_component	cell	1	2947	14	15639	0.0714286	0.946308	1
GO:0016607	nuclear speck	cellular_component	cell	2	2947	88	15639	0.0227273	1	1
GO:0017102	methionyl glutamyl tRNA synthetase complex	cellular_component	cell	1	2947	1	15639	1	0.188439	1
GO:0017119	Golgi transport complex	cellular_component	cell	1	2947	11	15639	0.0909091	0.899497	1
GO:0019005	SCF ubiquitin ligase complex	cellular_component	cell	5	2947	56	15639	0.0892857	0.987485	1
GO:0019013	viral nucleocapsid	cellular_component	virion	1	2947	5	15639	0.2	0.648001	1
GO:0019773	proteasome core complex, alpha-subunit complex	cellular_component	cell	1	2947	10	15639	0.1	0.876143	1
GO:0019822	P4 peroxisome	cellular_component	cell	1	2947	2	15639	0.5	0.341379	1
GO:0019897	extrinsic component of plasma membrane	cellular_component	cell	1	2947	6	15639	0.166667	0.714353	1
GO:0019898	extrinsic component of membrane	cellular_component	membrane part	3	2947	32	15639	0.09375	0.956049	1
GO:0022625	cytosolic large ribosomal subunit	cellular_component	cell	1	2947	97	15639	0.0103093	1	1
GO:0022626	cytosolic ribosome	cellular_component	cell	2	2947	107	15639	0.0186916	1	1
GO:0022627	cytosolic small ribosomal subunit	cellular_component	cell	1	2947	66	15639	0.0151515	0.999999	1
GO:0030014	CCR4-NOT complex	cellular_component	cell	1	2947	16	15639	0.0625	0.964652	1
GO:0030015	CCR4-NOT core complex	cellular_component	cell	3	2947	29	15639	0.103448	0.930687	1
GO:0030093	chloroplast photosystem I	cellular_component	cell	2	2947	2	15639	1	0.0354995	1
GO:0030126	COPI vesicle coat	cellular_component	cell	1	2947	17	15639	0.0588235	0.97132	1
GO:0030136	clathrin-coated vesicle	cellular_component	cell	6	2947	33	15639	0.181818	0.608847	1
GO:0030139	endocytic vesicle	cellular_component	cell	1	2947	4	15639	0.25	0.566244	1
GO:0030140	trans-Golgi network transport vesicle	cellular_component	cell	1	2947	4	15639	0.25	0.566244	1
GO:0030176	integral component of endoplasmic reticulum membrane	cellular_component	cell	3	2947	46	15639	0.0652174	0.995493	1
GO:0030286	dynein complex	cellular_component	cell	3	2947	8	15639	0.375	0.178156	1
GO:0030658	transport vesicle membrane	cellular_component	cell	2	2947	6	15639	0.333333	0.316244	1
GO:0030659	cytoplasmic vesicle membrane	cellular_component	cell	4	2947	22	15639	0.181818	0.617294	1
GO:0030687	preribosome, large subunit precursor	cellular_component	protein-containing complex	1	2947	23	15639	0.0434783	0.99182	1
GO:0030864	cortical actin cytoskeleton	cellular_component	cell part	1	2947	3	15639	0.333333	0.465505	1
GO:0031012	extracellular matrix	cellular_component	extracellular region	3	2947	8	15639	0.375	0.178156	1
GO:0031090	organelle membrane	cellular_component	membrane	6	2947	36	15639	0.166667	0.696548	1
GO:0031201	SNARE complex	cellular_component	cell	3	2947	51	15639	0.0588235	0.998087	1
GO:0031304	intrinsic component of mitochondrial inner membrane	cellular_component	cell	1	2947	1	15639	1	0.188439	1
GO:0031305	integral component of mitochondrial inner membrane	cellular_component	cell	3	2947	23	15639	0.130435	0.836142	1
GO:0031314	extrinsic component of mitochondrial inner membrane	cellular_component	cell	1	2947	7	15639	0.142857	0.768201	1
GO:0031357	integral component of chloroplast inner membrane	cellular_component	cell part	1	2947	3	15639	0.333333	0.465505	1
GO:0031390	Ctf18 RFC-like complex	cellular_component	cell part	1	2947	1	15639	1	0.188439	1
GO:0031410	cytoplasmic vesicle	cellular_component	cell	1	2947	26	15639	0.0384615	0.995632	1
GO:0031464	Cul4A-RING E3 ubiquitin ligase complex	cellular_component	cell	3	2947	8	15639	0.375	0.178156	1
GO:0031514	motile cilium	cellular_component	cell	3	2947	11	15639	0.272727	0.344237	1
GO:0031616	spindle pole centrosome	cellular_component	cell	1	2947	2	15639	0.5	0.341379	1
GO:0031902	late endosome membrane	cellular_component	cell	3	2947	52	15639	0.0576923	0.998392	1
GO:0031965	nuclear membrane	cellular_component	cell	5	2947	39	15639	0.128205	0.882988	1
GO:0031966	mitochondrial membrane	cellular_component	cell	4	2947	33	15639	0.121212	0.892959	1
GO:0031969	chloroplast membrane	cellular_component	cell	19	2947	116	15639	0.163793	0.785711	1
GO:0031977	thylakoid lumen	cellular_component	cell part	4	2947	31	15639	0.129032	0.86191	1
GO:0031982	vesicle	cellular_component	organelle	5	2947	14	15639	0.357143	0.106168	1
GO:0032133	chromosome passenger complex	cellular_component	cell	1	2947	2	15639	0.5	0.341379	1
GO:0032432	actin filament bundle	cellular_component	cell	3	2947	5	15639	0.6	0.0493975	1
GO:0032541	cortical endoplasmic reticulum	cellular_component	cell part	5	2947	14	15639	0.357143	0.106168	1
GO:0032578	aleurone grain membrane	cellular_component	membrane	1	2947	2	15639	0.5	0.341379	1
GO:0032580	Golgi cisterna membrane	cellular_component	cell	4	2947	32	15639	0.125	0.878292	1
GO:0032585	multivesicular body membrane	cellular_component	cell	1	2947	10	15639	0.1	0.876143	1
GO:0032586	protein storage vacuole membrane	cellular_component	cell part	2	2947	14	15639	0.142857	0.771593	1
GO:0032588	trans-Golgi network membrane	cellular_component	cell	2	2947	11	15639	0.181818	0.642599	1
GO:0032991	protein-containing complex	cellular_component	protein-containing complex	7	2947	24	15639	0.291667	0.150523	1
GO:0033180	proton-transporting V-type ATPase, V1 domain	cellular_component	membrane	1	2947	5	15639	0.2	0.648001	1
GO:0033597	mitotic checkpoint complex	cellular_component	cell	2	2947	6	15639	0.333333	0.316244	1
GO:0034245	mitochondrial DNA-directed RNA polymerase complex	cellular_component	cell	1	2947	1	15639	1	0.188439	1
GO:0034663	endoplasmic reticulum chaperone complex	cellular_component	cell	1	2947	4	15639	0.25	0.566244	1
GO:0034707	chloride channel complex	cellular_component	membrane part	2	2947	9	15639	0.222222	0.528192	1
GO:0035371	microtubule plus-end	cellular_component	cell	1	2947	2	15639	0.5	0.341379	1
GO:0035618	root hair	cellular_component	cell	2	2947	3	15639	0.666667	0.093127	1
GO:0042644	chloroplast nucleoid	cellular_component	cell	5	2947	23	15639	0.217391	0.442595	1
GO:0042646	plastid nucleoid	cellular_component	cell	2	2947	4	15639	0.5	0.163287	1
GO:0042651	thylakoid membrane	cellular_component	cell	3	2947	18	15639	0.166667	0.686961	1
GO:0042764	ascospore-type prospore	cellular_component	cell	1	2947	2	15639	0.5	0.341379	1
GO:0042807	central vacuole	cellular_component	cell	2	2947	2	15639	1	0.0354995	1
GO:0043078	polar nucleus	cellular_component	cell	2	2947	14	15639	0.142857	0.771593	1
GO:0043226	organelle	cellular_component	organelle	1	2947	4	15639	0.25	0.566244	1
GO:0043231	intracellular membrane-bounded organelle	cellular_component	cell	33	2947	116	15639	0.284483	0.00756203	1
GO:0043240	Fanconi anaemia nuclear complex	cellular_component	cell	1	2947	3	15639	0.333333	0.465505	1
GO:0043661	peribacteroid membrane	cellular_component	cell	2	2947	5	15639	0.4	0.239214	1
GO:0044613	nuclear pore central transport channel	cellular_component	cell	1	2947	9	15639	0.111111	0.847364	1
GO:0044732	mitotic spindle pole body	cellular_component	cell	4	2947	18	15639	0.222222	0.448601	1
GO:0045263	proton-transporting ATP synthase complex, coupling factor F(o)	cellular_component	cell	2	2947	6	15639	0.333333	0.316244	1
GO:0045298	tubulin complex	cellular_component	cell	1	2947	1	15639	1	0.188439	1
GO:0045334	clathrin-coated endocytic vesicle	cellular_component	cell	1	2947	2	15639	0.5	0.341379	1
GO:0045335	phagocytic vesicle	cellular_component	cell part	5	2947	8	15639	0.625	0.00797816	1
GO:0046861	glyoxysomal membrane	cellular_component	membrane	1	2947	6	15639	0.166667	0.714353	1
GO:0046930	pore complex	cellular_component	membrane	2	2947	15	15639	0.133333	0.804534	1
GO:0048226	Casparian strip	cellular_component	cell	2	2947	10	15639	0.2	0.588351	1
GO:0048471	perinuclear region of cytoplasm	cellular_component	cell	1	2947	24	15639	0.0416667	0.993364	1
GO:0051233	spindle midzone	cellular_component	cell	2	2947	4	15639	0.5	0.163287	1
GO:0055028	cortical microtubule	cellular_component	cell	2	2947	15	15639	0.133333	0.804534	1
GO:0055037	recycling endosome	cellular_component	cell	1	2947	6	15639	0.166667	0.714353	1
GO:0055038	recycling endosome membrane	cellular_component	cell	2	2947	4	15639	0.5	0.163287	1
GO:0061673	mitotic spindle astral microtubule	cellular_component	cell	1	2947	1	15639	1	0.188439	1
GO:0070062	extracellular exosome	cellular_component	extracellular region	1	2947	12	15639	0.0833333	0.918449	1
GO:0070469	respiratory chain	cellular_component	membrane	6	2947	27	15639	0.222222	0.400504	1
GO:0071004	U2-type prespliceosome	cellular_component	cell	1	2947	22	15639	0.0454545	0.989917	1
GO:0071006	U2-type catalytic step 1 spliceosome	cellular_component	cell	2	2947	7	15639	0.285714	0.391266	1
GO:0071007	U2-type catalytic step 2 spliceosome	cellular_component	cell	1	2947	5	15639	0.2	0.648001	1
GO:0071008	U2-type post-mRNA release spliceosomal complex	cellular_component	cell	1	2947	2	15639	0.5	0.341379	1
GO:0071013	catalytic step 2 spliceosome	cellular_component	cell	2	2947	41	15639	0.0487805	0.998004	1
GO:0071014	post-mRNA release spliceosomal complex	cellular_component	cell	1	2947	22	15639	0.0454545	0.989917	1
GO:0071821	FANCM-MHF complex	cellular_component	cell	1	2947	2	15639	0.5	0.341379	1
GO:0071944	cell periphery	cellular_component	cell	1	2947	10	15639	0.1	0.876143	1
GO:0090406	pollen tube	cellular_component	cell	10	2947	46	15639	0.217391	0.363579	1
GO:0090575	RNA polymerase II transcription factor complex	cellular_component	cell	5	2947	16	15639	0.3125	0.168261	1
GO:0097014	ciliary plasm	cellular_component	cell	3	2947	8	15639	0.375	0.178156	1
GO:0097268	cytoophidium	cellular_component	cell part	1	2947	4	15639	0.25	0.566244	1
GO:0097708	intracellular vesicle	cellular_component	cell part	2	2947	2	15639	1	0.0354995	1
GO:0098572	stromal side of plastid thylakoid membrane	cellular_component	cell	1	2947	2	15639	0.5	0.341379	1
GO:0099080	supramolecular complex	cellular_component	supramolecular complex	1	2947	2	15639	0.5	0.341379	1
GO:0101031	chaperone complex	cellular_component	protein-containing complex	1	2947	4	15639	0.25	0.566244	1
GO:1903600	glutaminase complex	cellular_component	protein-containing complex	1	2947	1	15639	1	0.188439	1
GO:1990023	mitotic spindle midzone	cellular_component	cell	1	2947	1	15639	1	0.188439	1
GO:1990726	Lsm1-7-Pat1 complex	cellular_component	protein-containing complex	1	2947	9	15639	0.111111	0.847364	1
GO:1990904	ribonucleoprotein complex	cellular_component	protein-containing complex	8	2947	65	15639	0.123077	0.941044	1

## Sheet: molecular_function
GO_F Term ID	GO_F Term Desc	GO_F Term Level1	GO_F Term Level2	Term Candidate Gene Num	Total Candidate Gene Num	Term Gene Num	Total Gene Num	Rich Ratio	P value	Q value
GO:0020037	heme binding	molecular_function	binding	168	3021	448	15989	0.375	6.88599e-21	7.09946e-18
GO:0004601	peroxidase activity	molecular_function	antioxidant activity	75	3021	149	15989	0.503356	3.77626e-18	3.89332e-15
GO:0003700	DNA-binding transcription factor activity	molecular_function	transcription regulator activity	340	3021	1293	15989	0.262954	5.63158e-12	5.80615e-09
GO:0005506	iron ion binding	molecular_function	binding	109	3021	355	15989	0.307042	4.39026e-08	4.52636e-05
GO:0015267	channel activity	molecular_function	transporter activity	20	3021	33	15989	0.606061	1.42152e-07	0.000146559
GO:0016709	oxidoreductase activity, acting on paired donors, with incorporation or reduction of molecular oxygen, NAD(P)H as one donor, and incorporation of one atom of oxygen	molecular_function	catalytic activity	34	3021	77	15989	0.441558	3.20049e-07	0.000329971
GO:0015250	water channel activity	molecular_function	transporter activity	12	3021	15	15989	0.8	5.22121e-07	0.000538306
GO:0004497	monooxygenase activity	molecular_function	catalytic activity	73	3021	227	15989	0.321586	1.08478e-06	0.00111841
GO:0016491	oxidoreductase activity	molecular_function	catalytic activity	111	3021	385	15989	0.288312	1.13629e-06	0.00117152
GO:0005199	structural constituent of cell wall	molecular_function	structural molecule activity	20	3021	38	15989	0.526316	3.13257e-06	0.00322968
GO:0051213	dioxygenase activity	molecular_function	catalytic activity	52	3021	150	15989	0.346667	3.3147e-06	0.00341745
GO:0016762	xyloglucan:xyloglucosyl transferase activity	molecular_function	catalytic activity	19	3021	37	15989	0.513514	8.86435e-06	0.00913915
GO:0005516	calmodulin binding	molecular_function	binding	70	3021	231	15989	0.30303	1.77288e-05	0.0182784
GO:0008194	UDP-glycosyltransferase activity	molecular_function	catalytic activity	27	3021	67	15989	0.402985	3.87711e-05	0.039973
GO:1990538	xylan O-acetyltransferase activity	molecular_function	catalytic activity	11	3021	17	15989	0.647059	4.30314e-05	0.0443654
GO:0043565	sequence-specific DNA binding	molecular_function	binding	179	3021	727	15989	0.246217	5.43793e-05	0.0560651
GO:0004553	hydrolase activity, hydrolyzing O-glycosyl compounds	molecular_function	catalytic activity	32	3021	87	15989	0.367816	6.68732e-05	0.0689463
GO:0080043	quercetin 3-O-glucosyltransferase activity	molecular_function	catalytic activity	23	3021	55	15989	0.418182	7.22097e-05	0.0744482
GO:0080044	quercetin 7-O-glucosyltransferase activity	molecular_function	catalytic activity	23	3021	55	15989	0.418182	7.22097e-05	0.0744482
GO:0016798	hydrolase activity, acting on glycosyl bonds	molecular_function	catalytic activity	22	3021	53	15989	0.415094	0.000117613	0.121259
GO:0015333	peptide:proton symporter activity	molecular_function	transporter activity	25	3021	64	15989	0.390625	0.000134862	0.139043
GO:1904680	peptide transmembrane transporter activity	molecular_function	transporter activity	25	3021	64	15989	0.390625	0.000134862	0.139043
GO:0004857	enzyme inhibitor activity	molecular_function	molecular function regulator	21	3021	50	15989	0.42	0.000136682	0.140919
GO:0030246	carbohydrate binding	molecular_function	binding	61	3021	208	15989	0.293269	0.000165725	0.170862
GO:0035673	oligopeptide transmembrane transporter activity	molecular_function	transporter activity	27	3021	72	15989	0.375	0.000166286	0.171441
GO:0004364	glutathione transferase activity	molecular_function	catalytic activity	25	3021	66	15989	0.378788	0.000238575	0.245971
GO:0015238	drug transmembrane transporter activity	molecular_function	transporter activity	25	3021	66	15989	0.378788	0.000238575	0.245971
GO:0030247	polysaccharide binding	molecular_function	binding	19	3021	45	15989	0.422222	0.000259363	0.267403
GO:0080054	low-affinity nitrate transmembrane transporter activity	molecular_function	transporter activity	11	3021	20	15989	0.55	0.000332913	0.343234
GO:0051119	sugar transmembrane transporter activity	molecular_function	transporter activity	14	3021	30	15989	0.466667	0.00048899	0.504149
GO:0016705	oxidoreductase activity, acting on paired donors, with incorporation or reduction of molecular oxygen	molecular_function	catalytic activity	57	3021	199	15989	0.286432	0.000513712	0.529637
GO:0016682	oxidoreductase activity, acting on diphenols and related substances as donors, oxygen as acceptor	molecular_function	catalytic activity	7	3021	10	15989	0.7	0.000598242	0.616787
GO:0016413	O-acetyltransferase activity	molecular_function	catalytic activity	25	3021	70	15989	0.357143	0.000672494	0.693342
GO:0038023	signaling receptor activity	molecular_function	molecular transducer activity	11	3021	22	15989	0.5	0.000963044	0.992898
GO:0000014	single-stranded DNA endodeoxyribonuclease activity	molecular_function	catalytic activity	1	3021	6	15989	0.166667	0.715413	1
GO:0000036	acyl carrier activity	molecular_function	binding	1	3021	7	15989	0.142857	0.769204	1
GO:0000048	peptidyltransferase activity	molecular_function	catalytic activity	1	3021	2	15989	0.5	0.342195	1
GO:0000062	fatty-acyl-CoA binding	molecular_function	binding	1	3021	7	15989	0.142857	0.769204	1
GO:0000064	L-ornithine transmembrane transporter activity	molecular_function	transporter activity	1	3021	6	15989	0.166667	0.715413	1
GO:0000121	glycerol-1-phosphatase activity	molecular_function	catalytic activity	1	3021	1	15989	1	0.188942	1
GO:0000146	microfilament motor activity	molecular_function	catalytic activity	1	3021	9	15989	0.111111	0.848212	1
GO:0000149	SNARE binding	molecular_function	binding	7	3021	55	15989	0.127273	0.916277	1
GO:0000155	phosphorelay sensor kinase activity	molecular_function	catalytic activity	7	3021	21	15989	0.333333	0.0847958	1
GO:0000156	phosphorelay response regulator activity	molecular_function	molecular transducer activity	3	3021	12	15989	0.25	0.402263	1
GO:0000166	nucleotide binding	molecular_function	binding	26	3021	147	15989	0.176871	0.678841	1
GO:0000170	sphingosine hydroxylase activity	molecular_function	catalytic activity	3	3021	11	15989	0.272727	0.345903	1
GO:0000210	NAD+ diphosphatase activity	molecular_function	catalytic activity	3	3021	9	15989	0.333333	0.23298	1
GO:0000247	C-8 sterol isomerase activity	molecular_function	catalytic activity	1	3021	1	15989	1	0.188942	1
GO:0000254	C-4 methylsterol oxidase activity	molecular_function	catalytic activity	2	3021	4	15989	0.5	0.164038	1
GO:0000285	1-phosphatidylinositol-3-phosphate 5-kinase activity	molecular_function	catalytic activity	1	3021	7	15989	0.142857	0.769204	1
GO:0000287	magnesium ion binding	molecular_function	binding	26	3021	149	15989	0.174497	0.706279	1
GO:0000293	ferric-chelate reductase activity	molecular_function	catalytic activity	3	3021	5	15989	0.6	0.0497518	1
GO:0000339	RNA cap binding	molecular_function	binding	1	3021	5	15989	0.2	0.64909	1
GO:0000400	four-way junction DNA binding	molecular_function	binding	1	3021	5	15989	0.2	0.64909	1
GO:0000703	oxidized pyrimidine nucleobase lesion DNA N-glycosylase activity	molecular_function	catalytic activity	1	3021	2	15989	0.5	0.342195	1
GO:0000822	inositol hexakisphosphate binding	molecular_function	binding	1	3021	6	15989	0.166667	0.715413	1
GO:0000823	inositol-1,4,5-trisphosphate 6-kinase activity	molecular_function	catalytic activity	1	3021	2	15989	0.5	0.342195	1
GO:0000824	inositol tetrakisphosphate 3-kinase activity	molecular_function	catalytic activity	1	3021	2	15989	0.5	0.342195	1
GO:0000976	transcription regulatory region sequence-specific DNA binding	molecular_function	binding	4	3021	27	15989	0.148148	0.77845	1
GO:0000977	RNA polymerase II regulatory region sequence-specific DNA binding	molecular_function	binding	11	3021	92	15989	0.119565	0.972679	1
GO:0000978	RNA polymerase II proximal promoter sequence-specific DNA binding	molecular_function	binding	10	3021	31	15989	0.322581	0.0536149	1
GO:0000981	DNA-binding transcription factor activity, RNA polymerase II-specific	molecular_function	transcription regulator activity	2	3021	25	15989	0.08	0.963766	1
GO:0000987	proximal promoter sequence-specific DNA binding	molecular_function	binding	2	3021	16	15989	0.125	0.834393	1
GO:0001158	enhancer sequence-specific DNA binding	molecular_function	binding	2	3021	2	15989	1	0.0356896	1
GO:0001228	DNA-binding transcription activator activity, RNA polymerase II-specific	molecular_function	transcription regulator activity	11	3021	37	15989	0.297297	0.0753158	1
GO:0001653	peptide receptor activity	molecular_function	molecular transducer activity	2	3021	9	15989	0.222222	0.529774	1
GO:0001872	(1->3)-beta-D-glucan binding	molecular_function	binding	2	3021	8	15989	0.25	0.463819	1
GO:0003676	nucleic acid binding	molecular_function	binding	25	3021	802	15989	0.0311721	1	1
GO:0003677	DNA binding	molecular_function	binding	253	3021	1355	15989	0.186716	0.598415	1
GO:0003680	AT DNA binding	molecular_function	binding	6	3021	31	15989	0.193548	0.54613	1
GO:0003682	chromatin binding	molecular_function	binding	5	3021	69	15989	0.0724638	0.998252	1
GO:0003688	DNA replication origin binding	molecular_function	binding	2	3021	10	15989	0.2	0.589954	1
GO:0003690	double-stranded DNA binding	molecular_function	binding	2	3021	58	15989	0.0344828	0.999924	1
GO:0003712	transcription coregulator activity	molecular_function	transcription regulator activity	5	3021	36	15989	0.138889	0.836818	1
GO:0003713	transcription coactivator activity	molecular_function	transcription regulator activity	5	3021	37	15989	0.135135	0.854256	1
GO:0003723	RNA binding	molecular_function	binding	34	3021	670	15989	0.0507463	1	1
GO:0003729	mRNA binding	molecular_function	binding	8	3021	261	15989	0.0306513	1	1
GO:0003730	mRNA 3'-UTR binding	molecular_function	binding	5	3021	14	15989	0.357143	0.107143	1
GO:0003735	structural constituent of ribosome	molecular_function	structural molecule activity	4	3021	326	15989	0.0122699	1	1
GO:0003743	translation initiation factor activity	molecular_function	binding	2	3021	81	15989	0.0246914	0.999999	1
GO:0003746	translation elongation factor activity	molecular_function	binding	2	3021	38	15989	0.0526316	0.996579	1
GO:0003747	translation release factor activity	molecular_function	binding	1	3021	10	15989	0.1	0.876907	1
GO:0003755	peptidyl-prolyl cis-trans isomerase activity	molecular_function	catalytic activity	4	3021	57	15989	0.0701754	0.996956	1
GO:0003756	protein disulfide isomerase activity	molecular_function	catalytic activity	2	3021	17	15989	0.117647	0.859086	1
GO:0003774	motor activity	molecular_function	catalytic activity	5	3021	24	15989	0.208333	0.485002	1
GO:0003777	microtubule motor activity	molecular_function	catalytic activity	19	3021	62	15989	0.306452	0.0175902	1
GO:0003779	actin binding	molecular_function	binding	7	3021	52	15989	0.134615	0.884779	1
GO:0003785	actin monomer binding	molecular_function	binding	2	3021	9	15989	0.222222	0.529774	1
GO:0003796	lysozyme activity	molecular_function	catalytic activity	2	3021	3	15989	0.666667	0.0935896	1
GO:0003824	catalytic activity	molecular_function	catalytic activity	39	3021	137	15989	0.284672	0.00408014	1
GO:0003825	alpha,alpha-trehalose-phosphate synthase (UDP-forming) activity	molecular_function	catalytic activity	1	3021	3	15989	0.333333	0.466498	1
GO:0003826	alpha-ketoacid dehydrogenase activity	molecular_function	catalytic activity	2	3021	4	15989	0.5	0.164038	1
GO:0003831	beta-N-acetylglucosaminylglycopeptide beta-1,4-galactosyltransferase activity	molecular_function	catalytic activity	1	3021	1	15989	1	0.188942	1
GO:0003838	sterol 24-C-methyltransferase activity	molecular_function	catalytic activity	1	3021	2	15989	0.5	0.342195	1
GO:0003841	1-acylglycerol-3-phosphate O-acyltransferase activity	molecular_function	catalytic activity	1	3021	7	15989	0.142857	0.769204	1
GO:0003846	2-acylglycerol O-acyltransferase activity	molecular_function	catalytic activity	1	3021	5	15989	0.2	0.64909	1
GO:0003849	3-deoxy-7-phosphoheptulonate synthase activity	molecular_function	catalytic activity	1	3021	4	15989	0.25	0.567318	1
GO:0003852	2-isopropylmalate synthase activity	molecular_function	catalytic activity	1	3021	4	15989	0.25	0.567318	1
GO:0003853	2-methylacyl-CoA dehydrogenase activity	molecular_function	catalytic activity	1	3021	1	15989	1	0.188942	1
GO:0003854	3-beta-hydroxy-delta5-steroid dehydrogenase activity	molecular_function	catalytic activity	4	3021	6	15989	0.666667	0.0137753	1
GO:0003857	3-hydroxyacyl-CoA dehydrogenase activity	molecular_function	catalytic activity	2	3021	6	15989	0.333333	0.317478	1
GO:0003860	3-hydroxyisobutyryl-CoA hydrolase activity	molecular_function	catalytic activity	5	3021	14	15989	0.357143	0.107143	1
GO:0003861	3-isopropylmalate dehydratase activity	molecular_function	catalytic activity	1	3021	3	15989	0.333333	0.466498	1
GO:0003863	3-methyl-2-oxobutanoate dehydrogenase (2-methylpropanoyl-transferring) activity	molecular_function	catalytic activity	3	3021	5	15989	0.6	0.0497518	1
GO:0003864	3-methyl-2-oxobutanoate hydroxymethyltransferase activity	molecular_function	catalytic activity	1	3021	1	15989	1	0.188942	1
GO:0003865	3-oxo-5-alpha-steroid 4-dehydrogenase activity	molecular_function	catalytic activity	1	3021	5	15989	0.2	0.64909	1
GO:0003867	4-aminobutyrate transaminase activity	molecular_function	catalytic activity	1	3021	4	15989	0.25	0.567318	1
GO:0003872	6-phosphofructokinase activity	molecular_function	catalytic activity	2	3021	12	15989	0.166667	0.692573	1
GO:0003882	CDP-diacylglycerol-serine O-phosphatidyltransferase activity	molecular_function	catalytic activity	1	3021	2	15989	0.5	0.342195	1
GO:0003883	CTP synthase activity	molecular_function	catalytic activity	1	3021	4	15989	0.25	0.567318	1
GO:0003887	DNA-directed DNA polymerase activity	molecular_function	catalytic activity	3	3021	54	15989	0.0555556	0.998896	1
GO:0003899	DNA-directed 5'-3' RNA polymerase activity	molecular_function	catalytic activity	1	3021	36	15989	0.0277778	0.999473	1
GO:0003905	alkylbase DNA N-glycosylase activity	molecular_function	catalytic activity	1	3021	1	15989	1	0.188942	1
GO:0003906	DNA-(apurinic or apyrimidinic site) endonuclease activity	molecular_function	catalytic activity	1	3021	10	15989	0.1	0.876907	1
GO:0003913	DNA photolyase activity	molecular_function	catalytic activity	1	3021	2	15989	0.5	0.342195	1
GO:0003914	DNA (6-4) photolyase activity	molecular_function	catalytic activity	1	3021	1	15989	1	0.188942	1
GO:0003918	DNA topoisomerase type II (ATP-hydrolyzing) activity	molecular_function	catalytic activity	1	3021	8	15989	0.125	0.81283	1
GO:0003924	GTPase activity	molecular_function	catalytic activity	13	3021	184	15989	0.0706522	0.999999	1
GO:0003950	NAD+ ADP-ribosyltransferase activity	molecular_function	catalytic activity	3	3021	14	15989	0.214286	0.509703	1
GO:0003951	NAD+ kinase activity	molecular_function	catalytic activity	1	3021	17	15989	0.0588235	0.97162	1
GO:0003955	NAD(P)H dehydrogenase (quinone) activity	molecular_function	catalytic activity	1	3021	8	15989	0.125	0.81283	1
GO:0003959	NADPH dehydrogenase activity	molecular_function	catalytic activity	1	3021	2	15989	0.5	0.342195	1
GO:0003964	RNA-directed DNA polymerase activity	molecular_function	catalytic activity	4	3021	131	15989	0.0305344	1	1
GO:0003978	UDP-glucose 4-epimerase activity	molecular_function	catalytic activity	2	3021	8	15989	0.25	0.463819	1
GO:0003979	UDP-glucose 6-dehydrogenase activity	molecular_function	catalytic activity	1	3021	4	15989	0.25	0.567318	1
GO:0003983	UTP:glucose-1-phosphate uridylyltransferase activity	molecular_function	catalytic activity	1	3021	5	15989	0.2	0.64909	1
GO:0003984	acetolactate synthase activity	molecular_function	catalytic activity	1	3021	6	15989	0.166667	0.715413	1
GO:0003989	acetyl-CoA carboxylase activity	molecular_function	catalytic activity	3	3021	6	15989	0.5	0.0857283	1
GO:0003993	acid phosphatase activity	molecular_function	catalytic activity	11	3021	40	15989	0.275	0.119398	1
GO:0003999	adenine phosphoribosyltransferase activity	molecular_function	catalytic activity	1	3021	3	15989	0.333333	0.466498	1
GO:0004001	adenosine kinase activity	molecular_function	catalytic activity	1	3021	2	15989	0.5	0.342195	1
GO:0004003	ATP-dependent DNA helicase activity	molecular_function	catalytic activity	1	3021	21	15989	0.047619	0.987733	1
GO:0004012	phospholipid-translocating ATPase activity	molecular_function	catalytic activity	1	3021	12	15989	0.0833333	0.919053	1
GO:0004013	adenosylhomocysteinase activity	molecular_function	catalytic activity	1	3021	3	15989	0.333333	0.466498	1
GO:0004015	adenosylmethionine-8-amino-7-oxononanoate transaminase activity	molecular_function	catalytic activity	1	3021	5	15989	0.2	0.64909	1
GO:0004021	L-alanine:2-oxoglutarate aminotransferase activity	molecular_function	catalytic activity	3	3021	6	15989	0.5	0.0857283	1
GO:0004022	alcohol dehydrogenase (NAD) activity	molecular_function	catalytic activity	2	3021	5	15989	0.4	0.240228	1
GO:0004024	alcohol dehydrogenase activity, zinc-dependent	molecular_function	catalytic activity	1	3021	6	15989	0.166667	0.715413	1
GO:0004029	aldehyde dehydrogenase (NAD) activity	molecular_function	catalytic activity	3	3021	12	15989	0.25	0.402263	1
GO:0004031	aldehyde oxidase activity	molecular_function	catalytic activity	5	3021	14	15989	0.357143	0.107143	1
GO:0004032	alditol:NADP+ 1-oxidoreductase activity	molecular_function	catalytic activity	2	3021	6	15989	0.333333	0.317478	1
GO:0004033	aldo-keto reductase (NADP) activity	molecular_function	catalytic activity	1	3021	4	15989	0.25	0.567318	1
GO:0004034	aldose 1-epimerase activity	molecular_function	catalytic activity	1	3021	2	15989	0.5	0.342195	1
GO:0004038	allantoinase activity	molecular_function	catalytic activity	1	3021	1	15989	1	0.188942	1
GO:0004040	amidase activity	molecular_function	catalytic activity	1	3021	15	15989	0.0666667	0.956837	1
GO:0004048	anthranilate phosphoribosyltransferase activity	molecular_function	catalytic activity	1	3021	2	15989	0.5	0.342195	1
GO:0004049	anthranilate synthase activity	molecular_function	catalytic activity	1	3021	3	15989	0.333333	0.466498	1
GO:0004066	asparagine synthase (glutamine-hydrolyzing) activity	molecular_function	catalytic activity	1	3021	3	15989	0.333333	0.466498	1
GO:0004069	L-aspartate:2-oxoglutarate aminotransferase activity	molecular_function	catalytic activity	1	3021	6	15989	0.166667	0.715413	1
GO:0004075	biotin carboxylase activity	molecular_function	catalytic activity	2	3021	2	15989	1	0.0356896	1
GO:0004084	branched-chain-amino-acid transaminase activity	molecular_function	catalytic activity	2	3021	7	15989	0.285714	0.392668	1
GO:0004089	carbonate dehydratase activity	molecular_function	catalytic activity	4	3021	15	15989	0.266667	0.310672	1
GO:0004096	catalase activity	molecular_function	antioxidant activity	5	3021	14	15989	0.357143	0.107143	1
GO:0004097	catechol oxidase activity	molecular_function	catalytic activity	2	3021	8	15989	0.25	0.463819	1
GO:0004107	chorismate synthase activity	molecular_function	catalytic activity	1	3021	3	15989	0.333333	0.466498	1
GO:0004108	citrate (Si)-synthase activity	molecular_function	catalytic activity	1	3021	1	15989	1	0.188942	1
GO:0004124	cysteine synthase activity	molecular_function	catalytic activity	3	3021	9	15989	0.333333	0.23298	1
GO:0004126	cytidine deaminase activity	molecular_function	catalytic activity	1	3021	1	15989	1	0.188942	1
GO:0004129	cytochrome-c oxidase activity	molecular_function	catalytic activity	2	3021	5	15989	0.4	0.240228	1
GO:0004142	diacylglycerol cholinephosphotransferase activity	molecular_function	catalytic activity	1	3021	4	15989	0.25	0.567318	1
GO:0004143	diacylglycerol kinase activity	molecular_function	catalytic activity	1	3021	8	15989	0.125	0.81283	1
GO:0004144	diacylglycerol O-acyltransferase activity	molecular_function	catalytic activity	1	3021	11	15989	0.0909091	0.900179	1
GO:0004165	dodecenoyl-CoA delta-isomerase activity	molecular_function	catalytic activity	3	3021	10	15989	0.3	0.289051	1
GO:0004175	endopeptidase activity	molecular_function	catalytic activity	2	3021	28	15989	0.0714286	0.978708	1
GO:0004176	ATP-dependent peptidase activity	molecular_function	catalytic activity	1	3021	26	15989	0.0384615	0.995702	1
GO:0004177	aminopeptidase activity	molecular_function	catalytic activity	2	3021	17	15989	0.117647	0.859086	1
GO:0004180	carboxypeptidase activity	molecular_function	catalytic activity	1	3021	3	15989	0.333333	0.466498	1
GO:0004185	serine-type carboxypeptidase activity	molecular_function	catalytic activity	13	3021	47	15989	0.276596	0.0923129	1
GO:0004190	aspartic-type endopeptidase activity	molecular_function	catalytic activity	28	3021	213	15989	0.131455	0.990151	1
GO:0004197	cysteine-type endopeptidase activity	molecular_function	catalytic activity	7	3021	57	15989	0.122807	0.932877	1
GO:0004222	metalloendopeptidase activity	molecular_function	catalytic activity	4	3021	49	15989	0.0816327	0.98928	1
GO:0004252	serine-type endopeptidase activity	molecular_function	catalytic activity	33	3021	132	15989	0.25	0.0492631	1
GO:0004298	threonine-type endopeptidase activity	molecular_function	catalytic activity	1	3021	19	15989	0.0526316	0.98134	1
GO:0004300	enoyl-CoA hydratase activity	molecular_function	catalytic activity	3	3021	12	15989	0.25	0.402263	1
GO:0004310	farnesyl-diphosphate farnesyltransferase activity	molecular_function	catalytic activity	2	3021	7	15989	0.285714	0.392668	1
GO:0004315	3-oxoacyl-[acyl-carrier-protein] synthase activity	molecular_function	catalytic activity	2	3021	9	15989	0.222222	0.529774	1
GO:0004318	enoyl-[acyl-carrier-protein] reductase (NADH) activity	molecular_function	catalytic activity	1	3021	2	15989	0.5	0.342195	1
GO:0004321	fatty-acyl-CoA synthase activity	molecular_function	catalytic activity	1	3021	3	15989	0.333333	0.466498	1
GO:0004324	ferredoxin-NADP+ reductase activity	molecular_function	catalytic activity	1	3021	3	15989	0.333333	0.466498	1
GO:0004328	formamidase activity	molecular_function	catalytic activity	1	3021	1	15989	1	0.188942	1
GO:0004332	fructose-bisphosphate aldolase activity	molecular_function	catalytic activity	1	3021	10	15989	0.1	0.876907	1
GO:0004338	glucan exo-1,3-beta-glucosidase activity	molecular_function	catalytic activity	1	3021	2	15989	0.5	0.342195	1
GO:0004340	glucokinase activity	molecular_function	catalytic activity	1	3021	4	15989	0.25	0.567318	1
GO:0004345	glucose-6-phosphate dehydrogenase activity	molecular_function	catalytic activity	2	3021	4	15989	0.5	0.164038	1
GO:0004349	glutamate 5-kinase activity	molecular_function	catalytic activity	2	3021	3	15989	0.666667	0.0935896	1
GO:0004350	glutamate-5-semialdehyde dehydrogenase activity	molecular_function	catalytic activity	2	3021	3	15989	0.666667	0.0935896	1
GO:0004351	glutamate decarboxylase activity	molecular_function	catalytic activity	2	3021	5	15989	0.4	0.240228	1
GO:0004353	glutamate dehydrogenase [NAD(P)+] activity	molecular_function	catalytic activity	3	3021	3	15989	1	0.00673967	1
GO:0004359	glutaminase activity	molecular_function	catalytic activity	1	3021	2	15989	0.5	0.342195	1
GO:0004366	glycerol-3-phosphate O-acyltransferase activity	molecular_function	catalytic activity	2	3021	5	15989	0.4	0.240228	1
GO:0004367	glycerol-3-phosphate dehydrogenase [NAD+] activity	molecular_function	catalytic activity	1	3021	5	15989	0.2	0.64909	1
GO:0004372	glycine hydroxymethyltransferase activity	molecular_function	catalytic activity	2	3021	7	15989	0.285714	0.392668	1
GO:0004373	glycogen (starch) synthase activity	molecular_function	catalytic activity	1	3021	6	15989	0.166667	0.715413	1
GO:0004383	guanylate cyclase activity	molecular_function	catalytic activity	1	3021	3	15989	0.333333	0.466498	1
GO:0004386	helicase activity	molecular_function	catalytic activity	2	3021	100	15989	0.02	1	1
GO:0004395	hexaprenyldihydroxybenzoate methyltransferase activity	molecular_function	catalytic activity	1	3021	1	15989	1	0.188942	1
GO:0004396	hexokinase activity	molecular_function	catalytic activity	2	3021	5	15989	0.4	0.240228	1
GO:0004398	histidine decarboxylase activity	molecular_function	catalytic activity	5	3021	12	15989	0.416667	0.0587007	1
GO:0004402	histone acetyltransferase activity	molecular_function	catalytic activity	2	3021	23	15989	0.0869565	0.948651	1
GO:0004407	histone deacetylase activity	molecular_function	catalytic activity	1	3021	5	15989	0.2	0.64909	1
GO:0004420	hydroxymethylglutaryl-CoA reductase (NADPH) activity	molecular_function	catalytic activity	2	3021	4	15989	0.5	0.164038	1
GO:0004421	hydroxymethylglutaryl-CoA synthase activity	molecular_function	catalytic activity	1	3021	3	15989	0.333333	0.466498	1
GO:0004427	inorganic diphosphatase activity	molecular_function	catalytic activity	4	3021	17	15989	0.235294	0.4046	1
GO:0004435	phosphatidylinositol phospholipase C activity	molecular_function	catalytic activity	2	3021	8	15989	0.25	0.463819	1
GO:0004439	phosphatidylinositol-4,5-bisphosphate 5-phosphatase activity	molecular_function	catalytic activity	2	3021	19	15989	0.105263	0.898635	1
GO:0004451	isocitrate lyase activity	molecular_function	catalytic activity	1	3021	1	15989	1	0.188942	1
GO:0004459	L-lactate dehydrogenase activity	molecular_function	catalytic activity	1	3021	2	15989	0.5	0.342195	1
GO:0004462	lactoylglutathione lyase activity	molecular_function	catalytic activity	1	3021	5	15989	0.2	0.64909	1
GO:0004467	long-chain fatty acid-CoA ligase activity	molecular_function	catalytic activity	3	3021	12	15989	0.25	0.402263	1
GO:0004470	malic enzyme activity	molecular_function	catalytic activity	1	3021	2	15989	0.5	0.342195	1
GO:0004471	malate dehydrogenase (decarboxylating) (NAD+) activity	molecular_function	catalytic activity	3	3021	7	15989	0.428571	0.129503	1
GO:0004473	malate dehydrogenase (decarboxylating) (NADP+) activity	molecular_function	catalytic activity	3	3021	5	15989	0.6	0.0497518	1
GO:0004489	methylenetetrahydrofolate reductase (NAD(P)H) activity	molecular_function	catalytic activity	1	3021	2	15989	0.5	0.342195	1
GO:0004499	N,N-dimethylaniline monooxygenase activity	molecular_function	catalytic activity	7	3021	18	15989	0.388889	0.0388288	1
GO:0004506	squalene monooxygenase activity	molecular_function	catalytic activity	1	3021	4	15989	0.25	0.567318	1
GO:0004512	inositol-3-phosphate synthase activity	molecular_function	catalytic activity	3	3021	3	15989	1	0.00673967	1
GO:0004514	nicotinate-nucleotide diphosphorylase (carboxylating) activity	molecular_function	catalytic activity	1	3021	3	15989	0.333333	0.466498	1
GO:0004516	nicotinate phosphoribosyltransferase activity	molecular_function	catalytic activity	1	3021	2	15989	0.5	0.342195	1
GO:0004518	nuclease activity	molecular_function	catalytic activity	1	3021	14	15989	0.0714286	0.946771	1
GO:0004519	endonuclease activity	molecular_function	catalytic activity	4	3021	132	15989	0.030303	1	1
GO:0004521	endoribonuclease activity	molecular_function	catalytic activity	3	3021	18	15989	0.166667	0.688864	1
GO:0004523	RNA-DNA hybrid ribonuclease activity	molecular_function	catalytic activity	3	3021	209	15989	0.0143541	1	1
GO:0004525	ribonuclease III activity	molecular_function	catalytic activity	1	3021	15	15989	0.0666667	0.956837	1
GO:0004535	poly(A)-specific ribonuclease activity	molecular_function	catalytic activity	2	3021	16	15989	0.125	0.834393	1
GO:0004540	ribonuclease activity	molecular_function	catalytic activity	2	3021	28	15989	0.0714286	0.978708	1
GO:0004550	nucleoside diphosphate kinase activity	molecular_function	catalytic activity	1	3021	12	15989	0.0833333	0.919053	1
GO:0004555	alpha,alpha-trehalase activity	molecular_function	catalytic activity	1	3021	1	15989	1	0.188942	1
GO:0004557	alpha-galactosidase activity	molecular_function	catalytic activity	2	3021	2	15989	1	0.0356896	1
GO:0004564	beta-fructofuranosidase activity	molecular_function	catalytic activity	2	3021	10	15989	0.2	0.589954	1
GO:0004565	beta-galactosidase activity	molecular_function	catalytic activity	6	3021	19	15989	0.315789	0.132839	1
GO:0004566	beta-glucuronidase activity	molecular_function	catalytic activity	1	3021	5	15989	0.2	0.64909	1
GO:0004567	beta-mannosidase activity	molecular_function	catalytic activity	1	3021	1	15989	1	0.188942	1
GO:0004568	chitinase activity	molecular_function	catalytic activity	10	3021	23	15989	0.434783	0.0058699	1
GO:0004575	sucrose alpha-glucosidase activity	molecular_function	catalytic activity	3	3021	9	15989	0.333333	0.23298	1
GO:0004586	ornithine decarboxylase activity	molecular_function	catalytic activity	1	3021	3	15989	0.333333	0.466498	1
GO:0004602	glutathione peroxidase activity	molecular_function	antioxidant activity	2	3021	7	15989	0.285714	0.392668	1
GO:0004605	phosphatidate cytidylyltransferase activity	molecular_function	catalytic activity	1	3021	5	15989	0.2	0.64909	1
GO:0004612	phosphoenolpyruvate carboxykinase (ATP) activity	molecular_function	catalytic activity	1	3021	2	15989	0.5	0.342195	1
GO:0004615	phosphomannomutase activity	molecular_function	catalytic activity	2	3021	3	15989	0.666667	0.0935896	1
GO:0004616	phosphogluconate dehydrogenase (decarboxylating) activity	molecular_function	catalytic activity	2	3021	3	15989	0.666667	0.0935896	1
GO:0004617	phosphoglycerate dehydrogenase activity	molecular_function	catalytic activity	1	3021	7	15989	0.142857	0.769204	1
GO:0004620	phospholipase activity	molecular_function	catalytic activity	10	3021	21	15989	0.47619	0.00261094	1
GO:0004622	lysophospholipase activity	molecular_function	catalytic activity	1	3021	5	15989	0.2	0.64909	1
GO:0004630	phospholipase D activity	molecular_function	catalytic activity	4	3021	16	15989	0.25	0.357676	1
GO:0004634	phosphopyruvate hydratase activity	molecular_function	catalytic activity	1	3021	4	15989	0.25	0.567318	1
GO:0004650	polygalacturonase activity	molecular_function	catalytic activity	17	3021	57	15989	0.298246	0.0309309	1
GO:0004652	polynucleotide adenylyltransferase activity	molecular_function	catalytic activity	1	3021	6	15989	0.166667	0.715413	1
GO:0004657	proline dehydrogenase activity	molecular_function	catalytic activity	1	3021	2	15989	0.5	0.342195	1
GO:0004664	prephenate dehydratase activity	molecular_function	catalytic activity	1	3021	4	15989	0.25	0.567318	1
GO:0004665	prephenate dehydrogenase (NADP+) activity	molecular_function	catalytic activity	3	3021	3	15989	1	0.00673967	1
GO:0004672	protein kinase activity	molecular_function	catalytic activity	65	3021	312	15989	0.208333	0.207353	1
GO:0004673	protein histidine kinase activity	molecular_function	catalytic activity	1	3021	5	15989	0.2	0.64909	1
GO:0004674	protein serine/threonine kinase activity	molecular_function	catalytic activity	177	3021	780	15989	0.226923	0.00368305	1
GO:0004675	transmembrane receptor protein serine/threonine kinase activity	molecular_function	catalytic activity	31	3021	153	15989	0.202614	0.363559	1
GO:0004683	calmodulin-dependent protein kinase activity	molecular_function	catalytic activity	6	3021	40	15989	0.15	0.79359	1
GO:0004693	cyclin-dependent protein serine/threonine kinase activity	molecular_function	catalytic activity	3	3021	29	15989	0.103448	0.931537	1
GO:0004707	MAP kinase activity	molecular_function	catalytic activity	2	3021	15	15989	0.133333	0.805847	1
GO:0004709	MAP kinase kinase kinase activity	molecular_function	catalytic activity	10	3021	34	15989	0.294118	0.093072	1
GO:0004712	protein serine/threonine/tyrosine kinase activity	molecular_function	catalytic activity	4	3021	53	15989	0.0754717	0.994246	1
GO:0004713	protein tyrosine kinase activity	molecular_function	catalytic activity	6	3021	26	15989	0.230769	0.366299	1
GO:0004714	transmembrane receptor protein tyrosine kinase activity	molecular_function	catalytic activity	2	3021	15	15989	0.133333	0.805847	1
GO:0004715	non-membrane spanning protein tyrosine kinase activity	molecular_function	catalytic activity	2	3021	4	15989	0.5	0.164038	1
GO:0004721	phosphoprotein phosphatase activity	molecular_function	catalytic activity	4	3021	68	15989	0.0588235	0.999504	1
GO:0004722	protein serine/threonine phosphatase activity	molecular_function	catalytic activity	19	3021	97	15989	0.195876	0.47145	1
GO:0004723	calcium-dependent protein serine/threonine phosphatase activity	molecular_function	catalytic activity	1	3021	2	15989	0.5	0.342195	1
GO:0004724	magnesium-dependent protein serine/threonine phosphatase activity	molecular_function	catalytic activity	19	3021	84	15989	0.22619	0.227262	1
GO:0004725	protein tyrosine phosphatase activity	molecular_function	catalytic activity	1	3021	24	15989	0.0416667	0.993461	1
GO:0004729	oxygen-dependent protoporphyrinogen oxidase activity	molecular_function	catalytic activity	1	3021	2	15989	0.5	0.342195	1
GO:0004737	pyruvate decarboxylase activity	molecular_function	catalytic activity	3	3021	4	15989	0.75	0.0231415	1
GO:0004743	pyruvate kinase activity	molecular_function	catalytic activity	2	3021	10	15989	0.2	0.589954	1
GO:0004749	ribose phosphate diphosphokinase activity	molecular_function	catalytic activity	1	3021	6	15989	0.166667	0.715413	1
GO:0004758	serine C-palmitoyltransferase activity	molecular_function	catalytic activity	2	3021	5	15989	0.4	0.240228	1
GO:0004769	steroid delta-isomerase activity	molecular_function	catalytic activity	1	3021	1	15989	1	0.188942	1
GO:0004792	thiosulfate sulfurtransferase activity	molecular_function	catalytic activity	1	3021	4	15989	0.25	0.567318	1
GO:0004793	threonine aldolase activity	molecular_function	catalytic activity	1	3021	1	15989	1	0.188942	1
GO:0004801	sedoheptulose-7-phosphate:D-glyceraldehyde-3-phosphate glyceronetransferase activity	molecular_function	catalytic activity	1	3021	2	15989	0.5	0.342195	1
GO:0004805	trehalose-phosphatase activity	molecular_function	catalytic activity	3	3021	9	15989	0.333333	0.23298	1
GO:0004806	triglyceride lipase activity	molecular_function	catalytic activity	4	3021	15	15989	0.266667	0.310672	1
GO:0004807	triose-phosphate isomerase activity	molecular_function	catalytic activity	1	3021	4	15989	0.25	0.567318	1
GO:0004818	glutamate-tRNA ligase activity	molecular_function	catalytic activity	1	3021	2	15989	0.5	0.342195	1
GO:0004819	glutamine-tRNA ligase activity	molecular_function	catalytic activity	1	3021	2	15989	0.5	0.342195	1
GO:0004838	L-tyrosine:2-oxoglutarate aminotransferase activity	molecular_function	catalytic activity	4	3021	8	15989	0.5	0.04665	1
GO:0004842	ubiquitin-protein transferase activity	molecular_function	catalytic activity	43	3021	237	15989	0.181435	0.642979	1
GO:0004851	uroporphyrin-III C-methyltransferase activity	molecular_function	catalytic activity	1	3021	1	15989	1	0.188942	1
GO:0004852	uroporphyrinogen-III synthase activity	molecular_function	catalytic activity	1	3021	2	15989	0.5	0.342195	1
GO:0004860	protein kinase inhibitor activity	molecular_function	molecular function regulator	1	3021	4	15989	0.25	0.567318	1
GO:0004861	cyclin-dependent protein serine/threonine kinase inhibitor activity	molecular_function	molecular function regulator	1	3021	5	15989	0.2	0.64909	1
GO:0004864	protein phosphatase inhibitor activity	molecular_function	molecular function regulator	9	3021	22	15989	0.409091	0.0139806	1
GO:0004866	endopeptidase inhibitor activity	molecular_function	molecular function regulator	5	3021	11	15989	0.454545	0.0403702	1
GO:0004867	serine-type endopeptidase inhibitor activity	molecular_function	molecular function regulator	13	3021	32	15989	0.40625	0.00360651	1
GO:0004869	cysteine-type endopeptidase inhibitor activity	molecular_function	molecular function regulator	5	3021	13	15989	0.384615	0.081006	1
GO:0004970	ionotropic glutamate receptor activity	molecular_function	molecular transducer activity	4	3021	13	15989	0.307692	0.219407	1
GO:0005034	osmosensor activity	molecular_function	molecular transducer activity	1	3021	1	15989	1	0.188942	1
GO:0005085	guanyl-nucleotide exchange factor activity	molecular_function	binding	5	3021	13	15989	0.384615	0.081006	1
GO:0005089	Rho guanyl-nucleotide exchange factor activity	molecular_function	molecular function regulator	6	3021	15	15989	0.4	0.0477768	1
GO:0005094	Rho GDP-dissociation inhibitor activity	molecular_function	molecular function regulator	1	3021	5	15989	0.2	0.64909	1
GO:0005096	GTPase activator activity	molecular_function	molecular function regulator	4	3021	69	15989	0.057971	0.999581	1
GO:0005102	signaling receptor binding	molecular_function	binding	2	3021	9	15989	0.222222	0.529774	1
GO:0005179	hormone activity	molecular_function	binding	2	3021	11	15989	0.181818	0.644188	1
GO:0005198	structural molecule activity	molecular_function	structural molecule activity	1	3021	33	15989	0.030303	0.999011	1
GO:0005200	structural constituent of cytoskeleton	molecular_function	structural molecule activity	4	3021	25	15989	0.16	0.722347	1
GO:0005215	transporter activity	molecular_function	transporter activity	13	3021	72	15989	0.180556	0.619647	1
GO:0005216	ion channel activity	molecular_function	transporter activity	4	3021	15	15989	0.266667	0.310672	1
GO:0005223	intracellular cGMP-activated cation channel activity	molecular_function	transporter activity	1	3021	2	15989	0.5	0.342195	1
GO:0005227	calcium activated cation channel activity	molecular_function	transporter activity	3	3021	11	15989	0.272727	0.345903	1
GO:0005247	voltage-gated chloride channel activity	molecular_function	transporter activity	2	3021	10	15989	0.2	0.589954	1
GO:0005249	voltage-gated potassium channel activity	molecular_function	transporter activity	2	3021	14	15989	0.142857	0.772995	1
GO:0005253	anion channel activity	molecular_function	transporter activity	1	3021	2	15989	0.5	0.342195	1
GO:0005262	calcium channel activity	molecular_function	transporter activity	2	3021	13	15989	0.153846	0.735382	1
GO:0005274	allantoin:proton symporter activity	molecular_function	transporter activity	1	3021	3	15989	0.333333	0.466498	1
GO:0005310	dicarboxylic acid transmembrane transporter activity	molecular_function	transporter activity	2	3021	3	15989	0.666667	0.0935896	1
GO:0005313	L-glutamate transmembrane transporter activity	molecular_function	transporter activity	1	3021	7	15989	0.142857	0.769204	1
GO:0005315	inorganic phosphate transmembrane transporter activity	molecular_function	transporter activity	6	3021	22	15989	0.272727	0.223995	1
GO:0005319	lipid transporter activity	molecular_function	transporter activity	3	3021	13	15989	0.230769	0.457119	1
GO:0005337	nucleoside transmembrane transporter activity	molecular_function	transporter activity	2	3021	7	15989	0.285714	0.392668	1
GO:0005338	nucleotide-sugar transmembrane transporter activity	molecular_function	transporter activity	6	3021	16	15989	0.375	0.0645898	1
GO:0005344	oxygen carrier activity	molecular_function	molecular carrier activity	1	3021	3	15989	0.333333	0.466498	1
GO:0005345	purine nucleobase transmembrane transporter activity	molecular_function	transporter activity	7	3021	20	15989	0.35	0.0670519	1
GO:0005351	carbohydrate:proton symporter activity	molecular_function	transporter activity	6	3021	26	15989	0.230769	0.366299	1
GO:0005353	fructose transmembrane transporter activity	molecular_function	transporter activity	1	3021	2	15989	0.5	0.342195	1
GO:0005358	high-affinity glucose:proton symporter activity	molecular_function	transporter activity	1	3021	1	15989	1	0.188942	1
GO:0005366	myo-inositol:proton symporter activity	molecular_function	transporter activity	2	3021	5	15989	0.4	0.240228	1
GO:0005375	copper ion transmembrane transporter activity	molecular_function	transporter activity	1	3021	8	15989	0.125	0.81283	1
GO:0005381	iron ion transmembrane transporter activity	molecular_function	transporter activity	7	3021	16	15989	0.4375	0.0197552	1
GO:0005384	manganese ion transmembrane transporter activity	molecular_function	transporter activity	6	3021	15	15989	0.4	0.0477768	1
GO:0005385	zinc ion transmembrane transporter activity	molecular_function	transporter activity	2	3021	17	15989	0.117647	0.859086	1
GO:0005388	calcium-transporting ATPase activity	molecular_function	catalytic activity	2	3021	14	15989	0.142857	0.772995	1
GO:0005452	inorganic anion exchanger activity	molecular_function	transporter activity	2	3021	5	15989	0.4	0.240228	1
GO:0005457	GDP-fucose transmembrane transporter activity	molecular_function	transporter activity	3	3021	6	15989	0.5	0.0857283	1
GO:0005458	GDP-mannose transmembrane transporter activity	molecular_function	transporter activity	2	3021	3	15989	0.666667	0.0935896	1
GO:0005459	UDP-galactose transmembrane transporter activity	molecular_function	transporter activity	1	3021	8	15989	0.125	0.81283	1
GO:0005460	UDP-glucose transmembrane transporter activity	molecular_function	transporter activity	1	3021	9	15989	0.111111	0.848212	1
GO:0005464	UDP-xylose transmembrane transporter activity	molecular_function	transporter activity	1	3021	3	15989	0.333333	0.466498	1
GO:0005471	ATP:ADP antiporter activity	molecular_function	transporter activity	2	3021	7	15989	0.285714	0.392668	1
GO:0005484	SNAP receptor activity	molecular_function	binding	3	3021	51	15989	0.0588235	0.998135	1
GO:0005504	fatty acid binding	molecular_function	binding	1	3021	11	15989	0.0909091	0.900179	1
GO:0005507	copper ion binding	molecular_function	binding	26	3021	127	15989	0.204724	0.35843	1
GO:0005509	calcium ion binding	molecular_function	binding	55	3021	244	15989	0.22541	0.0852577	1
GO:0005522	profilin binding	molecular_function	binding	1	3021	1	15989	1	0.188942	1
GO:0005524	ATP binding	molecular_function	binding	411	3021	2436	15989	0.168719	0.99765	1
GO:0005525	GTP binding	molecular_function	binding	14	3021	260	15989	0.0538462	1	1
GO:0005536	glucose binding	molecular_function	binding	2	3021	6	15989	0.333333	0.317478	1
GO:0005543	phospholipid binding	molecular_function	binding	4	3021	24	15989	0.166667	0.690588	1
GO:0005544	calcium-dependent phospholipid binding	molecular_function	binding	3	3021	16	15989	0.1875	0.606026	1
GO:0005545	1-phosphatidylinositol binding	molecular_function	binding	4	3021	17	15989	0.235294	0.4046	1
GO:0005546	phosphatidylinositol-4,5-bisphosphate binding	molecular_function	binding	4	3021	20	15989	0.2	0.539126	1
GO:0008017	microtubule binding	molecular_function	binding	36	3021	126	15989	0.285714	0.00528558	1
GO:0008047	enzyme activator activity	molecular_function	molecular function regulator	4	3021	14	15989	0.285714	0.264313	1
GO:0008061	chitin binding	molecular_function	binding	8	3021	27	15989	0.296296	0.121449	1
GO:0008080	N-acetyltransferase activity	molecular_function	catalytic activity	7	3021	12	15989	0.583333	0.0027651	1
GO:0008081	phosphoric diester hydrolase activity	molecular_function	catalytic activity	1	3021	8	15989	0.125	0.81283	1
GO:0008083	growth factor activity	molecular_function	binding	3	3021	4	15989	0.75	0.0231415	1
GO:0008106	alcohol dehydrogenase (NADP+) activity	molecular_function	catalytic activity	3	3021	7	15989	0.428571	0.129503	1
GO:0008107	galactoside 2-alpha-L-fucosyltransferase activity	molecular_function	catalytic activity	1	3021	3	15989	0.333333	0.466498	1
GO:0008114	phosphogluconate 2-dehydrogenase activity	molecular_function	catalytic activity	1	3021	1	15989	1	0.188942	1
GO:0008126	acetylesterase activity	molecular_function	catalytic activity	1	3021	2	15989	0.5	0.342195	1
GO:0008131	primary amine oxidase activity	molecular_function	catalytic activity	2	3021	8	15989	0.25	0.463819	1
GO:0008134	transcription factor binding	molecular_function	binding	14	3021	110	15989	0.127273	0.967665	1
GO:0008143	poly(A) binding	molecular_function	binding	2	3021	13	15989	0.153846	0.735382	1
GO:0008146	sulfotransferase activity	molecular_function	catalytic activity	2	3021	14	15989	0.142857	0.772995	1
GO:0008168	methyltransferase activity	molecular_function	catalytic activity	17	3021	104	15989	0.163462	0.782861	1
GO:0008171	O-methyltransferase activity	molecular_function	catalytic activity	3	3021	16	15989	0.1875	0.606026	1
GO:0008179	adenylate cyclase binding	molecular_function	binding	1	3021	2	15989	0.5	0.342195	1
GO:0008184	glycogen phosphorylase activity	molecular_function	catalytic activity	1	3021	4	15989	0.25	0.567318	1
GO:0008195	phosphatidate phosphatase activity	molecular_function	catalytic activity	3	3021	12	15989	0.25	0.402263	1
GO:0008198	ferrous iron binding	molecular_function	binding	3	3021	14	15989	0.214286	0.509703	1
GO:0008199	ferric iron binding	molecular_function	binding	2	3021	9	15989	0.222222	0.529774	1
GO:0008233	peptidase activity	molecular_function	catalytic activity	13	3021	74	15989	0.175676	0.66108	1
GO:0008234	cysteine-type peptidase activity	molecular_function	catalytic activity	11	3021	60	15989	0.183333	0.596345	1
GO:0008235	metalloexopeptidase activity	molecular_function	catalytic activity	1	3021	3	15989	0.333333	0.466498	1
GO:0008236	serine-type peptidase activity	molecular_function	catalytic activity	3	3021	30	15989	0.1	0.941121	1
GO:0008237	metallopeptidase activity	molecular_function	catalytic activity	3	3021	23	15989	0.130435	0.837591	1
GO:0008240	tripeptidyl-peptidase activity	molecular_function	catalytic activity	1	3021	3	15989	0.333333	0.466498	1
GO:0008252	nucleotidase activity	molecular_function	catalytic activity	1	3021	4	15989	0.25	0.567318	1
GO:0008253	5'-nucleotidase activity	molecular_function	catalytic activity	1	3021	1	15989	1	0.188942	1
GO:0008266	poly(U) RNA binding	molecular_function	binding	2	3021	8	15989	0.25	0.463819	1
GO:0008270	zinc ion binding	molecular_function	binding	74	3021	922	15989	0.0802603	1	1
GO:0008271	secondary active sulfate transmembrane transporter activity	molecular_function	transporter activity	6	3021	15	15989	0.4	0.0477768	1
GO:0008289	lipid binding	molecular_function	binding	23	3021	133	15989	0.172932	0.715487	1
GO:0008308	voltage-gated anion channel activity	molecular_function	transporter activity	6	3021	16	15989	0.375	0.0645898	1
GO:0008324	cation transmembrane transporter activity	molecular_function	transporter activity	6	3021	17	15989	0.352941	0.084429	1
GO:0008373	sialyltransferase activity	molecular_function	catalytic activity	1	3021	2	15989	0.5	0.342195	1
GO:0008375	acetylglucosaminyltransferase activity	molecular_function	catalytic activity	5	3021	33	15989	0.151515	0.774114	1
GO:0008378	galactosyltransferase activity	molecular_function	catalytic activity	2	3021	14	15989	0.142857	0.772995	1
GO:0008381	mechanosensitive ion channel activity	molecular_function	transporter activity	1	3021	7	15989	0.142857	0.769204	1
GO:0008408	3'-5' exonuclease activity	molecular_function	catalytic activity	4	3021	28	15989	0.142857	0.802932	1
GO:0008409	5'-3' exonuclease activity	molecular_function	catalytic activity	1	3021	6	15989	0.166667	0.715413	1
GO:0008413	8-oxo-7,8-dihydroguanosine triphosphate pyrophosphatase activity	molecular_function	catalytic activity	1	3021	2	15989	0.5	0.342195	1
GO:0008422	beta-glucosidase activity	molecular_function	catalytic activity	5	3021	16	15989	0.3125	0.16966	1
GO:0008425	2-polyprenyl-6-methoxy-1,4-benzoquinone methyltransferase activity	molecular_function	catalytic activity	1	3021	1	15989	1	0.188942	1
GO:0008446	GDP-mannose 4,6-dehydratase activity	molecular_function	catalytic activity	1	3021	2	15989	0.5	0.342195	1
GO:0008447	L-ascorbate oxidase activity	molecular_function	catalytic activity	2	3021	4	15989	0.5	0.164038	1
GO:0008453	alanine-glyoxylate transaminase activity	molecular_function	catalytic activity	2	3021	4	15989	0.5	0.164038	1
GO:0008477	purine nucleosidase activity	molecular_function	catalytic activity	2	3021	5	15989	0.4	0.240228	1
GO:0008483	transaminase activity	molecular_function	catalytic activity	1	3021	15	15989	0.0666667	0.956837	1
GO:0008515	sucrose transmembrane transporter activity	molecular_function	transporter activity	7	3021	15	15989	0.466667	0.0132358	1
GO:0008519	ammonium transmembrane transporter activity	molecular_function	transporter activity	2	3021	7	15989	0.285714	0.392668	1
GO:0008553	proton-exporting ATPase activity, phosphorylative mechanism	molecular_function	catalytic activity	2	3021	13	15989	0.153846	0.735382	1
GO:0008559	xenobiotic transmembrane transporting ATPase activity	molecular_function	catalytic activity	4	3021	7	15989	0.571429	0.0273619	1
GO:0008568	microtubule-severing ATPase activity	molecular_function	catalytic activity	1	3021	8	15989	0.125	0.81283	1
GO:0008569	ATP-dependent microtubule motor activity, minus-end-directed	molecular_function	catalytic activity	1	3021	3	15989	0.333333	0.466498	1
GO:0008574	ATP-dependent microtubule motor activity, plus-end-directed	molecular_function	catalytic activity	7	3021	12	15989	0.583333	0.0027651	1
GO:0008661	1-deoxy-D-xylulose-5-phosphate synthase activity	molecular_function	catalytic activity	1	3021	3	15989	0.333333	0.466498	1
GO:0008689	3-demethylubiquinone-9 3-O-methyltransferase activity	molecular_function	catalytic activity	1	3021	1	15989	1	0.188942	1
GO:0008692	3-hydroxybutyryl-CoA epimerase activity	molecular_function	catalytic activity	2	3021	6	15989	0.333333	0.317478	1
GO:0008703	5-amino-6-(5-phosphoribosylamino)uracil reductase activity	molecular_function	catalytic activity	1	3021	2	15989	0.5	0.342195	1
GO:0008710	8-amino-7-oxononanoate synthase activity	molecular_function	catalytic activity	1	3021	1	15989	1	0.188942	1
GO:0008725	DNA-3-methyladenine glycosylase activity	molecular_function	catalytic activity	1	3021	1	15989	1	0.188942	1
GO:0008732	L-allo-threonine aldolase activity	molecular_function	catalytic activity	1	3021	1	15989	1	0.188942	1
GO:0008734	L-aspartate oxidase activity	molecular_function	catalytic activity	1	3021	2	15989	0.5	0.342195	1
GO:0008757	S-adenosylmethionine-dependent methyltransferase activity	molecular_function	catalytic activity	4	3021	27	15989	0.148148	0.77845	1
GO:0008760	UDP-N-acetylglucosamine 1-carboxyvinyltransferase activity	molecular_function	catalytic activity	1	3021	1	15989	1	0.188942	1
GO:0008810	cellulase activity	molecular_function	catalytic activity	9	3021	19	15989	0.473684	0.00446383	1
GO:0008821	crossover junction endodeoxyribonuclease activity	molecular_function	catalytic activity	1	3021	4	15989	0.25	0.567318	1
GO:0008835	diaminohydroxyphosphoribosylaminopyrimidine deaminase activity	molecular_function	catalytic activity	1	3021	3	15989	0.333333	0.466498	1
GO:0008863	formate dehydrogenase (NAD+) activity	molecular_function	catalytic activity	1	3021	1	15989	1	0.188942	1
GO:0008865	fructokinase activity	molecular_function	catalytic activity	3	3021	11	15989	0.272727	0.345903	1
GO:0008878	glucose-1-phosphate adenylyltransferase activity	molecular_function	catalytic activity	2	3021	6	15989	0.333333	0.317478	1
GO:0008883	glutamyl-tRNA reductase activity	molecular_function	catalytic activity	1	3021	2	15989	0.5	0.342195	1
GO:0008886	glyceraldehyde-3-phosphate dehydrogenase (NADP+) (non-phosphorylating) activity	molecular_function	catalytic activity	1	3021	3	15989	0.333333	0.466498	1
GO:0008889	glycerophosphodiester phosphodiesterase activity	molecular_function	catalytic activity	2	3021	8	15989	0.25	0.463819	1
GO:0008948	oxaloacetate decarboxylase activity	molecular_function	catalytic activity	3	3021	5	15989	0.6	0.0497518	1
GO:0008964	phosphoenolpyruvate carboxylase activity	molecular_function	catalytic activity	1	3021	5	15989	0.2	0.64909	1
GO:0008970	phospholipase A1 activity	molecular_function	catalytic activity	10	3021	32	15989	0.3125	0.0652612	1
GO:0008974	phosphoribulokinase activity	molecular_function	catalytic activity	1	3021	1	15989	1	0.188942	1
GO:0008977	prephenate dehydrogenase (NAD+) activity	molecular_function	catalytic activity	3	3021	3	15989	1	0.00673967	1
GO:0008987	quinolinate synthetase A activity	molecular_function	catalytic activity	1	3021	1	15989	1	0.188942	1
GO:0009001	serine O-acetyltransferase activity	molecular_function	catalytic activity	2	3021	4	15989	0.5	0.164038	1
GO:0009011	starch synthase activity	molecular_function	catalytic activity	1	3021	5	15989	0.2	0.64909	1
GO:0009044	xylan 1,4-beta-xylosidase activity	molecular_function	catalytic activity	1	3021	8	15989	0.125	0.81283	1
GO:0009055	electron transfer activity	molecular_function	catalytic activity	43	3021	149	15989	0.288591	0.00200207	1
GO:0009540	zeaxanthin epoxidase [overall] activity	molecular_function	catalytic activity	1	3021	1	15989	1	0.188942	1
GO:0009671	nitrate:proton symporter activity	molecular_function	transporter activity	1	3021	2	15989	0.5	0.342195	1
GO:0009678	hydrogen-translocating pyrophosphatase activity	molecular_function	transporter activity	3	3021	8	15989	0.375	0.179215	1
GO:0009679	hexose:proton symporter activity	molecular_function	transporter activity	1	3021	2	15989	0.5	0.342195	1
GO:0009703	nitrate reductase (NADH) activity	molecular_function	catalytic activity	1	3021	1	15989	1	0.188942	1
GO:0009815	1-aminocyclopropane-1-carboxylate oxidase activity	molecular_function	catalytic activity	4	3021	5	15989	0.8	0.00540132	1
GO:0009824	AMP dimethylallyltransferase activity	molecular_function	catalytic activity	1	3021	21	15989	0.047619	0.987733	1
GO:0009881	photoreceptor activity	molecular_function	molecular transducer activity	5	3021	12	15989	0.416667	0.0587007	1
GO:0009882	blue light photoreceptor activity	molecular_function	molecular transducer activity	4	3021	4	15989	1	0.00127238	1
GO:0009916	alternative oxidase activity	molecular_function	catalytic activity	3	3021	5	15989	0.6	0.0497518	1
GO:0009918	sterol delta7 reductase activity	molecular_function	catalytic activity	1	3021	2	15989	0.5	0.342195	1
GO:0009922	fatty acid elongase activity	molecular_function	catalytic activity	2	3021	10	15989	0.2	0.589954	1
GO:0009924	octadecanal decarbonylase activity	molecular_function	catalytic activity	4	3021	10	15989	0.4	0.102147	1
GO:0009927	histidine phosphotransfer kinase activity	molecular_function	catalytic activity	2	3021	11	15989	0.181818	0.644188	1
GO:0009931	calcium-dependent protein serine/threonine kinase activity	molecular_function	catalytic activity	6	3021	40	15989	0.15	0.79359	1
GO:0009979	16:0 monogalactosyldiacylglycerol desaturase activity	molecular_function	catalytic activity	1	3021	1	15989	1	0.188942	1
GO:0010178	IAA-amino acid conjugate hydrolase activity	molecular_function	catalytic activity	1	3021	1	15989	1	0.188942	1
GO:0010179	IAA-Ala conjugate hydrolase activity	molecular_function	catalytic activity	1	3021	3	15989	0.333333	0.466498	1
GO:0010181	FMN binding	molecular_function	binding	5	3021	31	15989	0.16129	0.722946	1
GO:0010242	oxygen evolving activity	molecular_function	catalytic activity	2	3021	3	15989	0.666667	0.0935896	1
GO:0010277	chlorophyllide a oxygenase [overall] activity	molecular_function	catalytic activity	2	3021	5	15989	0.4	0.240228	1
GO:0010279	indole-3-acetic acid amido synthetase activity	molecular_function	catalytic activity	1	3021	4	15989	0.25	0.567318	1
GO:0010283	pinoresinol reductase activity	molecular_function	catalytic activity	1	3021	2	15989	0.5	0.342195	1
GO:0010284	lariciresinol reductase activity	molecular_function	catalytic activity	1	3021	1	15989	1	0.188942	1
GO:0010294	abscisic acid glucosyltransferase activity	molecular_function	catalytic activity	7	3021	15	15989	0.466667	0.0132358	1
GO:0010295	(+)-abscisic acid 8'-hydroxylase activity	molecular_function	catalytic activity	1	3021	3	15989	0.333333	0.466498	1
GO:0010297	heteropolysaccharide binding	molecular_function	binding	1	3021	2	15989	0.5	0.342195	1
GO:0010313	phytochrome binding	molecular_function	binding	2	3021	4	15989	0.5	0.164038	1
GO:0010328	auxin influx transmembrane transporter activity	molecular_function	transporter activity	4	3021	8	15989	0.5	0.04665	1
GO:0010329	auxin efflux transmembrane transporter activity	molecular_function	transporter activity	9	3021	23	15989	0.391304	0.0191946	1
GO:0010333	terpene synthase activity	molecular_function	catalytic activity	8	3021	32	15989	0.25	0.247115	1
GO:0010334	sesquiterpene synthase activity	molecular_function	catalytic activity	2	3021	5	15989	0.4	0.240228	1
GO:0010420	polyprenyldihydroxybenzoate methyltransferase activity	molecular_function	catalytic activity	1	3021	1	15989	1	0.188942	1
GO:0010427	abscisic acid binding	molecular_function	binding	8	3021	19	15989	0.421053	0.016693	1
GO:0010542	nitrate efflux transmembrane transporter activity	molecular_function	transporter activity	1	3021	6	15989	0.166667	0.715413	1
GO:0010997	anaphase-promoting complex binding	molecular_function	binding	4	3021	8	15989	0.5	0.04665	1
GO:0015018	galactosylgalactosylxylosylprotein 3-beta-glucuronosyltransferase activity	molecular_function	catalytic activity	1	3021	5	15989	0.2	0.64909	1
GO:0015020	glucuronosyltransferase activity	molecular_function	catalytic activity	6	3021	25	15989	0.24	0.329599	1
GO:0015035	protein disulfide oxidoreductase activity	molecular_function	catalytic activity	23	3021	88	15989	0.261364	0.0584978	1
GO:0015078	proton transmembrane transporter activity	molecular_function	transporter activity	2	3021	9	15989	0.222222	0.529774	1
GO:0015079	potassium ion transmembrane transporter activity	molecular_function	transporter activity	5	3021	24	15989	0.208333	0.485002	1
GO:0015081	sodium ion transmembrane transporter activity	molecular_function	transporter activity	2	3021	4	15989	0.5	0.164038	1
GO:0015095	magnesium ion transmembrane transporter activity	molecular_function	transporter activity	2	3021	17	15989	0.117647	0.859086	1
GO:0015098	molybdate ion transmembrane transporter activity	molecular_function	transporter activity	1	3021	3	15989	0.333333	0.466498	1
GO:0015112	nitrate transmembrane transporter activity	molecular_function	transporter activity	6	3021	17	15989	0.352941	0.084429	1
GO:0015114	phosphate ion transmembrane transporter activity	molecular_function	transporter activity	3	3021	8	15989	0.375	0.179215	1
GO:0015116	sulfate transmembrane transporter activity	molecular_function	transporter activity	7	3021	13	15989	0.538462	0.00501873	1
GO:0015117	thiosulfate transmembrane transporter activity	molecular_function	transporter activity	2	3021	2	15989	1	0.0356896	1
GO:0015131	oxaloacetate transmembrane transporter activity	molecular_function	transporter activity	3	3021	5	15989	0.6	0.0497518	1
GO:0015137	citrate transmembrane transporter activity	molecular_function	transporter activity	2	3021	3	15989	0.666667	0.0935896	1
GO:0015139	alpha-ketoglutarate transmembrane transporter activity	molecular_function	transporter activity	1	3021	1	15989	1	0.188942	1
GO:0015140	malate transmembrane transporter activity	molecular_function	transporter activity	4	3021	6	15989	0.666667	0.0137753	1
GO:0015141	succinate transmembrane transporter activity	molecular_function	transporter activity	2	3021	3	15989	0.666667	0.0935896	1
GO:0015145	monosaccharide transmembrane transporter activity	molecular_function	transporter activity	2	3021	5	15989	0.4	0.240228	1
GO:0015165	pyrimidine nucleotide-sugar transmembrane transporter activity	molecular_function	transporter activity	2	3021	10	15989	0.2	0.589954	1
GO:0015171	amino acid transmembrane transporter activity	molecular_function	transporter activity	15	3021	51	15989	0.294118	0.0460513	1
GO:0015175	neutral amino acid transmembrane transporter activity	molecular_function	transporter activity	1	3021	7	15989	0.142857	0.769204	1
GO:0015185	gamma-aminobutyric acid transmembrane transporter activity	molecular_function	transporter activity	1	3021	2	15989	0.5	0.342195	1
GO:0015186	L-glutamine transmembrane transporter activity	molecular_function	transporter activity	2	3021	4	15989	0.5	0.164038	1
GO:0015189	L-lysine transmembrane transporter activity	molecular_function	transporter activity	1	3021	8	15989	0.125	0.81283	1
GO:0015193	L-proline transmembrane transporter activity	molecular_function	transporter activity	1	3021	1	15989	1	0.188942	1
GO:0015203	polyamine transmembrane transporter activity	molecular_function	transporter activity	1	3021	9	15989	0.111111	0.848212	1
GO:0015204	urea transmembrane transporter activity	molecular_function	transporter activity	1	3021	4	15989	0.25	0.567318	1
GO:0015205	nucleobase transmembrane transporter activity	molecular_function	transporter activity	1	3021	1	15989	1	0.188942	1
GO:0015207	adenine transmembrane transporter activity	molecular_function	transporter activity	1	3021	2	15989	0.5	0.342195	1
GO:0015208	guanine transmembrane transporter activity	molecular_function	transporter activity	1	3021	2	15989	0.5	0.342195	1
GO:0015210	uracil transmembrane transporter activity	molecular_function	transporter activity	2	3021	5	15989	0.4	0.240228	1
GO:0015232	heme transporter activity	molecular_function	transporter activity	1	3021	3	15989	0.333333	0.466498	1
GO:0015245	fatty acid transmembrane transporter activity	molecular_function	transporter activity	3	3021	9	15989	0.333333	0.23298	1
GO:0015288	porin activity	molecular_function	transporter activity	2	3021	16	15989	0.125	0.834393	1
GO:0015292	uniporter activity	molecular_function	transporter activity	1	3021	5	15989	0.2	0.64909	1
GO:0015293	symporter activity	molecular_function	transporter activity	11	3021	42	15989	0.261905	0.155355	1
GO:0015294	solute:cation symporter activity	molecular_function	transporter activity	1	3021	2	15989	0.5	0.342195	1
GO:0015297	antiporter activity	molecular_function	transporter activity	39	3021	134	15989	0.291045	0.00267216	1
GO:0015299	solute:proton antiporter activity	molecular_function	transporter activity	6	3021	30	15989	0.2	0.511574	1
GO:0015301	anion:anion antiporter activity	molecular_function	transporter activity	7	3021	16	15989	0.4375	0.0197552	1
GO:0015369	calcium:proton antiporter activity	molecular_function	transporter activity	2	3021	10	15989	0.2	0.589954	1
GO:0015385	sodium:proton antiporter activity	molecular_function	transporter activity	1	3021	6	15989	0.166667	0.715413	1
GO:0015386	potassium:proton antiporter activity	molecular_function	transporter activity	3	3021	8	15989	0.375	0.179215	1
GO:0015505	uracil:cation symporter activity	molecular_function	transporter activity	1	3021	3	15989	0.333333	0.466498	1
GO:0016018	cyclosporin A binding	molecular_function	binding	1	3021	11	15989	0.0909091	0.900179	1
GO:0016040	glutamate synthase (NADH) activity	molecular_function	catalytic activity	1	3021	1	15989	1	0.188942	1
GO:0016157	sucrose synthase activity	molecular_function	catalytic activity	5	3021	10	15989	0.5	0.0259912	1
GO:0016161	beta-amylase activity	molecular_function	catalytic activity	3	3021	8	15989	0.375	0.179215	1
GO:0016165	linoleate 13S-lipoxygenase activity	molecular_function	catalytic activity	1	3021	6	15989	0.166667	0.715413	1
GO:0016168	chlorophyll binding	molecular_function	binding	11	3021	33	15989	0.333333	0.0350253	1
GO:0016174	NAD(P)H oxidase activity	molecular_function	catalytic activity	3	3021	6	15989	0.5	0.0857283	1
GO:0016207	4-coumarate-CoA ligase activity	molecular_function	catalytic activity	1	3021	5	15989	0.2	0.64909	1
GO:0016210	naringenin-chalcone synthase activity	molecular_function	catalytic activity	1	3021	5	15989	0.2	0.64909	1
GO:0016229	steroid dehydrogenase activity	molecular_function	catalytic activity	1	3021	4	15989	0.25	0.567318	1
GO:0016295	myristoyl-[acyl-carrier-protein] hydrolase activity	molecular_function	catalytic activity	1	3021	3	15989	0.333333	0.466498	1
GO:0016296	palmitoyl-[acyl-carrier-protein] hydrolase activity	molecular_function	catalytic activity	1	3021	3	15989	0.333333	0.466498	1
GO:0016297	acyl-[acyl-carrier-protein] hydrolase activity	molecular_function	catalytic activity	1	3021	2	15989	0.5	0.342195	1
GO:0016298	lipase activity	molecular_function	catalytic activity	11	3021	45	15989	0.244444	0.21811	1
GO:0016301	kinase activity	molecular_function	catalytic activity	30	3021	187	15989	0.160428	0.864476	1
GO:0016308	1-phosphatidylinositol-4-phosphate 5-kinase activity	molecular_function	catalytic activity	1	3021	14	15989	0.0714286	0.946771	1
GO:0016462	pyrophosphatase activity	molecular_function	catalytic activity	1	3021	6	15989	0.166667	0.715413	1
GO:0016538	cyclin-dependent protein serine/threonine kinase regulator activity	molecular_function	molecular function regulator	8	3021	36	15989	0.222222	0.367919	1
GO:0016597	amino acid binding	molecular_function	binding	3	3021	15	15989	0.2	0.559461	1
GO:0016614	oxidoreductase activity, acting on CH-OH group of donors	molecular_function	catalytic activity	5	3021	6	15989	0.833333	0.00121433	1
GO:0016615	malate dehydrogenase activity	molecular_function	catalytic activity	1	3021	3	15989	0.333333	0.466498	1
GO:0016616	oxidoreductase activity, acting on the CH-OH group of donors, NAD or NADP as acceptor	molecular_function	catalytic activity	10	3021	30	15989	0.333333	0.0434276	1
GO:0016620	oxidoreductase activity, acting on the aldehyde or oxo group of donors, NAD or NADP as acceptor	molecular_function	catalytic activity	2	3021	11	15989	0.181818	0.644188	1
GO:0016621	cinnamoyl-CoA reductase activity	molecular_function	catalytic activity	3	3021	6	15989	0.5	0.0857283	1
GO:0016627	oxidoreductase activity, acting on the CH-CH group of donors	molecular_function	catalytic activity	2	3021	8	15989	0.25	0.463819	1
GO:0016628	oxidoreductase activity, acting on the CH-CH group of donors, NAD or NADP as acceptor	molecular_function	catalytic activity	2	3021	6	15989	0.333333	0.317478	1
GO:0016630	protochlorophyllide reductase activity	molecular_function	catalytic activity	1	3021	3	15989	0.333333	0.466498	1
GO:0016631	enoyl-[acyl-carrier-protein] reductase activity	molecular_function	catalytic activity	1	3021	2	15989	0.5	0.342195	1
GO:0016639	oxidoreductase activity, acting on the CH-NH2 group of donors, NAD or NADP as acceptor	molecular_function	catalytic activity	1	3021	2	15989	0.5	0.342195	1
GO:0016655	oxidoreductase activity, acting on NAD(P)H, quinone or similar compound as acceptor	molecular_function	catalytic activity	1	3021	5	15989	0.2	0.64909	1
GO:0016671	oxidoreductase activity, acting on a sulfur group of donors, disulfide as acceptor	molecular_function	catalytic activity	5	3021	24	15989	0.208333	0.485002	1
GO:0016702	oxidoreductase activity, acting on single donors with incorporation of molecular oxygen, incorporation of two atoms of oxygen	molecular_function	catalytic activity	5	3021	22	15989	0.227273	0.404432	1
GO:0016706	oxidoreductase activity, acting on paired donors, with incorporation or reduction of molecular oxygen, 2-oxoglutarate as one donor, and incorporation of one atom each of oxygen into both donors	molecular_function	catalytic activity	2	3021	4	15989	0.5	0.164038	1
GO:0016707	gibberellin 3-beta-dioxygenase activity	molecular_function	catalytic activity	2	3021	4	15989	0.5	0.164038	1
GO:0016710	trans-cinnamate 4-monooxygenase activity	molecular_function	catalytic activity	1	3021	1	15989	1	0.188942	1
GO:0016717	oxidoreductase activity, acting on paired donors, with oxidation of a pair of donors resulting in the reduction of molecular oxygen to two molecules of water	molecular_function	catalytic activity	2	3021	7	15989	0.285714	0.392668	1
GO:0016740	transferase activity	molecular_function	catalytic activity	52	3021	281	15989	0.185053	0.591059	1
GO:0016746	transferase activity, transferring acyl groups	molecular_function	catalytic activity	13	3021	46	15989	0.282609	0.0800253	1
GO:0016747	transferase activity, transferring acyl groups other than amino-acyl groups	molecular_function	catalytic activity	23	3021	67	15989	0.343284	0.00199013	1
GO:0016752	sinapoyltransferase activity	molecular_function	catalytic activity	1	3021	2	15989	0.5	0.342195	1
GO:0016756	glutathione gamma-glutamylcysteinyltransferase activity	molecular_function	catalytic activity	1	3021	3	15989	0.333333	0.466498	1
GO:0016757	transferase activity, transferring glycosyl groups	molecular_function	catalytic activity	29	3021	144	15989	0.201389	0.383496	1
GO:0016758	transferase activity, transferring hexosyl groups	molecular_function	catalytic activity	15	3021	55	15989	0.272727	0.0823423	1
GO:0016759	cellulose synthase activity	molecular_function	catalytic activity	3	3021	14	15989	0.214286	0.509703	1
GO:0016760	cellulose synthase (UDP-forming) activity	molecular_function	catalytic activity	9	3021	28	15989	0.321429	0.0667577	1
GO:0016765	transferase activity, transferring alkyl or aryl (other than methyl) groups	molecular_function	catalytic activity	2	3021	13	15989	0.153846	0.735382	1
GO:0016767	geranylgeranyl-diphosphate geranylgeranyltransferase activity	molecular_function	catalytic activity	1	3021	4	15989	0.25	0.567318	1
GO:0016772	transferase activity, transferring phosphorus-containing groups	molecular_function	catalytic activity	1	3021	2	15989	0.5	0.342195	1
GO:0016773	phosphotransferase activity, alcohol group as acceptor	molecular_function	catalytic activity	2	3021	9	15989	0.222222	0.529774	1
GO:0016779	nucleotidyltransferase activity	molecular_function	catalytic activity	1	3021	18	15989	0.0555556	0.976988	1
GO:0016787	hydrolase activity	molecular_function	catalytic activity	60	3021	287	15989	0.209059	0.209575	1
GO:0016788	hydrolase activity, acting on ester bonds	molecular_function	catalytic activity	20	3021	81	15989	0.246914	0.118143	1
GO:0016790	thiolester hydrolase activity	molecular_function	catalytic activity	1	3021	1	15989	1	0.188942	1
GO:0016791	phosphatase activity	molecular_function	catalytic activity	8	3021	36	15989	0.222222	0.367919	1
GO:0016799	hydrolase activity, hydrolyzing N-glycosyl compounds	molecular_function	catalytic activity	4	3021	10	15989	0.4	0.102147	1
GO:0016811	hydrolase activity, acting on carbon-nitrogen (but not peptide) bonds, in linear amides	molecular_function	catalytic activity	1	3021	7	15989	0.142857	0.769204	1
GO:0016813	hydrolase activity, acting on carbon-nitrogen (but not peptide) bonds, in linear amidines	molecular_function	catalytic activity	1	3021	2	15989	0.5	0.342195	1
GO:0016829	lyase activity	molecular_function	catalytic activity	26	3021	96	15989	0.270833	0.0310407	1
GO:0016830	carbon-carbon lyase activity	molecular_function	catalytic activity	1	3021	2	15989	0.5	0.342195	1
GO:0016831	carboxy-lyase activity	molecular_function	catalytic activity	7	3021	17	15989	0.411765	0.028218	1
GO:0016838	carbon-oxygen lyase activity, acting on phosphates	molecular_function	catalytic activity	1	3021	1	15989	1	0.188942	1
GO:0016841	ammonia-lyase activity	molecular_function	catalytic activity	2	3021	2	15989	1	0.0356896	1
GO:0016846	carbon-sulfur lyase activity	molecular_function	catalytic activity	2	3021	8	15989	0.25	0.463819	1
GO:0016847	1-aminocyclopropane-1-carboxylate synthase activity	molecular_function	catalytic activity	7	3021	13	15989	0.538462	0.00501873	1
GO:0016851	magnesium chelatase activity	molecular_function	catalytic activity	1	3021	3	15989	0.333333	0.466498	1
GO:0016853	isomerase activity	molecular_function	catalytic activity	5	3021	33	15989	0.151515	0.774114	1
GO:0016854	racemase and epimerase activity	molecular_function	catalytic activity	1	3021	2	15989	0.5	0.342195	1
GO:0016855	racemase and epimerase activity, acting on amino acids and derivatives	molecular_function	catalytic activity	1	3021	1	15989	1	0.188942	1
GO:0016866	intramolecular transferase activity	molecular_function	catalytic activity	2	3021	6	15989	0.333333	0.317478	1
GO:0016874	ligase activity	molecular_function	catalytic activity	12	3021	58	15989	0.206897	0.414759	1
GO:0016887	ATPase activity	molecular_function	catalytic activity	42	3021	199	15989	0.211055	0.235812	1
GO:0016891	endoribonuclease activity, producing 5'-phosphomonoesters	molecular_function	catalytic activity	1	3021	9	15989	0.111111	0.848212	1
GO:0016906	sterol 3-beta-glucosyltransferase activity	molecular_function	catalytic activity	2	3021	5	15989	0.4	0.240228	1
GO:0016984	ribulose-bisphosphate carboxylase activity	molecular_function	catalytic activity	2	3021	4	15989	0.5	0.164038	1
GO:0016987	sigma factor activity	molecular_function	transcription regulator activity	3	3021	7	15989	0.428571	0.129503	1
GO:0017022	myosin binding	molecular_function	binding	1	3021	12	15989	0.0833333	0.919053	1
GO:0017077	oxidative phosphorylation uncoupler activity	molecular_function	transporter activity	2	3021	4	15989	0.5	0.164038	1
GO:0017096	acetylserotonin O-methyltransferase activity	molecular_function	catalytic activity	1	3021	2	15989	0.5	0.342195	1
GO:0017108	5'-flap endonuclease activity	molecular_function	catalytic activity	3	3021	10	15989	0.3	0.289051	1
GO:0017112	Rab guanyl-nucleotide exchange factor activity	molecular_function	binding	1	3021	11	15989	0.0909091	0.900179	1
GO:0017137	Rab GTPase binding	molecular_function	binding	2	3021	19	15989	0.105263	0.898635	1
GO:0017172	cysteine dioxygenase activity	molecular_function	catalytic activity	3	3021	6	15989	0.5	0.0857283	1
GO:0018024	histone-lysine N-methyltransferase activity	molecular_function	catalytic activity	2	3021	35	15989	0.0571429	0.994035	1
GO:0018454	acetoacetyl-CoA reductase activity	molecular_function	catalytic activity	1	3021	2	15989	0.5	0.342195	1
GO:0018458	isopiperitenol dehydrogenase activity	molecular_function	catalytic activity	2	3021	2	15989	1	0.0356896	1
GO:0018459	carveol dehydrogenase activity	molecular_function	catalytic activity	2	3021	2	15989	1	0.0356896	1
GO:0018580	nitronate monooxygenase activity	molecular_function	catalytic activity	1	3021	1	15989	1	0.188942	1
GO:0018685	alkane 1-monooxygenase activity	molecular_function	catalytic activity	1	3021	4	15989	0.25	0.567318	1
GO:0018812	3-hydroxyacyl-CoA dehydratase activity	molecular_function	catalytic activity	2	3021	6	15989	0.333333	0.317478	1
GO:0019104	DNA N-glycosylase activity	molecular_function	catalytic activity	1	3021	5	15989	0.2	0.64909	1
GO:0019133	choline monooxygenase activity	molecular_function	catalytic activity	1	3021	2	15989	0.5	0.342195	1
GO:0019139	cytokinin dehydrogenase activity	molecular_function	catalytic activity	4	3021	8	15989	0.5	0.04665	1
GO:0019158	mannokinase activity	molecular_function	catalytic activity	1	3021	4	15989	0.25	0.567318	1
GO:0019166	trans-2-enoyl-CoA reductase (NADPH) activity	molecular_function	catalytic activity	1	3021	3	15989	0.333333	0.466498	1
GO:0019177	dihydroneopterin triphosphate pyrophosphohydrolase activity	molecular_function	catalytic activity	1	3021	2	15989	0.5	0.342195	1
GO:0019199	transmembrane receptor protein kinase activity	molecular_function	catalytic activity	2	3021	10	15989	0.2	0.589954	1
GO:0019200	carbohydrate kinase activity	molecular_function	catalytic activity	2	3021	8	15989	0.25	0.463819	1
GO:0019210	kinase inhibitor activity	molecular_function	molecular function regulator	2	3021	3	15989	0.666667	0.0935896	1
GO:0019706	protein-cysteine S-palmitoyltransferase activity	molecular_function	catalytic activity	3	3021	27	15989	0.111111	0.907933	1
GO:0019825	oxygen binding	molecular_function	binding	1	3021	5	15989	0.2	0.64909	1
GO:0019843	rRNA binding	molecular_function	binding	2	3021	93	15989	0.0215054	1	1
GO:0019894	kinesin binding	molecular_function	binding	1	3021	1	15989	1	0.188942	1
GO:0019900	kinase binding	molecular_function	binding	9	3021	46	15989	0.195652	0.513008	1
GO:0019901	protein kinase binding	molecular_function	binding	14	3021	67	15989	0.208955	0.384873	1
GO:0019902	phosphatase binding	molecular_function	binding	2	3021	3	15989	0.666667	0.0935896	1
GO:0019904	protein domain specific binding	molecular_function	binding	8	3021	41	15989	0.195122	0.52256	1
GO:0019955	cytokine binding	molecular_function	binding	1	3021	1	15989	1	0.188942	1
GO:0022821	potassium ion antiporter activity	molecular_function	transporter activity	3	3021	5	15989	0.6	0.0497518	1
GO:0022841	potassium ion leak channel activity	molecular_function	transporter activity	2	3021	6	15989	0.333333	0.317478	1
GO:0022857	transmembrane transporter activity	molecular_function	transporter activity	39	3021	174	15989	0.224138	0.137395	1
GO:0030060	L-malate dehydrogenase activity	molecular_function	catalytic activity	1	3021	9	15989	0.111111	0.848212	1
GO:0030145	manganese ion binding	molecular_function	binding	6	3021	43	15989	0.139535	0.848075	1
GO:0030151	molybdenum ion binding	molecular_function	binding	1	3021	6	15989	0.166667	0.715413	1
GO:0030170	pyridoxal phosphate binding	molecular_function	binding	36	3021	116	15989	0.310345	0.00112061	1
GO:0030234	enzyme regulator activity	molecular_function	molecular function regulator	1	3021	15	15989	0.0666667	0.956837	1
GO:0030276	clathrin binding	molecular_function	binding	3	3021	19	15989	0.157895	0.725063	1
GO:0030410	nicotianamine synthase activity	molecular_function	catalytic activity	1	3021	1	15989	1	0.188942	1
GO:0030414	peptidase inhibitor activity	molecular_function	molecular function regulator	2	3021	5	15989	0.4	0.240228	1
GO:0030544	Hsp70 protein binding	molecular_function	binding	4	3021	17	15989	0.235294	0.4046	1
GO:0030552	cAMP binding	molecular_function	binding	4	3021	13	15989	0.307692	0.219407	1
GO:0030553	cGMP binding	molecular_function	binding	4	3021	13	15989	0.307692	0.219407	1
GO:0030570	pectate lyase activity	molecular_function	catalytic activity	8	3021	24	15989	0.333333	0.0675104	1
GO:0030598	rRNA N-glycosylase activity	molecular_function	catalytic activity	2	3021	2	15989	1	0.0356896	1
GO:0030599	pectinesterase activity	molecular_function	catalytic activity	18	3021	69	15989	0.26087	0.0880432	1
GO:0030674	protein binding, bridging	molecular_function	binding	3	3021	18	15989	0.166667	0.688864	1
GO:0030732	methionine S-methyltransferase activity	molecular_function	catalytic activity	1	3021	1	15989	1	0.188942	1
GO:0030750	putrescine N-methyltransferase activity	molecular_function	catalytic activity	1	3021	2	15989	0.5	0.342195	1
GO:0030775	glucuronoxylan 4-O-methyltransferase activity	molecular_function	catalytic activity	2	3021	3	15989	0.666667	0.0935896	1
GO:0030794	(S)-coclaurine-N-methyltransferase activity	molecular_function	catalytic activity	1	3021	1	15989	1	0.188942	1
GO:0030795	jasmonate O-methyltransferase activity	molecular_function	catalytic activity	1	3021	2	15989	0.5	0.342195	1
GO:0030797	24-methylenesterol C-methyltransferase activity	molecular_function	catalytic activity	1	3021	3	15989	0.333333	0.466498	1
GO:0030955	potassium ion binding	molecular_function	binding	2	3021	10	15989	0.2	0.589954	1
GO:0030976	thiamine pyrophosphate binding	molecular_function	binding	4	3021	12	15989	0.333333	0.176822	1
GO:0031072	heat shock protein binding	molecular_function	binding	3	3021	22	15989	0.136364	0.813947	1
GO:0031176	endo-1,4-beta-xylanase activity	molecular_function	catalytic activity	1	3021	10	15989	0.1	0.876907	1
GO:0031210	phosphatidylcholine binding	molecular_function	binding	1	3021	2	15989	0.5	0.342195	1
GO:0031418	L-ascorbic acid binding	molecular_function	binding	18	3021	46	15989	0.391304	0.00110714	1
GO:0031492	nucleosomal DNA binding	molecular_function	binding	7	3021	20	15989	0.35	0.0670519	1
GO:0031543	peptidyl-proline dioxygenase activity	molecular_function	catalytic activity	1	3021	4	15989	0.25	0.567318	1
GO:0031593	polyubiquitin modification-dependent protein binding	molecular_function	binding	1	3021	21	15989	0.047619	0.987733	1
GO:0031624	ubiquitin conjugating enzyme binding	molecular_function	binding	1	3021	12	15989	0.0833333	0.919053	1
GO:0031625	ubiquitin protein ligase binding	molecular_function	binding	11	3021	56	15989	0.196429	0.496767	1
GO:0032041	NAD-dependent histone deacetylase activity (H3-K14 specific)	molecular_function	catalytic activity	1	3021	9	15989	0.111111	0.848212	1
GO:0032050	clathrin heavy chain binding	molecular_function	binding	4	3021	20	15989	0.2	0.539126	1
GO:0033201	alpha-1,4-glucan synthase activity	molecular_function	catalytic activity	1	3021	3	15989	0.333333	0.466498	1
GO:0033612	receptor serine/threonine kinase binding	molecular_function	binding	7	3021	19	15989	0.368421	0.0517414	1
GO:0033730	arogenate dehydrogenase (NADP+) activity	molecular_function	catalytic activity	3	3021	3	15989	1	0.00673967	1
GO:0033759	flavone synthase activity	molecular_function	catalytic activity	3	3021	5	15989	0.6	0.0497518	1
GO:0033879	acetylajmaline esterase activity	molecular_function	catalytic activity	4	3021	9	15989	0.444444	0.0716848	1
GO:0033897	ribonuclease T2 activity	molecular_function	catalytic activity	4	3021	8	15989	0.5	0.04665	1
GO:0033907	beta-D-fucosidase activity	molecular_function	catalytic activity	1	3021	1	15989	1	0.188942	1
GO:0033926	glycopeptide alpha-N-acetylgalactosaminidase activity	molecular_function	catalytic activity	2	3021	8	15989	0.25	0.463819	1
GO:0033987	2-hydroxyisoflavanone dehydratase activity	molecular_function	catalytic activity	6	3021	11	15989	0.545455	0.0087363	1
GO:0034256	chlorophyll(ide) b reductase activity	molecular_function	catalytic activity	1	3021	2	15989	0.5	0.342195	1
GO:0034387	4-aminobutyrate:pyruvate transaminase activity	molecular_function	catalytic activity	1	3021	4	15989	0.25	0.567318	1
GO:0034459	ATP-dependent 3'-5' RNA helicase activity	molecular_function	catalytic activity	1	3021	21	15989	0.047619	0.987733	1
GO:0034485	phosphatidylinositol-3,4,5-trisphosphate 5-phosphatase activity	molecular_function	catalytic activity	2	3021	11	15989	0.181818	0.644188	1
GO:0034736	cholesterol O-acyltransferase activity	molecular_function	catalytic activity	1	3021	1	15989	1	0.188942	1
GO:0034785	salicylate 5-hydroxylase activity	molecular_function	catalytic activity	3	3021	5	15989	0.6	0.0497518	1
GO:0035064	methylated histone binding	molecular_function	binding	1	3021	18	15989	0.0555556	0.976988	1
GO:0035091	phosphatidylinositol binding	molecular_function	binding	1	3021	33	15989	0.030303	0.999011	1
GO:0035174	histone serine kinase activity	molecular_function	catalytic activity	1	3021	2	15989	0.5	0.342195	1
GO:0035175	histone kinase activity (H3-S10 specific)	molecular_function	catalytic activity	1	3021	3	15989	0.333333	0.466498	1
GO:0035250	UDP-galactosyltransferase activity	molecular_function	catalytic activity	1	3021	2	15989	0.5	0.342195	1
GO:0035251	UDP-glucosyltransferase activity	molecular_function	catalytic activity	13	3021	33	15989	0.393939	0.0049363	1
GO:0035252	UDP-xylosyltransferase activity	molecular_function	catalytic activity	2	3021	6	15989	0.333333	0.317478	1
GO:0035312	5'-3' exodeoxyribonuclease activity	molecular_function	catalytic activity	2	3021	5	15989	0.4	0.240228	1
GO:0035514	DNA demethylase activity	molecular_function	catalytic activity	1	3021	5	15989	0.2	0.64909	1
GO:0035529	NADH pyrophosphatase activity	molecular_function	catalytic activity	3	3021	10	15989	0.3	0.289051	1
GO:0035539	8-oxo-7,8-dihydrodeoxyguanosine triphosphate pyrophosphatase activity	molecular_function	catalytic activity	1	3021	2	15989	0.5	0.342195	1
GO:0036033	mediator complex binding	molecular_function	binding	1	3021	1	15989	1	0.188942	1
GO:0036361	racemase activity, acting on amino acids and derivatives	molecular_function	catalytic activity	1	3021	1	15989	1	0.188942	1
GO:0036374	glutathione hydrolase activity	molecular_function	catalytic activity	1	3021	2	15989	0.5	0.342195	1
GO:0036381	pyridoxal 5'-phosphate synthase (glutamine hydrolysing) activity	molecular_function	catalytic activity	1	3021	2	15989	0.5	0.342195	1
GO:0038199	ethylene receptor activity	molecular_function	molecular transducer activity	3	3021	9	15989	0.333333	0.23298	1
GO:0042132	fructose 1,6-bisphosphate 1-phosphatase activity	molecular_function	catalytic activity	1	3021	6	15989	0.166667	0.715413	1
GO:0042281	dolichyl pyrophosphate Man9GlcNAc2 alpha-1,3-glucosyltransferase activity	molecular_function	catalytic activity	1	3021	2	15989	0.5	0.342195	1
GO:0042282	hydroxymethylglutaryl-CoA reductase activity	molecular_function	catalytic activity	1	3021	1	15989	1	0.188942	1
GO:0042283	dolichyl pyrophosphate Glc1Man9GlcNAc2 alpha-1,3-glucosyltransferase activity	molecular_function	catalytic activity	1	3021	1	15989	1	0.188942	1
GO:0042284	sphingolipid delta-4 desaturase activity	molecular_function	catalytic activity	1	3021	1	15989	1	0.188942	1
GO:0042285	xylosyltransferase activity	molecular_function	catalytic activity	2	3021	6	15989	0.333333	0.317478	1
GO:0042300	beta-amyrin synthase activity	molecular_function	catalytic activity	1	3021	2	15989	0.5	0.342195	1
GO:0042393	histone binding	molecular_function	binding	1	3021	47	15989	0.0212766	0.999948	1
GO:0042623	ATPase activity, coupled	molecular_function	catalytic activity	2	3021	8	15989	0.25	0.463819	1
GO:0042626	ATPase activity, coupled to transmembrane movement of substances	molecular_function	transporter activity	25	3021	98	15989	0.255102	0.06451	1
GO:0042802	identical protein binding	molecular_function	binding	38	3021	175	15989	0.217143	0.193117	1
GO:0042803	protein homodimerization activity	molecular_function	binding	34	3021	193	15989	0.176166	0.703779	1
GO:0042834	peptidoglycan binding	molecular_function	binding	1	3021	2	15989	0.5	0.342195	1
GO:0042937	tripeptide transmembrane transporter activity	molecular_function	transporter activity	1	3021	9	15989	0.111111	0.848212	1
GO:0042973	glucan endo-1,3-beta-D-glucosidase activity	molecular_function	catalytic activity	15	3021	56	15989	0.267857	0.0936708	1
GO:0043022	ribosome binding	molecular_function	binding	1	3021	30	15989	0.0333333	0.998143	1
GO:0043130	ubiquitin binding	molecular_function	binding	3	3021	41	15989	0.0731707	0.989792	1
GO:0043136	glycerol-3-phosphatase activity	molecular_function	catalytic activity	1	3021	1	15989	1	0.188942	1
GO:0043295	glutathione binding	molecular_function	binding	3	3021	5	15989	0.6	0.0497518	1
GO:0043424	protein histidine kinase binding	molecular_function	binding	1	3021	15	15989	0.0666667	0.956837	1
GO:0043425	bHLH transcription factor binding	molecular_function	binding	1	3021	1	15989	1	0.188942	1
GO:0043531	ADP binding	molecular_function	binding	29	3021	158	15989	0.183544	0.601333	1
GO:0043546	molybdopterin cofactor binding	molecular_function	binding	1	3021	2	15989	0.5	0.342195	1
GO:0043621	protein self-association	molecular_function	binding	22	3021	101	15989	0.217822	0.263601	1
GO:0043734	DNA-N1-methyladenine dioxygenase activity	molecular_function	catalytic activity	1	3021	2	15989	0.5	0.342195	1
GO:0043765	T/G mismatch-specific endonuclease activity	molecular_function	catalytic activity	1	3021	2	15989	0.5	0.342195	1
GO:0043812	phosphatidylinositol-4-phosphate phosphatase activity	molecular_function	catalytic activity	1	3021	3	15989	0.333333	0.466498	1
GO:0043813	phosphatidylinositol-3,5-bisphosphate 5-phosphatase activity	molecular_function	catalytic activity	1	3021	2	15989	0.5	0.342195	1
GO:0043878	glyceraldehyde-3-phosphate dehydrogenase (NAD+) (non-phosphorylating) activity	molecular_function	catalytic activity	3	3021	12	15989	0.25	0.402263	1
GO:0043879	glycolate transmembrane transporter activity	molecular_function	transporter activity	1	3021	2	15989	0.5	0.342195	1
GO:0043916	DNA-7-methylguanine glycosylase activity	molecular_function	catalytic activity	1	3021	1	15989	1	0.188942	1
GO:0044183	protein binding involved in protein folding	molecular_function	binding	2	3021	16	15989	0.125	0.834393	1
GO:0044212	transcription regulatory region DNA binding	molecular_function	binding	66	3021	282	15989	0.234043	0.0328159	1
GO:0044318	L-aspartate:fumarate oxidoreductase activity	molecular_function	catalytic activity	1	3021	2	15989	0.5	0.342195	1
GO:0045174	glutathione dehydrogenase (ascorbate) activity	molecular_function	antioxidant activity	2	3021	6	15989	0.333333	0.317478	1
GO:0045300	acyl-[acyl-carrier-protein] desaturase activity	molecular_function	catalytic activity	1	3021	6	15989	0.166667	0.715413	1
GO:0045330	aspartyl esterase activity	molecular_function	catalytic activity	18	3021	67	15989	0.268657	0.0693529	1
GO:0045430	chalcone isomerase activity	molecular_function	catalytic activity	1	3021	3	15989	0.333333	0.466498	1
GO:0045437	uridine nucleosidase activity	molecular_function	catalytic activity	2	3021	4	15989	0.5	0.164038	1
GO:0045486	naringenin 3-dioxygenase activity	molecular_function	catalytic activity	2	3021	3	15989	0.666667	0.0935896	1
GO:0045543	gibberellin 2-beta-dioxygenase activity	molecular_function	catalytic activity	2	3021	4	15989	0.5	0.164038	1
GO:0045544	gibberellin 20-oxidase activity	molecular_function	catalytic activity	1	3021	7	15989	0.142857	0.769204	1
GO:0045548	phenylalanine ammonia-lyase activity	molecular_function	catalytic activity	6	3021	10	15989	0.6	0.00472175	1
GO:0045551	cinnamyl-alcohol dehydrogenase activity	molecular_function	catalytic activity	2	3021	10	15989	0.2	0.589954	1
GO:0045703	ketoreductase activity	molecular_function	catalytic activity	1	3021	2	15989	0.5	0.342195	1
GO:0045735	nutrient reservoir activity	molecular_function	nutrient reservoir activity	10	3021	56	15989	0.178571	0.632257	1
GO:0046409	p-coumarate 3-hydroxylase activity	molecular_function	catalytic activity	1	3021	1	15989	1	0.188942	1
GO:0046423	allene-oxide cyclase activity	molecular_function	catalytic activity	1	3021	2	15989	0.5	0.342195	1
GO:0046481	digalactosyldiacylglycerol synthase activity	molecular_function	catalytic activity	2	3021	4	15989	0.5	0.164038	1
GO:0046509	1,2-diacylglycerol 3-beta-galactosyltransferase activity	molecular_function	catalytic activity	1	3021	3	15989	0.333333	0.466498	1
GO:0046524	sucrose-phosphate synthase activity	molecular_function	catalytic activity	2	3021	4	15989	0.5	0.164038	1
GO:0046556	alpha-L-arabinofuranosidase activity	molecular_function	catalytic activity	2	3021	13	15989	0.153846	0.735382	1
GO:0046577	long-chain-alcohol oxidase activity	molecular_function	catalytic activity	2	3021	4	15989	0.5	0.164038	1
GO:0046592	polyamine oxidase activity	molecular_function	catalytic activity	1	3021	8	15989	0.125	0.81283	1
GO:0046593	mandelonitrile lyase activity	molecular_function	catalytic activity	5	3021	6	15989	0.833333	0.00121433	1
GO:0046820	4-amino-4-deoxychorismate synthase activity	molecular_function	catalytic activity	1	3021	1	15989	1	0.188942	1
GO:0046872	metal ion binding	molecular_function	binding	434	3021	2283	15989	0.190101	0.449059	1
GO:0046873	metal ion transmembrane transporter activity	molecular_function	transporter activity	1	3021	7	15989	0.142857	0.769204	1
GO:0046910	pectinesterase inhibitor activity	molecular_function	molecular function regulator	13	3021	49	15989	0.265306	0.120181	1
GO:0046914	transition metal ion binding	molecular_function	binding	1	3021	5	15989	0.2	0.64909	1
GO:0046961	proton-transporting ATPase activity, rotational mechanism	molecular_function	catalytic activity	2	3021	23	15989	0.0869565	0.948651	1
GO:0046975	histone methyltransferase activity (H3-K36 specific)	molecular_function	catalytic activity	1	3021	9	15989	0.111111	0.848212	1
GO:0046982	protein heterodimerization activity	molecular_function	binding	35	3021	139	15989	0.251799	0.0399879	1
GO:0046983	protein dimerization activity	molecular_function	binding	66	3021	350	15989	0.188571	0.529219	1
GO:0047012	sterol-4-alpha-carboxylate 3-dehydrogenase (decarboxylating) activity	molecular_function	catalytic activity	2	3021	4	15989	0.5	0.164038	1
GO:0047134	protein-disulfide reductase activity	molecular_function	catalytic activity	2	3021	10	15989	0.2	0.589954	1
GO:0047184	1-acylglycerophosphocholine O-acyltransferase activity	molecular_function	catalytic activity	1	3021	3	15989	0.333333	0.466498	1
GO:0047196	long-chain-alcohol O-fatty-acyltransferase activity	molecular_function	catalytic activity	1	3021	7	15989	0.142857	0.769204	1
GO:0047202	sinapoylglucose-choline O-sinapoyltransferase activity	molecular_function	catalytic activity	1	3021	2	15989	0.5	0.342195	1
GO:0047205	quinate O-hydroxycinnamoyltransferase activity	molecular_function	catalytic activity	1	3021	1	15989	1	0.188942	1
GO:0047213	anthocyanidin 3-O-glucosyltransferase activity	molecular_function	catalytic activity	1	3021	4	15989	0.25	0.567318	1
GO:0047215	indole-3-acetate beta-glucosyltransferase activity	molecular_function	catalytic activity	6	3021	10	15989	0.6	0.00472175	1
GO:0047216	inositol 3-alpha-galactosyltransferase activity	molecular_function	catalytic activity	1	3021	4	15989	0.25	0.567318	1
GO:0047251	thiohydroximate beta-D-glucosyltransferase activity	molecular_function	catalytic activity	1	3021	2	15989	0.5	0.342195	1
GO:0047259	glucomannan 4-beta-mannosyltransferase activity	molecular_function	catalytic activity	3	3021	7	15989	0.428571	0.129503	1
GO:0047262	polygalacturonate 4-alpha-galacturonosyltransferase activity	molecular_function	catalytic activity	6	3021	29	15989	0.206897	0.476069	1
GO:0047274	galactinol-sucrose galactosyltransferase activity	molecular_function	catalytic activity	1	3021	3	15989	0.333333	0.466498	1
GO:0047312	L-phenylalanine:pyruvate aminotransferase activity	molecular_function	catalytic activity	1	3021	1	15989	1	0.188942	1
GO:0047325	inositol tetrakisphosphate 1-kinase activity	molecular_function	catalytic activity	1	3021	8	15989	0.125	0.81283	1
GO:0047326	inositol tetrakisphosphate 5-kinase activity	molecular_function	catalytic activity	1	3021	2	15989	0.5	0.342195	1
GO:0047364	desulfoglucosinolate sulfotransferase activity	molecular_function	catalytic activity	2	3021	2	15989	1	0.0356896	1
GO:0047372	acylglycerol lipase activity	molecular_function	catalytic activity	9	3021	20	15989	0.45	0.00677107	1
GO:0047381	dodecanoyl-[acyl-carrier-protein] hydrolase activity	molecular_function	catalytic activity	1	3021	2	15989	0.5	0.342195	1
GO:0047412	N-(long-chain-acyl)ethanolamine deacylase activity	molecular_function	catalytic activity	1	3021	5	15989	0.2	0.64909	1
GO:0047429	nucleoside-triphosphate diphosphatase activity	molecular_function	catalytic activity	2	3021	6	15989	0.333333	0.317478	1
GO:0047485	protein N-terminus binding	molecular_function	binding	1	3021	1	15989	1	0.188942	1
GO:0047501	(+)-neomenthol dehydrogenase activity	molecular_function	catalytic activity	7	3021	11	15989	0.636364	0.00137629	1
GO:0047517	1,4-beta-D-xylan synthase activity	molecular_function	catalytic activity	2	3021	3	15989	0.666667	0.0935896	1
GO:0047538	2-carboxy-D-arabinitol-1-phosphatase activity	molecular_function	catalytic activity	1	3021	2	15989	0.5	0.342195	1
GO:0047598	7-dehydrocholesterol reductase activity	molecular_function	catalytic activity	1	3021	2	15989	0.5	0.342195	1
GO:0047622	adenosine nucleosidase activity	molecular_function	catalytic activity	1	3021	2	15989	0.5	0.342195	1
GO:0047631	ADP-ribose diphosphatase activity	molecular_function	catalytic activity	2	3021	10	15989	0.2	0.589954	1
GO:0047634	agmatine N4-coumaroyltransferase activity	molecular_function	catalytic activity	1	3021	1	15989	1	0.188942	1
GO:0047668	amygdalin beta-glucosidase activity	molecular_function	catalytic activity	1	3021	1	15989	1	0.188942	1
GO:0047701	beta-L-arabinosidase activity	molecular_function	catalytic activity	1	3021	1	15989	1	0.188942	1
GO:0047714	galactolipase activity	molecular_function	catalytic activity	5	3021	11	15989	0.454545	0.0403702	1
GO:0047724	inosine nucleosidase activity	molecular_function	catalytic activity	2	3021	4	15989	0.5	0.164038	1
GO:0047746	chlorophyllase activity	molecular_function	catalytic activity	1	3021	5	15989	0.2	0.64909	1
GO:0047750	cholestenol delta-isomerase activity	molecular_function	catalytic activity	1	3021	1	15989	1	0.188942	1
GO:0047751	cholestenone 5-alpha-reductase activity	molecular_function	catalytic activity	1	3021	4	15989	0.25	0.567318	1
GO:0047760	butyrate-CoA ligase activity	molecular_function	catalytic activity	1	3021	4	15989	0.25	0.567318	1
GO:0047763	caffeate O-methyltransferase activity	molecular_function	catalytic activity	3	3021	6	15989	0.5	0.0857283	1
GO:0047769	arogenate dehydratase activity	molecular_function	catalytic activity	1	3021	4	15989	0.25	0.567318	1
GO:0047787	delta4-3-oxosteroid 5beta-reductase activity	molecular_function	catalytic activity	1	3021	2	15989	0.5	0.342195	1
GO:0047844	deoxycytidine deaminase activity	molecular_function	catalytic activity	1	3021	1	15989	1	0.188942	1
GO:0047874	dolichyldiphosphatase activity	molecular_function	catalytic activity	1	3021	4	15989	0.25	0.567318	1
GO:0047893	flavonol 3-O-glucosyltransferase activity	molecular_function	catalytic activity	2	3021	5	15989	0.4	0.240228	1
GO:0047918	GDP-mannose 3,5-epimerase activity	molecular_function	catalytic activity	1	3021	2	15989	0.5	0.342195	1
GO:0047938	glucose-6-phosphate 1-epimerase activity	molecular_function	catalytic activity	2	3021	5	15989	0.4	0.240228	1
GO:0047947	glutamine N-phenylacetyltransferase activity	molecular_function	catalytic activity	1	3021	2	15989	0.5	0.342195	1
GO:0047958	glycine:2-oxoglutarate aminotransferase activity	molecular_function	catalytic activity	1	3021	2	15989	0.5	0.342195	1
GO:0047987	hydroperoxide dehydratase activity	molecular_function	catalytic activity	2	3021	3	15989	0.666667	0.0935896	1
GO:0047998	hyoscyamine (6S)-dioxygenase activity	molecular_function	catalytic activity	5	3021	9	15989	0.555556	0.0153565	1
GO:0048030	disaccharide binding	molecular_function	binding	1	3021	1	15989	1	0.188942	1
GO:0048032	galacturonate binding	molecular_function	binding	2	3021	4	15989	0.5	0.164038	1
GO:0048038	quinone binding	molecular_function	binding	4	3021	18	15989	0.222222	0.450817	1
GO:0048040	UDP-glucuronate decarboxylase activity	molecular_function	catalytic activity	2	3021	8	15989	0.25	0.463819	1
GO:0048256	flap endonuclease activity	molecular_function	catalytic activity	3	3021	6	15989	0.5	0.0857283	1
GO:0048365	Rac GTPase binding	molecular_function	binding	1	3021	5	15989	0.2	0.64909	1
GO:0048531	beta-1,3-galactosyltransferase activity	molecular_function	catalytic activity	1	3021	3	15989	0.333333	0.466498	1
GO:0050017	L-3-cyanoalanine synthase activity	molecular_function	catalytic activity	2	3021	2	15989	1	0.0356896	1
GO:0050048	L-leucine:2-oxoglutarate aminotransferase activity	molecular_function	catalytic activity	1	3021	1	15989	1	0.188942	1
GO:0050057	linamarin synthase activity	molecular_function	catalytic activity	1	3021	1	15989	1	0.188942	1
GO:0050062	long-chain-fatty-acyl-CoA reductase activity	molecular_function	catalytic activity	1	3021	3	15989	0.333333	0.466498	1
GO:0050113	inositol oxygenase activity	molecular_function	catalytic activity	2	3021	5	15989	0.4	0.240228	1
GO:0050203	oxalate-CoA ligase activity	molecular_function	catalytic activity	2	3021	2	15989	1	0.0356896	1
GO:0050213	progesterone 5-alpha-reductase activity	molecular_function	catalytic activity	1	3021	4	15989	0.25	0.567318	1
GO:0050236	pyridoxine:NADP 4-dehydrogenase activity	molecular_function	catalytic activity	1	3021	1	15989	1	0.188942	1
GO:0050269	coniferyl-aldehyde dehydrogenase activity	molecular_function	catalytic activity	1	3021	1	15989	1	0.188942	1
GO:0050291	sphingosine N-acyltransferase activity	molecular_function	catalytic activity	1	3021	4	15989	0.25	0.567318	1
GO:0050308	sugar-phosphatase activity	molecular_function	catalytic activity	1	3021	5	15989	0.2	0.64909	1
GO:0050362	L-tryptophan:2-oxoglutarate aminotransferase activity	molecular_function	catalytic activity	2	3021	4	15989	0.5	0.164038	1
GO:0050366	tyramine N-feruloyltransferase activity	molecular_function	catalytic activity	4	3021	5	15989	0.8	0.00540132	1
GO:0050373	UDP-arabinose 4-epimerase activity	molecular_function	catalytic activity	1	3021	5	15989	0.2	0.64909	1
GO:0050378	UDP-glucuronate 4-epimerase activity	molecular_function	catalytic activity	1	3021	9	15989	0.111111	0.848212	1
GO:0050392	vicianin beta-glucosidase activity	molecular_function	catalytic activity	1	3021	1	15989	1	0.188942	1
GO:0050403	trans-zeatin O-beta-D-glucosyltransferase activity	molecular_function	catalytic activity	7	3021	24	15989	0.291667	0.152099	1
GO:0050404	zeatin O-beta-D-xylosyltransferase activity	molecular_function	catalytic activity	7	3021	27	15989	0.259259	0.237305	1
GO:0050412	cinnamate beta-D-glucosyltransferase activity	molecular_function	catalytic activity	1	3021	2	15989	0.5	0.342195	1
GO:0050464	nitrate reductase (NADPH) activity	molecular_function	catalytic activity	1	3021	1	15989	1	0.188942	1
GO:0050474	(S)-norcoclaurine synthase activity	molecular_function	catalytic activity	1	3021	4	15989	0.25	0.567318	1
GO:0050486	intramolecular transferase activity, transferring hydroxy groups	molecular_function	catalytic activity	1	3021	2	15989	0.5	0.342195	1
GO:0050502	cis-zeatin O-beta-D-glucosyltransferase activity	molecular_function	catalytic activity	1	3021	2	15989	0.5	0.342195	1
GO:0050529	polyneuridine-aldehyde esterase activity	molecular_function	catalytic activity	1	3021	2	15989	0.5	0.342195	1
GO:0050590	desacetoxyvindoline 4-hydroxylase activity	molecular_function	catalytic activity	3	3021	6	15989	0.5	0.0857283	1
GO:0050593	N-methylcoclaurine 3'-monooxygenase activity	molecular_function	catalytic activity	1	3021	1	15989	1	0.188942	1
GO:0050613	delta14-sterol reductase activity	molecular_function	catalytic activity	1	3021	1	15989	1	0.188942	1
GO:0050636	vinorine synthase activity	molecular_function	catalytic activity	1	3021	1	15989	1	0.188942	1
GO:0050660	flavin adenine dinucleotide binding	molecular_function	binding	23	3021	87	15989	0.264368	0.0522087	1
GO:0050661	NADP binding	molecular_function	binding	18	3021	63	15989	0.285714	0.0404417	1
GO:0050662	coenzyme binding	molecular_function	binding	10	3021	34	15989	0.294118	0.093072	1
GO:0050664	oxidoreductase activity, acting on NAD(P)H, oxygen as acceptor	molecular_function	catalytic activity	2	3021	4	15989	0.5	0.164038	1
GO:0050734	hydroxycinnamoyltransferase activity	molecular_function	catalytic activity	4	3021	4	15989	1	0.00127238	1
GO:0050833	pyruvate transmembrane transporter activity	molecular_function	transporter activity	1	3021	6	15989	0.166667	0.715413	1
GO:0050897	cobalt ion binding	molecular_function	binding	3	3021	32	15989	0.09375	0.956665	1
GO:0051010	microtubule plus-end binding	molecular_function	binding	1	3021	5	15989	0.2	0.64909	1
GO:0051015	actin filament binding	molecular_function	binding	8	3021	52	15989	0.153846	0.791908	1
GO:0051020	GTPase binding	molecular_function	binding	1	3021	12	15989	0.0833333	0.919053	1
GO:0051082	unfolded protein binding	molecular_function	binding	18	3021	118	15989	0.152542	0.872933	1
GO:0051087	chaperone binding	molecular_function	binding	2	3021	39	15989	0.0512821	0.997161	1
GO:0051117	ATPase binding	molecular_function	binding	1	3021	18	15989	0.0555556	0.976988	1
GO:0051287	NAD binding	molecular_function	binding	13	3021	68	15989	0.191176	0.530257	1
GO:0051536	iron-sulfur cluster binding	molecular_function	binding	6	3021	22	15989	0.272727	0.223995	1
GO:0051537	2 iron, 2 sulfur cluster binding	molecular_function	binding	17	3021	69	15989	0.246377	0.14346	1
GO:0051538	3 iron, 4 sulfur cluster binding	molecular_function	binding	1	3021	5	15989	0.2	0.64909	1
GO:0051539	4 iron, 4 sulfur cluster binding	molecular_function	binding	16	3021	76	15989	0.210526	0.358876	1
GO:0051669	fructan beta-fructosidase activity	molecular_function	catalytic activity	1	3021	1	15989	1	0.188942	1
GO:0051740	ethylene binding	molecular_function	binding	4	3021	10	15989	0.4	0.102147	1
GO:0051747	cytosine C-5 DNA demethylase activity	molecular_function	catalytic activity	1	3021	2	15989	0.5	0.342195	1
GO:0051748	UTP-monosaccharide-1-phosphate uridylyltransferase activity	molecular_function	catalytic activity	1	3021	1	15989	1	0.188942	1
GO:0051749	indole acetic acid carboxyl methyltransferase activity	molecular_function	catalytic activity	1	3021	2	15989	0.5	0.342195	1
GO:0051753	mannan synthase activity	molecular_function	catalytic activity	3	3021	10	15989	0.3	0.289051	1
GO:0051765	inositol tetrakisphosphate kinase activity	molecular_function	catalytic activity	1	3021	2	15989	0.5	0.342195	1
GO:0051766	inositol trisphosphate kinase activity	molecular_function	catalytic activity	1	3021	2	15989	0.5	0.342195	1
GO:0051787	misfolded protein binding	molecular_function	binding	3	3021	10	15989	0.3	0.289051	1
GO:0051903	S-(hydroxymethyl)glutathione dehydrogenase activity	molecular_function	catalytic activity	1	3021	7	15989	0.142857	0.769204	1
GO:0051980	iron-nicotianamine transmembrane transporter activity	molecular_function	transporter activity	1	3021	2	15989	0.5	0.342195	1
GO:0051996	squalene synthase activity	molecular_function	catalytic activity	2	3021	7	15989	0.285714	0.392668	1
GO:0052593	tryptamine:oxygen oxidoreductase (deaminating) activity	molecular_function	catalytic activity	2	3021	5	15989	0.4	0.240228	1
GO:0052594	aminoacetone:oxygen oxidoreductase(deaminating) activity	molecular_function	catalytic activity	2	3021	5	15989	0.4	0.240228	1
GO:0052595	aliphatic-amine oxidase activity	molecular_function	catalytic activity	2	3021	5	15989	0.4	0.240228	1
GO:0052596	phenethylamine:oxygen oxidoreductase (deaminating) activity	molecular_function	catalytic activity	2	3021	5	15989	0.4	0.240228	1
GO:0052634	C-19 gibberellin 2-beta-dioxygenase activity	molecular_function	catalytic activity	1	3021	4	15989	0.25	0.567318	1
GO:0052636	arabinosyltransferase activity	molecular_function	catalytic activity	1	3021	3	15989	0.333333	0.466498	1
GO:0052639	salicylic acid glucosyltransferase (ester-forming) activity	molecular_function	catalytic activity	1	3021	2	15989	0.5	0.342195	1
GO:0052640	salicylic acid glucosyltransferase (glucoside-forming) activity	molecular_function	catalytic activity	1	3021	4	15989	0.25	0.567318	1
GO:0052641	benzoic acid glucosyltransferase activity	molecular_function	catalytic activity	1	3021	2	15989	0.5	0.342195	1
GO:0052654	L-leucine transaminase activity	molecular_function	catalytic activity	2	3021	6	15989	0.333333	0.317478	1
GO:0052655	L-valine transaminase activity	molecular_function	catalytic activity	2	3021	6	15989	0.333333	0.317478	1
GO:0052656	L-isoleucine transaminase activity	molecular_function	catalytic activity	2	3021	6	15989	0.333333	0.317478	1
GO:0052689	carboxylic ester hydrolase activity	molecular_function	catalytic activity	7	3021	22	15989	0.318182	0.104949	1
GO:0052691	UDP-arabinopyranose mutase activity	molecular_function	catalytic activity	5	3021	9	15989	0.555556	0.0153565	1
GO:0052692	raffinose alpha-galactosidase activity	molecular_function	catalytic activity	3	3021	5	15989	0.6	0.0497518	1
GO:0052694	jasmonoyl-isoleucine-12-hydroxylase activity	molecular_function	catalytic activity	2	3021	4	15989	0.5	0.164038	1
GO:0052716	hydroquinone:oxygen oxidoreductase activity	molecular_function	catalytic activity	12	3021	27	15989	0.444444	0.00207597	1
GO:0052722	fatty acid in-chain hydroxylase activity	molecular_function	catalytic activity	1	3021	1	15989	1	0.188942	1
GO:0052725	inositol-1,3,4-trisphosphate 6-kinase activity	molecular_function	catalytic activity	2	3021	10	15989	0.2	0.589954	1
GO:0052726	inositol-1,3,4-trisphosphate 5-kinase activity	molecular_function	catalytic activity	1	3021	8	15989	0.125	0.81283	1
GO:0052739	phosphatidylserine 1-acylhydrolase activity	molecular_function	catalytic activity	2	3021	8	15989	0.25	0.463819	1
GO:0052740	1-acyl-2-lysophosphatidylserine acylhydrolase activity	molecular_function	catalytic activity	2	3021	8	15989	0.25	0.463819	1
GO:0052747	sinapyl alcohol dehydrogenase activity	molecular_function	catalytic activity	2	3021	10	15989	0.2	0.589954	1
GO:0052793	pectin acetylesterase activity	molecular_function	catalytic activity	2	3021	19	15989	0.105263	0.898635	1
GO:0052821	DNA-7-methyladenine glycosylase activity	molecular_function	catalytic activity	1	3021	1	15989	1	0.188942	1
GO:0052822	DNA-3-methylguanine glycosylase activity	molecular_function	catalytic activity	1	3021	1	15989	1	0.188942	1
GO:0052852	very-long-chain-(S)-2-hydroxy-acid oxidase activity	molecular_function	catalytic activity	1	3021	5	15989	0.2	0.64909	1
GO:0052853	long-chain-(S)-2-hydroxy-long-chain-acid oxidase activity	molecular_function	catalytic activity	1	3021	5	15989	0.2	0.64909	1
GO:0052854	medium-chain-(S)-2-hydroxy-acid oxidase activity	molecular_function	catalytic activity	1	3021	5	15989	0.2	0.64909	1
GO:0052861	glucan endo-1,3-beta-glucanase activity, C-3 substituted reducing group	molecular_function	catalytic activity	2	3021	3	15989	0.666667	0.0935896	1
GO:0052894	norspermine:oxygen oxidoreductase activity	molecular_function	catalytic activity	1	3021	6	15989	0.166667	0.715413	1
GO:0052895	N1-acetylspermine:oxygen oxidoreductase (N1-acetylspermidine-forming) activity	molecular_function	catalytic activity	1	3021	3	15989	0.333333	0.466498	1
GO:0052901	spermine:oxygen oxidoreductase (spermidine-forming) activity	molecular_function	catalytic activity	1	3021	6	15989	0.166667	0.715413	1
GO:0061630	ubiquitin protein ligase activity	molecular_function	catalytic activity	13	3021	140	15989	0.0928571	0.999469	1
GO:0061631	ubiquitin conjugating enzyme activity	molecular_function	catalytic activity	2	3021	47	15989	0.0425532	0.999373	1
GO:0061929	gamma-glutamylaminecyclotransferase activity	molecular_function	catalytic activity	1	3021	2	15989	0.5	0.342195	1
GO:0062047	pipecolic acid N-hydroxylase	molecular_function	catalytic activity	1	3021	4	15989	0.25	0.567318	1
GO:0070001	aspartic-type peptidase activity	molecular_function	catalytic activity	1	3021	3	15989	0.333333	0.466498	1
GO:0070006	metalloaminopeptidase activity	molecular_function	catalytic activity	1	3021	9	15989	0.111111	0.848212	1
GO:0070008	serine-type exopeptidase activity	molecular_function	catalytic activity	2	3021	7	15989	0.285714	0.392668	1
GO:0070063	RNA polymerase binding	molecular_function	binding	2	3021	3	15989	0.666667	0.0935896	1
GO:0070273	phosphatidylinositol-4-phosphate binding	molecular_function	binding	1	3021	3	15989	0.333333	0.466498	1
GO:0070290	N-acylphosphatidylethanolamine-specific phospholipase D activity	molecular_function	catalytic activity	4	3021	16	15989	0.25	0.357676	1
GO:0070300	phosphatidic acid binding	molecular_function	binding	1	3021	21	15989	0.047619	0.987733	1
GO:0070401	NADP+ binding	molecular_function	binding	1	3021	4	15989	0.25	0.567318	1
GO:0070402	NADPH binding	molecular_function	binding	1	3021	4	15989	0.25	0.567318	1
GO:0070403	NAD+ binding	molecular_function	binding	2	3021	10	15989	0.2	0.589954	1
GO:0070492	oligosaccharide binding	molecular_function	binding	1	3021	1	15989	1	0.188942	1
GO:0070696	transmembrane receptor protein serine/threonine kinase binding	molecular_function	binding	1	3021	9	15989	0.111111	0.848212	1
GO:0070905	serine binding	molecular_function	binding	2	3021	5	15989	0.4	0.240228	1
GO:0071522	ureidoglycine aminohydrolase activity	molecular_function	catalytic activity	1	3021	1	15989	1	0.188942	1
GO:0071617	lysophospholipid acyltransferase activity	molecular_function	catalytic activity	1	3021	5	15989	0.2	0.64909	1
GO:0071949	FAD binding	molecular_function	binding	16	3021	65	15989	0.246154	0.153331	1
GO:0072585	xanthosine nucleotidase activity	molecular_function	catalytic activity	1	3021	2	15989	0.5	0.342195	1
GO:0080002	UDP-glucose:4-aminobenzoate acylglucosyltransferase activity	molecular_function	catalytic activity	1	3021	2	15989	0.5	0.342195	1
GO:0080019	fatty-acyl-CoA reductase (alcohol-forming) activity	molecular_function	catalytic activity	3	3021	10	15989	0.3	0.289051	1
GO:0080030	methyl indole-3-acetate esterase activity	molecular_function	catalytic activity	12	3021	40	15989	0.3	0.0610863	1
GO:0080031	methyl salicylate esterase activity	molecular_function	catalytic activity	5	3021	17	15989	0.294118	0.205173	1
GO:0080032	methyl jasmonate esterase activity	molecular_function	catalytic activity	2	3021	10	15989	0.2	0.589954	1
GO:0080079	cellobiose glucosidase activity	molecular_function	catalytic activity	1	3021	1	15989	1	0.188942	1
GO:0080081	4-methylumbelliferyl-beta-D-glucopyranoside beta-glucosidase activity	molecular_function	catalytic activity	1	3021	1	15989	1	0.188942	1
GO:0080082	esculin beta-glucosidase activity	molecular_function	catalytic activity	1	3021	1	15989	1	0.188942	1
GO:0080083	beta-gentiobiose beta-glucosidase activity	molecular_function	catalytic activity	2	3021	2	15989	1	0.0356896	1
GO:0080097	L-tryptophan:pyruvate aminotransferase activity	molecular_function	catalytic activity	2	3021	3	15989	0.666667	0.0935896	1
GO:0080098	L-tyrosine:pyruvate aminotransferase activity	molecular_function	catalytic activity	1	3021	1	15989	1	0.188942	1
GO:0080099	L-methionine:2-oxoglutarate aminotransferase activity	molecular_function	catalytic activity	1	3021	1	15989	1	0.188942	1
GO:0080100	L-glutamine:2-oxoglutarate aminotransferase activity	molecular_function	catalytic activity	1	3021	1	15989	1	0.188942	1
GO:0080116	glucuronoxylan glucuronosyltransferase activity	molecular_function	catalytic activity	4	3021	6	15989	0.666667	0.0137753	1
GO:0080118	brassinosteroid sulfotransferase activity	molecular_function	catalytic activity	1	3021	8	15989	0.125	0.81283	1
GO:0080123	jasmonate-amino synthetase activity	molecular_function	catalytic activity	1	3021	9	15989	0.111111	0.848212	1
GO:0080130	L-phenylalanine:2-oxoglutarate aminotransferase activity	molecular_function	catalytic activity	1	3021	1	15989	1	0.188942	1
GO:0080133	midchain alkane hydroxylase activity	molecular_function	catalytic activity	1	3021	6	15989	0.166667	0.715413	1
GO:0080139	borate efflux transmembrane transporter activity	molecular_function	transporter activity	2	3021	5	15989	0.4	0.240228	1
GO:0090353	polygalacturonase inhibitor activity	molecular_function	molecular function regulator	1	3021	1	15989	1	0.188942	1
GO:0090430	caffeoyl-CoA: alcohol caffeoyl transferase activity	molecular_function	catalytic activity	1	3021	5	15989	0.2	0.64909	1
GO:0090440	abscisic acid transmembrane transporter activity	molecular_function	transporter activity	1	3021	4	15989	0.25	0.567318	1
GO:0090447	glycerol-3-phosphate 2-O-acyltransferase activity	molecular_function	catalytic activity	4	3021	8	15989	0.5	0.04665	1
GO:0090448	glucosinolate:proton symporter activity	molecular_function	transporter activity	2	3021	3	15989	0.666667	0.0935896	1
GO:0090704	nicotinate-O-glucosyltransferase activity	molecular_function	catalytic activity	1	3021	2	15989	0.5	0.342195	1
GO:0090729	toxin activity	molecular_function	toxin activity	2	3021	2	15989	1	0.0356896	1
GO:0097027	ubiquitin-protein transferase activator activity	molecular_function	molecular function regulator	4	3021	7	15989	0.571429	0.0273619	1
GO:0097718	disordered domain specific binding	molecular_function	binding	1	3021	2	15989	0.5	0.342195	1
GO:0102077	oleamide hydrolase activity	molecular_function	catalytic activity	1	3021	5	15989	0.2	0.64909	1
GO:0102078	methyl jasmonate methylesterase activity	molecular_function	catalytic activity	1	3021	2	15989	0.5	0.342195	1
GO:0102111	gibberellin A20,2-oxoglutarate:oxygen oxidoreductase activity	molecular_function	catalytic activity	1	3021	1	15989	1	0.188942	1
GO:0102158	very-long-chain 3-hydroxyacyl-CoA dehydratase activity	molecular_function	catalytic activity	1	3021	1	15989	1	0.188942	1
GO:0102202	soladodine glucosyltransferase activity	molecular_function	catalytic activity	2	3021	5	15989	0.4	0.240228	1
GO:0102203	brassicasterol glucosyltransferase activity	molecular_function	catalytic activity	2	3021	5	15989	0.4	0.240228	1
GO:0102205	cholesterol allpha-glucosyltransferase activity	molecular_function	catalytic activity	2	3021	5	15989	0.4	0.240228	1
GO:0102229	amylopectin maltohydrolase activity	molecular_function	catalytic activity	3	3021	8	15989	0.375	0.179215	1
GO:0102250	linear malto-oligosaccharide phosphorylase activity	molecular_function	catalytic activity	1	3021	4	15989	0.25	0.567318	1
GO:0102293	pheophytinase b activity	molecular_function	catalytic activity	1	3021	4	15989	0.25	0.567318	1
GO:0102311	8-hydroxygeraniol dehydrogenase activity	molecular_function	catalytic activity	2	3021	4	15989	0.5	0.164038	1
GO:0102336	3-oxo-arachidoyl-CoA synthase activity	molecular_function	catalytic activity	4	3021	20	15989	0.2	0.539126	1
GO:0102337	3-oxo-cerotoyl-CoA synthase activity	molecular_function	catalytic activity	4	3021	20	15989	0.2	0.539126	1
GO:0102338	3-oxo-lignoceronyl-CoA synthase activity	molecular_function	catalytic activity	4	3021	20	15989	0.2	0.539126	1
GO:0102339	3-oxo-arachidoyl-CoA reductase activity	molecular_function	catalytic activity	1	3021	2	15989	0.5	0.342195	1
GO:0102340	3-oxo-behenoyl-CoA reductase activity	molecular_function	catalytic activity	1	3021	2	15989	0.5	0.342195	1
GO:0102341	3-oxo-lignoceroyl-CoA reductase activity	molecular_function	catalytic activity	1	3021	2	15989	0.5	0.342195	1
GO:0102342	3-oxo-cerotoyl-CoA reductase activity	molecular_function	catalytic activity	1	3021	2	15989	0.5	0.342195	1
GO:0102343	3-hydroxy-arachidoyl-CoA dehydratase activity	molecular_function	catalytic activity	1	3021	1	15989	1	0.188942	1
GO:0102344	3-hydroxy-behenoyl-CoA dehydratase activity	molecular_function	catalytic activity	1	3021	1	15989	1	0.188942	1
GO:0102345	3-hydroxy-lignoceroyl-CoA dehydratase activity	molecular_function	catalytic activity	1	3021	1	15989	1	0.188942	1
GO:0102351	gamma-aminobutyrate transaminase (glyoxylate dependent) activity	molecular_function	catalytic activity	1	3021	4	15989	0.25	0.567318	1
GO:0102360	daphnetin 3-O-glucosyltransferase activity	molecular_function	catalytic activity	2	3021	5	15989	0.4	0.240228	1
GO:0102391	decanoate-CoA ligase activity	molecular_function	catalytic activity	3	3021	11	15989	0.272727	0.345903	1
GO:0102406	omega-hydroxypalmitate O-sinapoyl transferase activity	molecular_function	catalytic activity	1	3021	1	15989	1	0.188942	1
GO:0102419	sn-2-glycerol-3-phosphate omega-OH-C22:0-CoA acyl transferase activity	molecular_function	catalytic activity	2	3021	5	15989	0.4	0.240228	1
GO:0102420	sn-1-glycerol-3-phosphate C16:0-DCA-CoA acyl transferase activity	molecular_function	catalytic activity	2	3021	5	15989	0.4	0.240228	1
GO:0102425	myricetin 3-O-glucosyltransferase activity	molecular_function	catalytic activity	2	3021	5	15989	0.4	0.240228	1
GO:0102483	scopolin beta-glucosidase activity	molecular_function	catalytic activity	4	3021	14	15989	0.285714	0.264313	1
GO:0102485	dATP phosphohydrolase activity	molecular_function	catalytic activity	2	3021	8	15989	0.25	0.463819	1
GO:0102486	dCTP phosphohydrolase activity	molecular_function	catalytic activity	2	3021	8	15989	0.25	0.463819	1
GO:0102487	dUTP phosphohydrolase activity	molecular_function	catalytic activity	2	3021	8	15989	0.25	0.463819	1
GO:0102488	dTTP phosphohydrolase activity	molecular_function	catalytic activity	2	3021	8	15989	0.25	0.463819	1
GO:0102489	GTP phosphohydrolase activity	molecular_function	catalytic activity	2	3021	8	15989	0.25	0.463819	1
GO:0102490	8-oxo-dGTP phosphohydrolase activity	molecular_function	catalytic activity	2	3021	8	15989	0.25	0.463819	1
GO:0102491	dGTP phosphohydrolase activity	molecular_function	catalytic activity	2	3021	8	15989	0.25	0.463819	1
GO:0102499	SHG alpha-glucan phosphorylase activity	molecular_function	catalytic activity	1	3021	4	15989	0.25	0.567318	1
GO:0102549	1-18:1-2-16:0-monogalactosyldiacylglycerol lipase activity	molecular_function	catalytic activity	2	3021	3	15989	0.666667	0.0935896	1
GO:0102580	cyanidin 3-O-glucoside 2-O''-xylosyltransferase activity	molecular_function	catalytic activity	1	3021	3	15989	0.333333	0.466498	1
GO:0102652	gibberellin A9,2-oxoglutarate:oxygen oxidoreductase activity	molecular_function	catalytic activity	1	3021	1	15989	1	0.188942	1
GO:0102659	UDP-glucose: 4-methylthiobutylhydroximate S-glucosyltransferase activity	molecular_function	catalytic activity	1	3021	2	15989	0.5	0.342195	1
GO:0102721	ubiquinol:oxygen oxidoreductase activity	molecular_function	catalytic activity	3	3021	5	15989	0.6	0.0497518	1
GO:0102732	myo-inositol-1,2,3,4,6-heptakisphosphate 5-kinase activity	molecular_function	catalytic activity	1	3021	2	15989	0.5	0.342195	1
GO:0102756	very-long-chain 3-ketoacyl-CoA synthase activity	molecular_function	catalytic activity	4	3021	20	15989	0.2	0.539126	1
GO:0102786	stearoyl-[acp] desaturase activity	molecular_function	catalytic activity	1	3021	6	15989	0.166667	0.715413	1
GO:0102797	geranial:oxygen oxidoreductase activity	molecular_function	catalytic activity	5	3021	14	15989	0.357143	0.107143	1
GO:0102798	heptaldehyde:oxygen oxidoreductase activity	molecular_function	catalytic activity	5	3021	14	15989	0.357143	0.107143	1
GO:0102895	colneleate synthase activity	molecular_function	catalytic activity	1	3021	1	15989	1	0.188942	1
GO:0102911	(-)-secoisolariciresinol dehydrogenase activity	molecular_function	catalytic activity	3	3021	9	15989	0.333333	0.23298	1
GO:0102924	gibberellin A44,2-oxoglutarate:oxygen oxidoreductase activity	molecular_function	catalytic activity	1	3021	1	15989	1	0.188942	1
GO:0102953	hypoglycin A gamma-glutamyl transpeptidase activity	molecular_function	catalytic activity	1	3021	2	15989	0.5	0.342195	1
GO:0102965	alcohol-forming fatty acyl-CoA reductase activity	molecular_function	catalytic activity	3	3021	10	15989	0.3	0.289051	1
GO:0102966	arachidoyl-CoA:1-dodecanol O-acyltransferase activity	molecular_function	catalytic activity	1	3021	7	15989	0.142857	0.769204	1
GO:0102970	7-deoxyloganetic acid glucosyltransferase activity	molecular_function	catalytic activity	1	3021	5	15989	0.2	0.64909	1
GO:0102985	Delta12-fatty-acid desaturase activity	molecular_function	catalytic activity	5	3021	6	15989	0.833333	0.00121433	1
GO:0103007	indole-3-acetate carboxyl methyltransferase activity	molecular_function	catalytic activity	1	3021	2	15989	0.5	0.342195	1
GO:0103053	1-ethyladenine demethylase activity	molecular_function	catalytic activity	1	3021	2	15989	0.5	0.342195	1
GO:0103066	4alpha-carboxy-4beta-methyl-5alpha-cholesta-8-en-3beta-ol:NAD(P)+ 3-oxidoreductase (decarboxylating) activity	molecular_function	catalytic activity	2	3021	4	15989	0.5	0.164038	1
GO:0103067	4alpha-carboxy-5alpha-cholesta-8-en-3beta-ol:NAD(P)+ 3-dehydrogenase (decarboxylating) activity	molecular_function	catalytic activity	2	3021	4	15989	0.5	0.164038	1
GO:0103068	leukotriene C4 gamma-glutamyl transferase activity	molecular_function	catalytic activity	1	3021	2	15989	0.5	0.342195	1
GO:0103073	anandamide amidohydrolase activity	molecular_function	catalytic activity	1	3021	5	15989	0.2	0.64909	1
GO:0103075	indole-3-pyruvate monooxygenase activity	molecular_function	catalytic activity	1	3021	3	15989	0.333333	0.466498	1
GO:0103095	wax ester synthase activity	molecular_function	catalytic activity	1	3021	7	15989	0.142857	0.769204	1
GO:0103099	UDP-glucose:5-methylthiopentylhydroximate S-glucosyltransferase activity	molecular_function	catalytic activity	1	3021	2	15989	0.5	0.342195	1
GO:0103100	UDP-glucose: 6-methylthiohexylhydroximate S-glucosyltransferase activity	molecular_function	catalytic activity	1	3021	2	15989	0.5	0.342195	1
GO:0103101	UDP-glucose:7-methylthioheptylhydroximate S-glucosyltransferase activity	molecular_function	catalytic activity	1	3021	2	15989	0.5	0.342195	1
GO:0103102	UDP-glucose:8-methylthiooctylhydroximate S-glucosyltransferase activity	molecular_function	catalytic activity	1	3021	2	15989	0.5	0.342195	1
GO:0103103	UDP-glucose: 9-methylthiononylhydroximate S-glucosyltransferase activity	molecular_function	catalytic activity	1	3021	2	15989	0.5	0.342195	1
GO:0106144	fraxetin 5-hydroxylase activity	molecular_function	catalytic activity	3	3021	5	15989	0.6	0.0497518	1
GO:0106145	scopoletin 8-hydroxylase activity	molecular_function	catalytic activity	1	3021	1	15989	1	0.188942	1
GO:0106149	indole-3-carbonyl nitrile 4-hydroxylase activity	molecular_function	catalytic activity	1	3021	2	15989	0.5	0.342195	1
GO:0120013	intermembrane lipid transfer activity	molecular_function	transporter activity	1	3021	5	15989	0.2	0.64909	1
GO:0120091	jasmonic acid hydrolase	molecular_function	catalytic activity	3	3021	8	15989	0.375	0.179215	1
GO:0140078	class I DNA-(apurinic or apyrimidinic site) endonuclease activity	molecular_function	catalytic activity	1	3021	7	15989	0.142857	0.769204	1
GO:1901974	glycerate transmembrane transporter activity	molecular_function	transporter activity	1	3021	1	15989	1	0.188942	1
GO:1902387	ceramide 1-phosphate binding	molecular_function	binding	1	3021	4	15989	0.25	0.567318	1
GO:1902388	ceramide 1-phosphate transporter activity	molecular_function	transporter activity	1	3021	4	15989	0.25	0.567318	1
GO:1902417	(+)-abscisic acid D-glucopyranosyl ester transmembrane transporter activity	molecular_function	transporter activity	1	3021	2	15989	0.5	0.342195	1
GO:1990135	flavonoid sulfotransferase activity	molecular_function	catalytic activity	1	3021	13	15989	0.0769231	0.934358	1
GO:1990137	plant seed peroxidase activity	molecular_function	catalytic activity	2	3021	6	15989	0.333333	0.317478	1
GO:1990404	protein ADP-ribosylase activity	molecular_function	catalytic activity	1	3021	5	15989	0.2	0.64909	1
GO:1990465	aldehyde oxygenase (deformylating) activity	molecular_function	catalytic activity	4	3021	10	15989	0.4	0.102147	1
GO:1990714	hydroxyproline O-galactosyltransferase activity	molecular_function	catalytic activity	1	3021	6	15989	0.166667	0.715413	1
GO:1990837	sequence-specific double-stranded DNA binding	molecular_function	binding	1	3021	2	15989	0.5	0.342195	1
GO:1990886	3,4-dihydroxy-5-polyprenylbenzoic acid O-methyltransferase activity	molecular_function	catalytic activity	1	3021	1	15989	1	0.188942	1

## Sheet: Level
Gene ID	Gene Symbol	GO_CFP Term	GO_CFP Term Level1	GO_CFP Term Level2
101251175	LOC101251175	[Cellular Component]---GO:0005737///cytoplasm+++[Molecular Function]---GO:0009055///electron transfer activity+++GO:0015035///protein disulfide oxidoreductase activity+++GO:0046872///metal ion binding+++GO:0051537///2 iron, 2 sulfur cluster binding+++[Biological Process]---GO:0045454///cell redox homeostasis	cellular_component+++molecular_function+++biological_process	[Cellular Component]---cell part+++cell+++[Molecular Function]---catalytic activity+++binding+++[Biological Process]---regulation of biological process+++cellular process+++biological regulation
104649491	LOC104649491	[Cellular Component]---GO:0005774///vacuolar membrane+++GO:0005886///plasma membrane+++GO:0016021///integral component of membrane+++[Molecular Function]---GO:0015081///sodium ion transmembrane transporter activity+++GO:0015385///sodium:proton antiporter activity+++GO:0015386///potassium:proton antiporter activity+++[Biological Process]---GO:0009651///response to salt stress+++GO:0051453///regula…	cellular_component+++molecular_function+++biological_process	[Cellular Component]---membrane+++organelle+++cell part+++cell+++organelle part+++membrane part+++[Molecular Function]---transporter activity+++[Biological Process]---response to stimulus+++cellular process+++biological regulation+++localization
101261414	LOC101261414	[Cellular Component]---GO:0005634///nucleus+++GO:0005737///cytoplasm+++GO:0005886///plasma membrane+++[Molecular Function]---GO:0004864///protein phosphatase inhibitor activity+++GO:0010427///abscisic acid binding+++GO:0038023///signaling receptor activity+++GO:0042803///protein homodimerization activity+++[Biological Process]---GO:0009738///abscisic acid-activated signaling pathway+++GO:0080163/…	cellular_component+++molecular_function+++biological_process	[Cellular Component]---organelle+++cell part+++cell+++membrane+++[Molecular Function]---molecular function regulator+++binding+++molecular transducer activity+++[Biological Process]---regulation of biological process+++response to stimulus+++signaling+++cellular process+++biological regulation+++metabolic process
101261415	LOC101261415	[Cellular Component]---GO:0005576///extracellular region+++GO:0005618///cell wall+++[Molecular Function]---GO:0030599///pectinesterase activity+++GO:0045330///aspartyl esterase activity+++GO:0046910///pectinesterase inhibitor activity+++[Biological Process]---GO:0009617///response to bacterium+++GO:0042545///cell wall modification+++GO:0045490///pectin catabolic process	cellular_component+++molecular_function+++biological_process	[Cellular Component]---extracellular region+++cell part+++cell+++[Molecular Function]---catalytic activity+++molecular function regulator+++[Biological Process]---response to stimulus+++multi-organism process+++cellular process+++cellular component organization or biogenesis+++metabolic process
101259880	LOC101259880	[Cellular Component]---GO:0005774///vacuolar membrane+++GO:0005856///cytoskeleton+++GO:0031965///nuclear membrane+++[Molecular Function]---GO:0051015///actin filament binding	cellular_component+++molecular_function	[Cellular Component]---membrane+++organelle+++cell part+++cell+++organelle part+++[Molecular Function]---binding
101249643	LOC101249643	[Molecular Function]---GO:0017112///Rab guanyl-nucleotide exchange factor activity+++GO:0035091///phosphatidylinositol binding+++GO:0046872///metal ion binding+++GO:0070300///phosphatidic acid binding	molecular_function	[Molecular Function]---binding+++molecular function regulator
101256318	LOC101256318	[Cellular Component]---GO:0016021///integral component of membrane+++[Molecular Function]---GO:0016627///oxidoreductase activity, acting on the CH-CH group of donors+++[Biological Process]---GO:0006629///lipid metabolic process	cellular_component+++molecular_function+++biological_process	[Cellular Component]---membrane+++membrane part+++[Molecular Function]---catalytic activity+++[Biological Process]---metabolic process
101254779	LOC101254779	[Cellular Component]---GO:0005634///nucleus+++GO:0005663///DNA replication factor C complex+++GO:0009360///DNA polymerase III complex+++[Molecular Function]---GO:0003677///DNA binding+++GO:0003887///DNA-directed DNA polymerase activity+++GO:0005524///ATP binding+++[Biological Process]---GO:0006261///DNA-dependent DNA replication	cellular_component+++molecular_function+++biological_process	[Cellular Component]---organelle+++cell part+++cell+++protein-containing complex+++organelle part+++[Molecular Function]---binding+++catalytic activity+++[Biological Process]---metabolic process+++cellular process
101259886	LOC101259886	[Cellular Component]---GO:0005886///plasma membrane+++GO:0016021///integral component of membrane+++[Molecular Function]---GO:0004674///protein serine/threonine kinase activity+++GO:0004675///transmembrane receptor protein serine/threonine kinase activity+++GO:0005524///ATP binding+++GO:0016301///kinase activity+++[Biological Process]---GO:0006468///protein phosphorylation+++GO:0010068///protoder…	cellular_component+++molecular_function+++biological_process	[Cellular Component]---membrane+++cell part+++cell+++membrane part+++[Molecular Function]---catalytic activity+++molecular transducer activity+++binding+++[Biological Process]---metabolic process+++cellular process+++developmental process+++reproduction+++reproductive process+++multicellular organismal process
101259885	LOC101259885	[Molecular Function]---GO:0046872///metal ion binding+++GO:0051213///dioxygenase activity	molecular_function	[Molecular Function]---binding+++catalytic activity
101254785	LOC101254785	[Cellular Component]---GO:0005634///nucleus+++[Biological Process]---GO:0000160///phosphorelay signal transduction system+++GO:0048511///rhythmic process	cellular_component+++biological_process	[Cellular Component]---organelle+++cell part+++cell+++[Biological Process]---regulation of biological process+++response to stimulus+++signaling+++cellular process+++biological regulation+++rhythmic process
101259884	ABCG46	[Cellular Component]---GO:0005886///plasma membrane+++GO:0016021///integral component of membrane+++[Molecular Function]---GO:0005524///ATP binding+++GO:0016887///ATPase activity+++[Biological Process]---GO:0006952///defense response	cellular_component+++molecular_function+++biological_process	[Cellular Component]---membrane+++cell part+++cell+++membrane part+++[Molecular Function]---binding+++catalytic activity+++[Biological Process]---response to stimulus
101259882	LOC101259882	[Molecular Function]---GO:0016627///oxidoreductase activity, acting on the CH-CH group of donors+++[Biological Process]---GO:0043693///monoterpene biosynthetic process	molecular_function+++biological_process	[Molecular Function]---catalytic activity+++[Biological Process]---metabolic process+++cellular process
101261419	LOC101261419	[Cellular Component]---GO:0005886///plasma membrane+++GO:0031225///anchored component of membrane+++[Biological Process]---GO:0009834///plant-type secondary cell wall biogenesis	cellular_component+++biological_process	[Cellular Component]---membrane+++cell part+++cell+++membrane part+++[Biological Process]---cellular process+++cellular component organization or biogenesis
543733	HY5	[Cellular Component]---GO:0005634///nucleus+++[Molecular Function]---GO:0003677///DNA binding+++GO:0003700///DNA-binding transcription factor activity+++GO:0043565///sequence-specific DNA binding+++[Biological Process]---GO:0006355///regulation of transcription, DNA-templated+++GO:0009585///red, far-red light phototransduction+++GO:0010017///red or far-red light signaling pathway+++GO:0010099///r…	cellular_component+++molecular_function+++biological_process	[Cellular Component]---organelle+++cell part+++cell+++[Molecular Function]---binding+++transcription regulator activity+++[Biological Process]---metabolic process+++regulation of biological process+++cellular process+++biological regulation+++response to stimulus+++signaling+++developmental process+++multicellular organismal process
101261420	LOC101261420	[Cellular Component]---GO:0005774///vacuolar membrane+++GO:0016021///integral component of membrane+++[Molecular Function]---GO:0004427///inorganic diphosphatase activity+++GO:0009678///hydrogen-translocating pyrophosphatase activity+++GO:0046872///metal ion binding+++[Biological Process]---GO:1902600///proton transmembrane transport	cellular_component+++molecular_function+++biological_process	[Cellular Component]---membrane+++organelle+++cell part+++cell+++organelle part+++membrane part+++[Molecular Function]---catalytic activity+++transporter activity+++binding+++[Biological Process]---localization
104646699	LOC104646699	[Cellular Component]---GO:0005886///plasma membrane+++GO:0016021///integral component of membrane	cellular_component	[Cellular Component]---membrane+++cell part+++cell+++membrane part
101261422	LOC101261422	[Cellular Component]---GO:0009507///chloroplast+++GO:0009535///chloroplast thylakoid membrane+++GO:0009706///chloroplast inner membrane+++GO:0042651///thylakoid membrane+++[Molecular Function]---GO:0005506///iron ion binding+++GO:0010277///chlorophyllide a oxygenase [overall] activity+++GO:0051537///2 iron, 2 sulfur cluster binding+++[Biological Process]---GO:0015995///chlorophyll biosynthetic pr…	cellular_component+++molecular_function+++biological_process	[Cellular Component]---organelle+++cell part+++cell+++membrane+++organelle part+++[Molecular Function]---binding+++catalytic activity+++[Biological Process]---metabolic process+++cellular process
101261423	LOC101261423	[Cellular Component]---GO:0005634///nucleus+++[Molecular Function]---GO:0003677///DNA binding+++GO:0003700///DNA-binding transcription factor activity+++[Biological Process]---GO:0009834///plant-type secondary cell wall biogenesis+++GO:0010628///positive regulation of gene expression+++GO:0045893///positive regulation of transcription, DNA-templated+++GO:0048829///root cap development	cellular_component+++molecular_function+++biological_process	[Cellular Component]---organelle+++cell part+++cell+++[Molecular Function]---binding+++transcription regulator activity+++[Biological Process]---cellular process+++cellular component organization or biogenesis+++metabolic process+++regulation of biological process+++positive regulation of biological process+++biological regulation+++developmental process+++multicellular organismal process
101268737	LOC101268737	[Cellular Component]---GO:0000932///P-body+++GO:0005634///nucleus+++GO:0030015///CCR4-NOT core complex+++[Molecular Function]---GO:0003723///RNA binding+++GO:0004535///poly(A)-specific ribonuclease activity+++GO:0008408///3'-5' exonuclease activity+++GO:0046872///metal ion binding+++[Biological Process]---GO:0000289///nuclear-transcribed mRNA poly(A) tail shortening+++GO:0017148///negative regula…	cellular_component+++molecular_function+++biological_process	[Cellular Component]---organelle+++cell part+++protein-containing complex+++cell+++[Molecular Function]---binding+++catalytic activity+++[Biological Process]---metabolic process+++regulation of biological process+++negative regulation of biological process+++cellular process+++biological regulation+++response to stimulus+++multi-organism process
543731	sus3	[Molecular Function]---GO:0016157///sucrose synthase activity+++GO:0016740///transferase activity+++GO:0016757///transferase activity, transferring glycosyl groups+++[Biological Process]---GO:0005985///sucrose metabolic process	molecular_function+++biological_process	[Molecular Function]---catalytic activity+++[Biological Process]---metabolic process+++cellular process
101268738	LOC101268738	[Molecular Function]---GO:0030246///carbohydrate binding	molecular_function	[Molecular Function]---binding
543730	LOC543730	[Cellular Component]---GO:0005634///nucleus+++[Biological Process]---GO:0007049///cell cycle+++GO:0051301///cell division	cellular_component+++biological_process	[Cellular Component]---organelle+++cell part+++cell+++[Biological Process]---cellular process
101251187	LOC101251187	[Cellular Component]---GO:0005737///cytoplasm+++[Molecular Function]---GO:0009055///electron transfer activity+++GO:0015035///protein disulfide oxidoreductase activity+++[Biological Process]---GO:0000122///negative regulation of transcription by RNA polymerase II+++GO:0045454///cell redox homeostasis	cellular_component+++molecular_function+++biological_process	[Cellular Component]---cell part+++cell+++[Molecular Function]---catalytic activity+++[Biological Process]---metabolic process+++regulation of biological process+++negative regulation of biological process+++cellular process+++biological regulation
101248145	LOC101248145	[Cellular Component]---GO:0016021///integral component of membrane+++[Molecular Function]---GO:0004497///monooxygenase activity+++GO:0005506///iron ion binding+++GO:0016705///oxidoreductase activity, acting on paired donors, with incorporation or reduction of molecular oxygen+++GO:0020037///heme binding	cellular_component+++molecular_function	[Cellular Component]---membrane+++membrane part+++[Molecular Function]---catalytic activity+++binding
543728	ht2	[Cellular Component]---GO:0005886///plasma membrane+++GO:0005887///integral component of plasma membrane+++GO:0009506///plasmodesma+++GO:0016020///membrane+++GO:0016021///integral component of membrane+++[Molecular Function]---GO:0005215///transporter activity+++GO:0005351///carbohydrate:proton symporter activity+++GO:0005358///high-affinity glucose:proton symporter activity+++GO:0009679///hexose…	cellular_component+++molecular_function+++biological_process	[Cellular Component]---membrane+++cell part+++cell+++membrane part+++cell junction+++symplast+++[Molecular Function]---transporter activity+++[Biological Process]---localization+++response to stimulus
101261402	LOC101261402	[Cellular Component]---GO:0005634///nucleus+++GO:0005829///cytosol+++[Molecular Function]---GO:0003979///UDP-glucose 6-dehydrogenase activity+++GO:0051287///NAD binding+++[Biological Process]---GO:0006024///glycosaminoglycan biosynthetic process+++GO:0006065///UDP-glucuronate biosynthetic process	cellular_component+++molecular_function+++biological_process	[Cellular Component]---organelle+++cell part+++cell+++[Molecular Function]---catalytic activity+++binding+++[Biological Process]---metabolic process+++cellular process
101261403	LOC101261403	[Cellular Component]---GO:0005634///nucleus+++GO:0005737///cytoplasm+++[Molecular Function]---GO:0003676///nucleic acid binding+++GO:0008408///3'-5' exonuclease activity+++GO:0046872///metal ion binding	cellular_component+++molecular_function	[Cellular Component]---organelle+++cell part+++cell+++[Molecular Function]---binding+++catalytic activity
543724	exp18	[Cellular Component]---GO:0005576///extracellular region+++GO:0005618///cell wall+++GO:0016020///membrane+++[Biological Process]---GO:0009664///plant-type cell wall organization+++GO:0071555///cell wall organization	cellular_component+++biological_process	[Cellular Component]---extracellular region+++cell part+++cell+++membrane+++[Biological Process]---cellular process+++cellular component organization or biogenesis
101257896	sbt4b	[Molecular Function]---GO:0004252///serine-type endopeptidase activity+++GO:0016787///hydrolase activity+++[Biological Process]---GO:0006508///proteolysis	molecular_function+++biological_process	[Molecular Function]---catalytic activity+++[Biological Process]---metabolic process
101251185	LOC101251185	[Cellular Component]---GO:0005829///cytosol+++[Molecular Function]---GO:0003824///catalytic activity+++GO:0004351///glutamate decarboxylase activity+++GO:0016829///lyase activity+++GO:0016831///carboxy-lyase activity+++GO:0030170///pyridoxal phosphate binding+++[Biological Process]---GO:0006536///glutamate metabolic process+++GO:0006538///glutamate catabolic process+++GO:0019752///carboxylic acid…	cellular_component+++molecular_function+++biological_process	[Cellular Component]---cell part+++cell+++[Molecular Function]---catalytic activity+++binding+++[Biological Process]---metabolic process+++cellular process
101244590	LOC101244590	[Cellular Component]---GO:0009535///chloroplast thylakoid membrane+++GO:0016021///integral component of membrane+++GO:0031969///chloroplast membrane+++[Molecular Function]---GO:0008237///metallopeptidase activity	cellular_component+++molecular_function	[Cellular Component]---membrane+++organelle+++cell part+++cell+++organelle part+++membrane part+++[Molecular Function]---catalytic activity
101257892	LOC101257892	[Molecular Function]---GO:0016707///gibberellin 3-beta-dioxygenase activity+++GO:0046872///metal ion binding+++[Biological Process]---GO:0009686///gibberellin biosynthetic process	molecular_function+++biological_process	[Molecular Function]---catalytic activity+++binding+++[Biological Process]---metabolic process+++cellular process+++biological regulation
101248140	LOC101248140	[Cellular Component]---GO:0009507///chloroplast+++GO:0009534///chloroplast thylakoid+++GO:0009535///chloroplast thylakoid membrane+++GO:0009579///thylakoid+++GO:0009941///chloroplast envelope+++GO:0010287///plastoglobule+++GO:0016021///integral component of membrane	cellular_component	[Cellular Component]---organelle+++cell part+++cell+++organelle part+++membrane+++membrane part
101257899	LOC101257899	[Cellular Component]---GO:0005576///extracellular region+++GO:0009570///chloroplast stroma+++[Molecular Function]---GO:0016788///hydrolase activity, acting on ester bonds+++[Biological Process]---GO:0016042///lipid catabolic process	cellular_component+++molecular_function+++biological_process	[Cellular Component]---extracellular region+++organelle+++cell part+++cell+++organelle part+++[Molecular Function]---catalytic activity+++[Biological Process]---metabolic process
101268729	LOC101268729	[Cellular Component]---GO:0005739///mitochondrion+++[Molecular Function]---GO:0008453///alanine-glyoxylate transaminase activity+++GO:0030170///pyridoxal phosphate binding+++[Biological Process]---GO:0009853///photorespiration+++GO:0043562///cellular response to nitrogen levels	cellular_component+++molecular_function+++biological_process	[Cellular Component]---organelle+++cell part+++cell+++[Molecular Function]---catalytic activity+++binding+++[Biological Process]---metabolic process+++cellular process+++response to stimulus
101261413	LOC101261413	[Cellular Component]---GO:0005829///cytosol+++[Molecular Function]---GO:0004489///methylenetetrahydrofolate reductase (NAD(P)H) activity+++GO:0071949///FAD binding+++[Biological Process]---GO:0006730///one-carbon metabolic process+++GO:0009086///methionine biosynthetic process+++GO:0035999///tetrahydrofolate interconversion	cellular_component+++molecular_function+++biological_process	[Cellular Component]---cell part+++cell+++[Molecular Function]---catalytic activity+++binding+++[Biological Process]---metabolic process+++cellular process
104649460	LOC104649460	[Cellular Component]---GO:0016021///integral component of membrane+++[Molecular Function]---GO:0016740///transferase activity+++GO:0030247///polysaccharide binding+++GO:0046872///metal ion binding+++[Biological Process]---GO:0016567///protein ubiquitination	cellular_component+++molecular_function+++biological_process	[Cellular Component]---membrane+++membrane part+++[Molecular Function]---catalytic activity+++binding+++[Biological Process]---metabolic process+++cellular process
112940025	LOC112940025	[Cellular Component]---GO:0005777///peroxisome+++[Molecular Function]---GO:0047760///butyrate-CoA ligase activity+++[Biological Process]---GO:0019605///butyrate metabolic process	cellular_component+++molecular_function+++biological_process	[Cellular Component]---organelle+++cell part+++cell+++[Molecular Function]---catalytic activity+++[Biological Process]---metabolic process+++cellular process
101249625	LOC101249625	[Molecular Function]---GO:0005509///calcium ion binding	molecular_function	[Molecular Function]---binding
101251152	LOC101251152	[Cellular Component]---GO:0005886///plasma membrane+++GO:0009705///plant-type vacuole membrane+++GO:0016021///integral component of membrane+++[Molecular Function]---GO:0015112///nitrate transmembrane transporter activity+++[Biological Process]---GO:0015706///nitrate transport+++GO:0042128///nitrate assimilation+++GO:0071249///cellular response to nitrate	cellular_component+++molecular_function+++biological_process	[Cellular Component]---membrane+++cell part+++cell+++organelle+++organelle part+++membrane part+++[Molecular Function]---transporter activity+++[Biological Process]---localization+++metabolic process+++cellular process+++response to stimulus
101244544	LOC101244544	[Cellular Component]---GO:0009941///chloroplast envelope+++[Molecular Function]---GO:0016491///oxidoreductase activity	cellular_component+++molecular_function	[Cellular Component]---organelle+++cell part+++cell+++organelle part+++[Molecular Function]---catalytic activity
101256297	LOC101256297	[Cellular Component]---GO:0005739///mitochondrion+++GO:0005886///plasma membrane+++GO:0016021///integral component of membrane+++GO:0031966///mitochondrial membrane+++[Molecular Function]---GO:0004674///protein serine/threonine kinase activity+++GO:0005524///ATP binding+++[Biological Process]---GO:0002215///defense response to nematode+++GO:0009825///multidimensional cell growth+++GO:0009845///se…	cellular_component+++molecular_function+++biological_process	[Cellular Component]---organelle+++cell part+++cell+++membrane+++membrane part+++organelle part+++[Molecular Function]---catalytic activity+++binding+++[Biological Process]---response to stimulus+++multi-organism process+++growth+++cellular process+++developmental process+++multicellular organismal process
101246110	LOC101246110	[Cellular Component]---GO:0005886///plasma membrane+++GO:0016021///integral component of membrane+++[Molecular Function]---GO:0004674///protein serine/threonine kinase activity+++GO:0005524///ATP binding	cellular_component+++molecular_function	[Cellular Component]---membrane+++cell part+++cell+++membrane part+++[Molecular Function]---catalytic activity+++binding
101257875	LOC101257875	[Cellular Component]---GO:0009507///chloroplast+++[Molecular Function]---GO:0004497///monooxygenase activity+++GO:0016984///ribulose-bisphosphate carboxylase activity+++[Biological Process]---GO:0009853///photorespiration+++GO:0019253///reductive pentose-phosphate cycle	cellular_component+++molecular_function+++biological_process	[Cellular Component]---organelle+++cell part+++cell+++[Molecular Function]---catalytic activity+++[Biological Process]---metabolic process+++cellular process
101246119	LOC101246119	[Cellular Component]---GO:0005886///plasma membrane+++GO:0016021///integral component of membrane+++[Molecular Function]---GO:0022857///transmembrane transporter activity	cellular_component+++molecular_function	[Cellular Component]---membrane+++cell part+++cell+++membrane part+++[Molecular Function]---transporter activity
101246116	LOC101246116	[Molecular Function]---GO:0004353///glutamate dehydrogenase [NAD(P)+] activity+++[Biological Process]---GO:0006520///cellular amino acid metabolic process	molecular_function+++biological_process	[Molecular Function]---catalytic activity+++[Biological Process]---metabolic process+++cellular process
101254766	LOC101254766	[Cellular Component]---GO:0005634///nucleus+++[Molecular Function]---GO:0003700///DNA-binding transcription factor activity+++GO:0043565///sequence-specific DNA binding+++[Biological Process]---GO:0045893///positive regulation of transcription, DNA-templated	cellular_component+++molecular_function+++biological_process	[Cellular Component]---organelle+++cell part+++cell+++[Molecular Function]---transcription regulator activity+++binding+++[Biological Process]---metabolic process+++regulation of biological process+++positive regulation of biological process+++cellular process+++biological regulation
101257887	LOC101257887	[Cellular Component]---GO:0048046///apoplast+++[Molecular Function]---GO:0005507///copper ion binding+++GO:0016491///oxidoreductase activity+++GO:0052716///hydroquinone:oxygen oxidoreductase activity+++[Biological Process]---GO:0009698///phenylpropanoid metabolic process+++GO:0009809///lignin biosynthetic process+++GO:0046274///lignin catabolic process	cellular_component+++molecular_function+++biological_process	[Cellular Component]---extracellular region+++[Molecular Function]---binding+++catalytic activity+++[Biological Process]---metabolic process+++cellular process
101261393	TMT1	[Cellular Component]---GO:0005887///integral component of plasma membrane+++[Molecular Function]---GO:0005366///myo-inositol:proton symporter activity	cellular_component+++molecular_function	[Cellular Component]---membrane+++cell part+++membrane part+++cell+++[Molecular Function]---transporter activity
101261397	LOC101261397	[Cellular Component]---GO:0009507///chloroplast+++[Molecular Function]---GO:0016790///thiolester hydrolase activity+++[Biological Process]---GO:0006633///fatty acid biosynthetic process	cellular_component+++molecular_function+++biological_process	[Cellular Component]---organelle+++cell part+++cell+++[Molecular Function]---catalytic activity+++[Biological Process]---metabolic process+++cellular process
101261398	LOC101261398	[Cellular Component]---GO:0005618///cell wall+++GO:0048046///apoplast+++[Molecular Function]---GO:0004866///endopeptidase inhibitor activity	cellular_component+++molecular_function	[Cellular Component]---cell part+++cell+++extracellular region+++[Molecular Function]---molecular function regulator
101243873	LOC101243873	[Cellular Component]---GO:0016021///integral component of membrane+++[Molecular Function]---GO:0015267///channel activity	cellular_component+++molecular_function	[Cellular Component]---membrane+++membrane part+++[Molecular Function]---transporter activity
104646641	LOC104646641	[Cellular Component]---GO:0005634///nucleus+++GO:0005829///cytosol+++[Molecular Function]---GO:0003677///DNA binding+++GO:0046872///metal ion binding+++GO:0046983///protein dimerization activity+++[Biological Process]---GO:0009791///post-embryonic development	cellular_component+++molecular_function+++biological_process	[Cellular Component]---organelle+++cell part+++cell+++[Molecular Function]---binding+++[Biological Process]---developmental process+++multicellular organismal process
101243894	LOC101243894	[Cellular Component]---GO:0005634///nucleus+++GO:0005737///cytoplasm+++GO:0005886///plasma membrane+++[Molecular Function]---GO:0004674///protein serine/threonine kinase activity+++GO:0005524///ATP binding+++[Biological Process]---GO:0006468///protein phosphorylation+++GO:0006970///response to osmotic stress+++GO:0009651///response to salt stress+++GO:0009737///response to abscisic acid+++GO:0035…	cellular_component+++molecular_function+++biological_process	[Cellular Component]---organelle+++cell part+++cell+++membrane+++[Molecular Function]---catalytic activity+++binding+++[Biological Process]---metabolic process+++cellular process+++response to stimulus+++regulation of biological process+++signaling+++biological regulation
101266721	LOC101266721	[Cellular Component]---GO:0005634///nucleus+++[Biological Process]---GO:0009738///abscisic acid-activated signaling pathway+++GO:0045892///negative regulation of transcription, DNA-templated	cellular_component+++biological_process	[Cellular Component]---organelle+++cell part+++cell+++[Biological Process]---regulation of biological process+++response to stimulus+++signaling+++cellular process+++biological regulation+++metabolic process+++negative regulation of biological process
101246126	LOC101246126	[Cellular Component]---GO:0005634///nucleus+++[Biological Process]---GO:0016567///protein ubiquitination	cellular_component+++biological_process	[Cellular Component]---organelle+++cell part+++cell+++[Biological Process]---metabolic process+++cellular process
101256283	LOC101256283	[Cellular Component]---GO:0005634///nucleus+++[Molecular Function]---GO:0001158///enhancer sequence-specific DNA binding+++GO:0003700///DNA-binding transcription factor activity+++GO:0043565///sequence-specific DNA binding+++GO:0044212///transcription regulatory region DNA binding+++[Biological Process]---GO:0030154///cell differentiation+++GO:0045892///negative regulation of transcription, DNA-t…	cellular_component+++molecular_function+++biological_process	[Cellular Component]---organelle+++cell part+++cell+++[Molecular Function]---binding+++transcription regulator activity+++[Biological Process]---developmental process+++cellular process+++metabolic process+++regulation of biological process+++negative regulation of biological process+++biological regulation+++response to stimulus+++positive regulation of biological process+++cellular component or…
101257867	LOC101257867	[Cellular Component]---GO:0005789///endoplasmic reticulum membrane+++GO:0016021///integral component of membrane+++[Molecular Function]---GO:0005506///iron ion binding+++GO:0016709///oxidoreductase activity, acting on paired donors, with incorporation or reduction of molecular oxygen, NAD(P)H as one donor, and incorporation of one atom of oxygen+++GO:0020037///heme binding+++[Biological Process]-…	cellular_component+++molecular_function+++biological_process	[Cellular Component]---organelle+++membrane+++cell part+++membrane part+++cell+++organelle part+++[Molecular Function]---binding+++catalytic activity+++[Biological Process]---metabolic process+++cellular process
101251158	LOC101251158	[Cellular Component]---GO:0005634///nucleus+++[Molecular Function]---GO:0003700///DNA-binding transcription factor activity+++GO:0043565///sequence-specific DNA binding+++[Biological Process]---GO:0009733///response to auxin+++GO:0045893///positive regulation of transcription, DNA-templated	cellular_component+++molecular_function+++biological_process	[Cellular Component]---organelle+++cell part+++cell+++[Molecular Function]---transcription regulator activity+++binding+++[Biological Process]---response to stimulus+++metabolic process+++regulation of biological process+++positive regulation of biological process+++cellular process+++biological regulation
101246132	LOC101246132	[Cellular Component]---GO:0005737///cytoplasm+++GO:0005829///cytosol+++GO:0009507///chloroplast+++GO:0009570///chloroplast stroma+++[Molecular Function]---GO:0008047///enzyme activator activity+++GO:0015035///protein disulfide oxidoreductase activity+++GO:0016671///oxidoreductase activity, acting on a sulfur group of donors, disulfide as acceptor+++GO:0047134///protein-disulfide reductase activit…	cellular_component+++molecular_function+++biological_process	[Cellular Component]---cell part+++cell+++organelle+++organelle part+++[Molecular Function]---molecular function regulator+++catalytic activity+++[Biological Process]---metabolic process+++biological regulation+++regulation of biological process+++cellular process
101256288	LOC101256288	[Cellular Component]---GO:0005737///cytoplasm+++GO:0005813///centrosome+++GO:0005880///nuclear microtubule+++[Biological Process]---GO:0007098///centrosome cycle+++GO:0051225///spindle assembly	cellular_component+++biological_process	[Cellular Component]---cell part+++cell+++organelle+++organelle part+++supramolecular complex+++[Biological Process]---cellular process+++cellular component organization or biogenesis
101257871	LOC101257871	[Cellular Component]---GO:0005576///extracellular region+++GO:0005773///vacuole+++GO:0005777///peroxisome+++[Molecular Function]---GO:0004185///serine-type carboxypeptidase activity+++[Biological Process]---GO:0019748///secondary metabolic process	cellular_component+++molecular_function+++biological_process	[Cellular Component]---extracellular region+++organelle+++cell part+++cell+++[Molecular Function]---catalytic activity+++[Biological Process]---metabolic process
101261380	LOC101261380	[Cellular Component]---GO:0043231///intracellular membrane-bounded organelle+++[Molecular Function]---GO:0008194///UDP-glycosyltransferase activity+++GO:0080043///quercetin 3-O-glucosyltransferase activity+++GO:0080044///quercetin 7-O-glucosyltransferase activity	cellular_component+++molecular_function	[Cellular Component]---organelle+++cell part+++cell+++[Molecular Function]---catalytic activity
109121376	LOC109121376	[Cellular Component]---GO:0005773///vacuole+++[Molecular Function]---GO:0003796///lysozyme activity+++GO:0004568///chitinase activity+++[Biological Process]---GO:0000272///polysaccharide catabolic process+++GO:0006032///chitin catabolic process	cellular_component+++molecular_function+++biological_process	[Cellular Component]---organelle+++cell part+++cell+++[Molecular Function]---catalytic activity+++[Biological Process]---metabolic process+++cellular process
101261382	LOC101261382	[Cellular Component]---GO:0005829///cytosol+++[Biological Process]---GO:0009637///response to blue light+++GO:0009903///chloroplast avoidance movement+++GO:0009904///chloroplast accumulation movement	cellular_component+++biological_process	[Cellular Component]---cell part+++cell+++[Biological Process]---response to stimulus+++localization+++cellular process+++cellular component organization or biogenesis
109121373	LOC109121373	[Cellular Component]---GO:0005886///plasma membrane+++GO:0009506///plasmodesma+++GO:0016021///integral component of membrane+++[Molecular Function]---GO:0004674///protein serine/threonine kinase activity+++GO:0005516///calmodulin binding+++GO:0005524///ATP binding+++GO:0030246///carbohydrate binding+++GO:0031625///ubiquitin protein ligase binding+++[Biological Process]---GO:0006468///protein phos…	cellular_component+++molecular_function+++biological_process	[Cellular Component]---membrane+++cell part+++cell+++cell junction+++symplast+++membrane part+++[Molecular Function]---catalytic activity+++binding+++[Biological Process]---metabolic process+++cellular process+++reproduction+++reproductive process+++multicellular organismal process+++multi-organism process
101243888	LOC101243888	[Molecular Function]---GO:0046872///metal ion binding+++GO:0061630///ubiquitin protein ligase activity	molecular_function	[Molecular Function]---binding+++catalytic activity
101243889	LOC101243889	[Cellular Component]---GO:0005737///cytoplasm+++GO:0005783///endoplasmic reticulum+++GO:0005789///endoplasmic reticulum membrane+++GO:0016020///membrane+++GO:0032541///cortical endoplasmic reticulum+++[Biological Process]---GO:0009658///chloroplast organization+++GO:0010274///hydrotropism	cellular_component+++biological_process	[Cellular Component]---cell part+++cell+++organelle+++membrane+++membrane part+++organelle part+++[Biological Process]---cellular process+++cellular component organization or biogenesis+++response to stimulus
101261388	LOC101261388	[Cellular Component]---GO:0005634///nucleus+++[Molecular Function]---GO:0003712///transcription coregulator activity+++[Biological Process]---GO:0009740///gibberellic acid mediated signaling pathway	cellular_component+++molecular_function+++biological_process	[Cellular Component]---organelle+++cell part+++cell+++[Molecular Function]---transcription regulator activity+++[Biological Process]---regulation of biological process+++response to stimulus+++signaling+++cellular process+++biological regulation
101244530	LOC101244530	[Cellular Component]---GO:0000139///Golgi membrane+++GO:0005886///plasma membrane+++[Biological Process]---GO:0015031///protein transport	cellular_component+++biological_process	[Cellular Component]---membrane+++organelle+++cell part+++cell+++organelle part+++[Biological Process]---localization
101261463	LOC101261463	[Cellular Component]---GO:0005634///nucleus+++[Molecular Function]---GO:0003700///DNA-binding transcription factor activity+++GO:0043565///sequence-specific DNA binding+++GO:0044212///transcription regulatory region DNA binding	cellular_component+++molecular_function	[Cellular Component]---organelle+++cell part+++cell+++[Molecular Function]---transcription regulator activity+++binding
101251123	LOC101251123	[Biological Process]---GO:0009909///regulation of flower development	biological_process	[Biological Process]---reproduction+++developmental process+++regulation of biological process+++reproductive process+++multicellular organismal process+++biological regulation
101251122	LOC101251122	[Molecular Function]---GO:0043565///sequence-specific DNA binding+++[Biological Process]---GO:0006351///transcription, DNA-templated	molecular_function+++biological_process	[Molecular Function]---binding+++[Biological Process]---metabolic process+++cellular process
101254836	LOC101254836	[Cellular Component]---GO:0031225///anchored component of membrane+++GO:0046658///anchored component of plasma membrane+++[Molecular Function]---GO:0009055///electron transfer activity+++GO:0046872///metal ion binding	cellular_component+++molecular_function	[Cellular Component]---membrane+++membrane part+++cell part+++cell+++[Molecular Function]---catalytic activity+++binding
101258376	LOC101258376	[Cellular Component]---GO:0009507///chloroplast+++GO:0031969///chloroplast membrane+++[Molecular Function]---GO:0047746///chlorophyllase activity+++GO:0102293///pheophytinase b activity+++[Biological Process]---GO:0015996///chlorophyll catabolic process	cellular_component+++molecular_function+++biological_process	[Cellular Component]---organelle+++cell part+++cell+++membrane+++organelle part+++[Molecular Function]---catalytic activity+++[Biological Process]---metabolic process+++cellular process
101254838	LOC101254838	[Molecular Function]---GO:0008270///zinc ion binding+++[Biological Process]---GO:0009451///RNA modification	molecular_function+++biological_process	[Molecular Function]---binding+++[Biological Process]---metabolic process+++cellular process
101244522	LOC101244522	[Cellular Component]---GO:0005794///Golgi apparatus+++GO:0016021///integral component of membrane+++[Molecular Function]---GO:0016413///O-acetyltransferase activity	cellular_component+++molecular_function	[Cellular Component]---organelle+++cell part+++cell+++membrane+++membrane part+++[Molecular Function]---catalytic activity
101246085	SlCYP82U1	[Cellular Component]---GO:0016020///membrane+++GO:0016021///integral component of membrane+++[Molecular Function]---GO:0004497///monooxygenase activity+++GO:0005506///iron ion binding+++GO:0016709///oxidoreductase activity, acting on paired donors, with incorporation or reduction of molecular oxygen, NAD(P)H as one donor, and incorporation of one atom of oxygen+++GO:0020037///heme binding+++GO:01…	cellular_component+++molecular_function+++biological_process	[Cellular Component]---membrane+++membrane part+++[Molecular Function]---catalytic activity+++binding+++[Biological Process]---response to stimulus+++metabolic process+++cellular process
101259925	LOC101259925	[Cellular Component]---GO:0005886///plasma membrane+++GO:0009505///plant-type cell wall+++GO:0009506///plasmodesma+++GO:0016021///integral component of membrane+++[Molecular Function]---GO:0004674///protein serine/threonine kinase activity+++GO:0005524///ATP binding	cellular_component+++molecular_function	[Cellular Component]---membrane+++cell part+++cell+++cell junction+++symplast+++membrane part+++[Molecular Function]---catalytic activity+++binding
101251120	LOC101251120	[Cellular Component]---GO:0005886///plasma membrane+++GO:0009506///plasmodesma+++GO:0016020///membrane+++GO:0046658///anchored component of plasma membrane+++[Biological Process]---GO:0009626///plant-type hypersensitive response+++GO:0009814///defense response, incompatible interaction+++GO:0009816///defense response to bacterium, incompatible interaction+++GO:0009817///defense response to fungus…	cellular_component+++biological_process	[Cellular Component]---membrane+++cell part+++cell+++cell junction+++symplast+++membrane part+++[Biological Process]---immune system process+++response to stimulus+++cellular process+++multi-organism process+++regulation of biological process+++positive regulation of biological process+++biological regulation
101246088	LOC101246088	[Cellular Component]---GO:0055028///cortical microtubule+++[Molecular Function]---GO:0008017///microtubule binding+++[Biological Process]---GO:0009826///unidimensional cell growth+++GO:0043622///cortical microtubule organization+++GO:0051511///negative regulation of unidimensional cell growth	cellular_component+++molecular_function+++biological_process	[Cellular Component]---organelle+++cell part+++supramolecular complex+++cell+++organelle part+++[Molecular Function]---binding+++[Biological Process]---developmental process+++growth+++cellular process+++cellular component organization or biogenesis+++regulation of biological process+++negative regulation of biological process+++biological regulation
101251119	JMJ524	[Cellular Component]---GO:0005634///nucleus+++GO:0005737///cytoplasm+++[Molecular Function]---GO:0003700///DNA-binding transcription factor activity+++GO:0016706///oxidoreductase activity, acting on paired donors, with incorporation or reduction of molecular oxygen, 2-oxoglutarate as one donor, and incorporation of one atom each of oxygen into both donors+++GO:0046872///metal ion binding+++GO:004…	cellular_component+++molecular_function+++biological_process	[Cellular Component]---organelle+++cell part+++cell+++[Molecular Function]---transcription regulator activity+++catalytic activity+++binding+++[Biological Process]---rhythmic process+++reproduction+++developmental process+++reproductive process+++multicellular organismal process+++regulation of biological process+++biological regulation+++metabolic process+++cellular process+++cellular component …
101244528	LOC101244528	[Molecular Function]---GO:0031418///L-ascorbic acid binding+++GO:0046872///metal ion binding+++GO:0051213///dioxygenase activity+++[Biological Process]---GO:0009693///ethylene biosynthetic process+++GO:0009835///fruit ripening	molecular_function+++biological_process	[Molecular Function]---binding+++catalytic activity+++[Biological Process]---metabolic process+++cellular process+++biological regulation+++developmental process+++reproduction+++reproductive process+++multicellular organismal process
101247658	LOC101247658	[Cellular Component]---GO:0005789///endoplasmic reticulum membrane+++GO:0016021///integral component of membrane+++[Molecular Function]---GO:0042281///dolichyl pyrophosphate Man9GlcNAc2 alpha-1,3-glucosyltransferase activity+++GO:0042283///dolichyl pyrophosphate Glc1Man9GlcNAc2 alpha-1,3-glucosyltransferase activity+++[Biological Process]---GO:0006487///protein N-linked glycosylation+++GO:0006490…	cellular_component+++molecular_function+++biological_process	[Cellular Component]---organelle+++membrane+++cell part+++membrane part+++cell+++organelle part+++[Molecular Function]---catalytic activity+++[Biological Process]---metabolic process+++cellular process
101268796	LOC101268796	[Cellular Component]---GO:0005789///endoplasmic reticulum membrane+++GO:0016021///integral component of membrane+++[Molecular Function]---GO:0030544///Hsp70 protein binding+++[Biological Process]---GO:0030433///ubiquitin-dependent ERAD pathway+++GO:0051085///chaperone cofactor-dependent protein refolding+++GO:0071218///cellular response to misfolded protein	cellular_component+++molecular_function+++biological_process	[Cellular Component]---organelle+++membrane+++cell part+++membrane part+++cell+++organelle part+++[Molecular Function]---binding+++[Biological Process]---metabolic process+++response to stimulus+++cellular process
101268787	LOC101268787	[Cellular Component]---GO:0005634///nucleus+++[Molecular Function]---GO:0003700///DNA-binding transcription factor activity+++GO:0043565///sequence-specific DNA binding+++GO:0044212///transcription regulatory region DNA binding+++GO:0046872///metal ion binding+++[Biological Process]---GO:0006970///response to osmotic stress+++GO:0009408///response to heat+++GO:0009409///response to cold+++GO:0009…	cellular_component+++molecular_function+++biological_process	[Cellular Component]---organelle+++cell part+++cell+++[Molecular Function]---transcription regulator activity+++binding+++[Biological Process]---response to stimulus+++immune system process+++multi-organism process+++metabolic process+++cellular process+++regulation of biological process+++positive regulation of biological process+++biological regulation
101264970	LOC101264970	[Cellular Component]---GO:0005794///Golgi apparatus+++GO:0005886///plasma membrane+++GO:0009506///plasmodesma+++GO:0016021///integral component of membrane+++[Molecular Function]---GO:0004675///transmembrane receptor protein serine/threonine kinase activity+++GO:0005524///ATP binding+++[Biological Process]---GO:0006468///protein phosphorylation	cellular_component+++molecular_function+++biological_process	[Cellular Component]---organelle+++cell part+++cell+++membrane+++cell junction+++symplast+++membrane part+++[Molecular Function]---molecular transducer activity+++catalytic activity+++binding+++[Biological Process]---metabolic process+++cellular process
101253781	LOC101253781	[Cellular Component]---GO:0005634///nucleus+++GO:0016020///membrane+++[Molecular Function]---GO:0003700///DNA-binding transcription factor activity+++GO:0008270///zinc ion binding+++[Biological Process]---GO:0006355///regulation of transcription, DNA-templated	cellular_component+++molecular_function+++biological_process	[Cellular Component]---organelle+++cell part+++cell+++membrane+++[Molecular Function]---transcription regulator activity+++binding+++[Biological Process]---metabolic process+++regulation of biological process+++cellular process+++biological regulation
101251139	LOC101251139	[Biological Process]---GO:0006355///regulation of transcription, DNA-templated+++GO:0009954///proximal/distal pattern formation+++GO:0009965///leaf morphogenesis+++GO:0048441///petal development	biological_process	[Biological Process]---metabolic process+++regulation of biological process+++cellular process+++biological regulation+++developmental process+++multicellular organismal process+++reproduction+++reproductive process
101261456	LOC101261456	[Molecular Function]---GO:0047501///(+)-neomenthol dehydrogenase activity+++[Biological Process]---GO:0006952///defense response	molecular_function+++biological_process	[Molecular Function]---catalytic activity+++[Biological Process]---response to stimulus
543769	cdkB2	[Cellular Component]---GO:0005634///nucleus+++[Molecular Function]---GO:0000166///nucleotide binding+++GO:0004672///protein kinase activity+++GO:0004674///protein serine/threonine kinase activity+++GO:0004693///cyclin-dependent protein serine/threonine kinase activity+++GO:0005524///ATP binding+++GO:0016301///kinase activity+++[Biological Process]---GO:0006468///protein phosphorylation+++GO:00163…	cellular_component+++molecular_function+++biological_process	[Cellular Component]---organelle+++cell part+++cell+++[Molecular Function]---binding+++catalytic activity+++molecular transducer activity+++[Biological Process]---metabolic process+++cellular process+++regulation of biological process+++biological regulation
112940639	LOC112940639	[Cellular Component]---GO:0016021///integral component of membrane+++[Molecular Function]---GO:0004497///monooxygenase activity+++GO:0005506///iron ion binding+++GO:0016705///oxidoreductase activity, acting on paired donors, with incorporation or reduction of molecular oxygen+++GO:0020037///heme binding	cellular_component+++molecular_function	[Cellular Component]---membrane+++membrane part+++[Molecular Function]---catalytic activity+++binding
101247664	LOC101247664	[Molecular Function]---GO:0005509///calcium ion binding+++[Biological Process]---GO:0080167///response to karrikin	molecular_function+++biological_process	[Molecular Function]---binding+++[Biological Process]---response to stimulus
101258368	GAPC2	[Molecular Function]---GO:0000166///nucleotide binding+++GO:0016491///oxidoreductase activity+++GO:0016620///oxidoreductase activity, acting on the aldehyde or oxo group of donors, NAD or NADP as acceptor+++GO:0050661///NADP binding+++GO:0051287///NAD binding+++[Biological Process]---GO:0006006///glucose metabolic process+++GO:0055114///oxidation-reduction process	molecular_function+++biological_process	[Molecular Function]---binding+++catalytic activity+++[Biological Process]---metabolic process
543767	t19-8	[Molecular Function]---GO:0051082///unfolded protein binding+++[Biological Process]---GO:0006457///protein folding	molecular_function+++biological_process	[Molecular Function]---binding+++[Biological Process]---cellular process
101268778	ABCB12	[Cellular Component]---GO:0016021///integral component of membrane+++[Molecular Function]---GO:0005524///ATP binding+++GO:0042626///ATPase activity, coupled to transmembrane movement of substances	cellular_component+++molecular_function	[Cellular Component]---membrane+++membrane part+++[Molecular Function]---binding+++catalytic activity+++transporter activity
101244503	LOC101244503	[Cellular Component]---GO:0048046///apoplast+++[Molecular Function]---GO:0004857///enzyme inhibitor activity+++[Biological Process]---GO:0043086///negative regulation of catalytic activity+++GO:1902183///regulation of shoot apical meristem development	cellular_component+++molecular_function+++biological_process	[Cellular Component]---extracellular region+++[Molecular Function]---molecular function regulator+++[Biological Process]---biological regulation+++developmental process+++regulation of biological process
101244504	LOC101244504	[Molecular Function]---GO:0003860///3-hydroxyisobutyryl-CoA hydrolase activity+++[Biological Process]---GO:0006635///fatty acid beta-oxidation+++GO:0080167///response to karrikin	molecular_function+++biological_process	[Molecular Function]---catalytic activity+++[Biological Process]---metabolic process+++cellular process+++response to stimulus
101261440	LOC101261440	[Cellular Component]---GO:0000139///Golgi membrane+++GO:0016021///integral component of membrane+++[Molecular Function]---GO:0016757///transferase activity, transferring glycosyl groups+++[Biological Process]---GO:0000271///polysaccharide biosynthetic process+++GO:0006486///protein glycosylation+++GO:0042546///cell wall biogenesis+++GO:0048767///root hair elongation	cellular_component+++molecular_function+++biological_process	[Cellular Component]---membrane+++organelle+++cell part+++cell+++organelle part+++membrane part+++[Molecular Function]---catalytic activity+++[Biological Process]---metabolic process+++cellular process+++cellular component organization or biogenesis+++developmental process+++multicellular organismal process+++growth
543759	fsm1	[Cellular Component]---GO:0005634///nucleus+++[Molecular Function]---GO:0003677///DNA binding	cellular_component+++molecular_function	[Cellular Component]---organelle+++cell part+++cell+++[Molecular Function]---binding
543758	LOC543758	[Molecular Function]---GO:0008061///chitin binding+++[Biological Process]---GO:0042742///defense response to bacterium+++GO:0050832///defense response to fungus	molecular_function+++biological_process	[Molecular Function]---binding+++[Biological Process]---response to stimulus+++multi-organism process
112940625	LOC112940625	[Cellular Component]---GO:0005743///mitochondrial inner membrane+++GO:0016021///integral component of membrane+++GO:0070469///respiratory chain+++[Biological Process]---GO:0055114///oxidation-reduction process	cellular_component+++biological_process	[Cellular Component]---organelle+++membrane+++cell part+++cell+++organelle part+++membrane part+++[Biological Process]---metabolic process
101254811	LOC101254811	[Cellular Component]---GO:0005886///plasma membrane+++GO:0016021///integral component of membrane+++[Molecular Function]---GO:0010542///nitrate efflux transmembrane transporter activity+++GO:0015333///peptide:proton symporter activity+++GO:0035673///oligopeptide transmembrane transporter activity+++GO:1904680///peptide transmembrane transporter activity+++[Biological Process]---GO:0010447///respo…	cellular_component+++molecular_function+++biological_process	[Cellular Component]---membrane+++cell part+++cell+++membrane part+++[Molecular Function]---transporter activity+++[Biological Process]---response to stimulus+++localization+++metabolic process+++cellular process
101256347	LOC101256347	[Cellular Component]---GO:0005634///nucleus+++[Molecular Function]---GO:0003677///DNA binding+++GO:0003700///DNA-binding transcription factor activity+++[Biological Process]---GO:0009873///ethylene-activated signaling pathway	cellular_component+++molecular_function+++biological_process	[Cellular Component]---organelle+++cell part+++cell+++[Molecular Function]---binding+++transcription regulator activity+++[Biological Process]---regulation of biological process+++response to stimulus+++signaling+++cellular process+++biological regulation
101254810	LOC101254810	[Molecular Function]---GO:0004497///monooxygenase activity+++GO:0004499///N,N-dimethylaniline monooxygenase activity+++GO:0050660///flavin adenine dinucleotide binding+++GO:0050661///NADP binding	molecular_function	[Molecular Function]---catalytic activity+++binding
101259901	LOC101259901	[Cellular Component]---GO:0005634///nucleus+++[Molecular Function]---GO:0004860///protein kinase inhibitor activity+++[Biological Process]---GO:0007049///cell cycle+++GO:0032875///regulation of DNA endoreduplication+++GO:0045786///negative regulation of cell cycle+++GO:0045839///negative regulation of mitotic nuclear division	cellular_component+++molecular_function+++biological_process	[Cellular Component]---organelle+++cell part+++cell+++[Molecular Function]---molecular function regulator+++[Biological Process]---cellular process+++metabolic process+++regulation of biological process+++biological regulation+++negative regulation of biological process+++cellular component organization or biogenesis
101247631	LOC101247631	[Cellular Component]---GO:0005576///extracellular region+++GO:0005618///cell wall+++GO:0009506///plasmodesma+++[Molecular Function]---GO:0005199///structural constituent of cell wall+++[Biological Process]---GO:0071555///cell wall organization	cellular_component+++molecular_function+++biological_process	[Cellular Component]---extracellular region+++cell part+++cell+++cell junction+++symplast+++[Molecular Function]---structural molecule activity+++[Biological Process]---cellular process+++cellular component organization or biogenesis
101246061	LOC101246061	[Cellular Component]---GO:0005576///extracellular region+++GO:0005618///cell wall+++[Molecular Function]---GO:0030599///pectinesterase activity+++GO:0045330///aspartyl esterase activity+++GO:0046910///pectinesterase inhibitor activity+++[Biological Process]---GO:0042545///cell wall modification+++GO:0045490///pectin catabolic process	cellular_component+++molecular_function+++biological_process	[Cellular Component]---extracellular region+++cell part+++cell+++[Molecular Function]---catalytic activity+++molecular function regulator+++[Biological Process]---cellular process+++cellular component organization or biogenesis+++metabolic process
101247632	LOC101247632	[Cellular Component]---GO:0005634///nucleus+++[Molecular Function]---GO:0003700///DNA-binding transcription factor activity+++GO:0043565///sequence-specific DNA binding+++GO:0046983///protein dimerization activity+++[Biological Process]---GO:0006355///regulation of transcription, DNA-templated+++GO:0019760///glucosinolate metabolic process	cellular_component+++molecular_function+++biological_process	[Cellular Component]---organelle+++cell part+++cell+++[Molecular Function]---transcription regulator activity+++binding+++[Biological Process]---metabolic process+++regulation of biological process+++cellular process+++biological regulation
101256341	LOC101256341	[Molecular Function]---GO:0004034///aldose 1-epimerase activity+++GO:0030246///carbohydrate binding+++[Biological Process]---GO:0019318///hexose metabolic process	molecular_function+++biological_process	[Molecular Function]---catalytic activity+++binding+++[Biological Process]---metabolic process
101259911	LOC101259911	[Cellular Component]---GO:0005886///plasma membrane+++GO:0016021///integral component of membrane+++[Molecular Function]---GO:0004674///protein serine/threonine kinase activity+++GO:0005524///ATP binding+++[Biological Process]---GO:0006468///protein phosphorylation+++GO:0042742///defense response to bacterium	cellular_component+++molecular_function+++biological_process	[Cellular Component]---membrane+++cell part+++cell+++membrane part+++[Molecular Function]---catalytic activity+++binding+++[Biological Process]---metabolic process+++cellular process+++response to stimulus+++multi-organism process
101253759	LOC101253759	[Cellular Component]---GO:0016021///integral component of membrane+++[Molecular Function]---GO:0005516///calmodulin binding+++[Biological Process]---GO:0006952///defense response+++GO:0009607///response to biotic stimulus	cellular_component+++molecular_function+++biological_process	[Cellular Component]---membrane+++membrane part+++[Molecular Function]---binding+++[Biological Process]---response to stimulus
101261450	LOC101261450	[Cellular Component]---GO:0005737///cytoplasm+++[Molecular Function]---GO:0046872///metal ion binding+++GO:0047216///inositol 3-alpha-galactosyltransferase activity+++[Biological Process]---GO:0006012///galactose metabolic process+++GO:0006979///response to oxidative stress+++GO:0009408///response to heat+++GO:0009409///response to cold+++GO:0009414///response to water deprivation+++GO:0009644///…	cellular_component+++molecular_function+++biological_process	[Cellular Component]---cell part+++cell+++[Molecular Function]---binding+++catalytic activity+++[Biological Process]---metabolic process+++response to stimulus
101268766	LOC101268766	[Cellular Component]---GO:0005634///nucleus+++[Molecular Function]---GO:0003677///DNA binding+++GO:0003700///DNA-binding transcription factor activity+++[Biological Process]---GO:0009873///ethylene-activated signaling pathway	cellular_component+++molecular_function+++biological_process	[Cellular Component]---organelle+++cell part+++cell+++[Molecular Function]---binding+++transcription regulator activity+++[Biological Process]---regulation of biological process+++response to stimulus+++signaling+++cellular process+++biological regulation
101244520	LOC101244520	[Cellular Component]---GO:0005634///nucleus+++[Molecular Function]---GO:0003677///DNA binding+++GO:0003700///DNA-binding transcription factor activity+++[Biological Process]---GO:0006355///regulation of transcription, DNA-templated+++GO:0009877///nodulation	cellular_component+++molecular_function+++biological_process	[Cellular Component]---organelle+++cell part+++cell+++[Molecular Function]---binding+++transcription regulator activity+++[Biological Process]---metabolic process+++regulation of biological process+++cellular process+++biological regulation+++multi-organism process
543748	cycD3	[Cellular Component]---GO:0000307///cyclin-dependent protein kinase holoenzyme complex+++GO:0005634///nucleus+++GO:0005737///cytoplasm+++[Molecular Function]---GO:0016538///cyclin-dependent protein serine/threonine kinase regulator activity+++GO:0019901///protein kinase binding+++[Biological Process]---GO:0000079///regulation of cyclin-dependent protein serine/threonine kinase activity+++GO:00002…	cellular_component+++molecular_function+++biological_process	[Cellular Component]---cell part+++protein-containing complex+++cell+++organelle+++[Molecular Function]---molecular function regulator+++binding+++[Biological Process]---metabolic process+++regulation of biological process+++cellular process+++biological regulation+++cellular component organization or biogenesis+++cell proliferation+++positive regulation of biological process
543747	CycB2	[Cellular Component]---GO:0000307///cyclin-dependent protein kinase holoenzyme complex+++GO:0005634///nucleus+++GO:0005737///cytoplasm+++GO:0005813///centrosome+++[Molecular Function]---GO:0004672///protein kinase activity+++GO:0016538///cyclin-dependent protein serine/threonine kinase regulator activity+++GO:0019901///protein kinase binding+++[Biological Process]---GO:0000079///regulation of cyc…	cellular_component+++molecular_function+++biological_process	[Cellular Component]---cell part+++protein-containing complex+++cell+++organelle+++organelle part+++[Molecular Function]---catalytic activity+++molecular function regulator+++binding+++[Biological Process]---metabolic process+++regulation of biological process+++cellular process+++biological regulation+++cellular component organization or biogenesis+++cell proliferation+++positive regulation of b…
543746	LOC543746	[Cellular Component]---GO:0005634///nucleus	cellular_component	[Cellular Component]---organelle+++cell part+++cell
101246069	LOC101246069	[Cellular Component]---GO:0005886///plasma membrane+++GO:0016021///integral component of membrane+++[Molecular Function]---GO:0004674///protein serine/threonine kinase activity+++GO:0005524///ATP binding	cellular_component+++molecular_function	[Cellular Component]---membrane+++cell part+++cell+++membrane part+++[Molecular Function]---catalytic activity+++binding
101246070	LOC101246070	[Cellular Component]---GO:0005576///extracellular region+++GO:0005783///endoplasmic reticulum+++GO:0009505///plant-type cell wall+++GO:0009506///plasmodesma+++[Molecular Function]---GO:0004601///peroxidase activity+++GO:0020037///heme binding+++GO:0046872///metal ion binding+++[Biological Process]---GO:0006979///response to oxidative stress+++GO:0009269///response to desiccation+++GO:0009409///re…	cellular_component+++molecular_function+++biological_process	[Cellular Component]---extracellular region+++organelle+++cell part+++cell+++cell junction+++symplast+++[Molecular Function]---catalytic activity+++antioxidant activity+++binding+++[Biological Process]---response to stimulus+++metabolic process+++cellular process
101247643	LOC101247643	[Cellular Component]---GO:0000139///Golgi membrane+++GO:0005783///endoplasmic reticulum+++GO:0005794///Golgi apparatus+++GO:0016021///integral component of membrane+++[Molecular Function]---GO:0048531///beta-1,3-galactosyltransferase activity+++[Biological Process]---GO:0006486///protein glycosylation	cellular_component+++molecular_function+++biological_process	[Cellular Component]---membrane+++organelle+++cell part+++cell+++organelle part+++membrane part+++[Molecular Function]---catalytic activity+++[Biological Process]---metabolic process+++cellular process
101254798	ABCG13	[Cellular Component]---GO:0005886///plasma membrane+++GO:0016021///integral component of membrane+++[Molecular Function]---GO:0005524///ATP binding+++GO:0042626///ATPase activity, coupled to transmembrane movement of substances+++[Biological Process]---GO:0009624///response to nematode+++GO:0010208///pollen wall assembly+++GO:0055085///transmembrane transport	cellular_component+++molecular_function+++biological_process	[Cellular Component]---membrane+++cell part+++cell+++membrane part+++[Molecular Function]---binding+++catalytic activity+++transporter activity+++[Biological Process]---response to stimulus+++multi-organism process+++developmental process+++multicellular organismal process+++cellular process+++cellular component organization or biogenesis+++localization
101244511	LOC101244511	[Cellular Component]---GO:0005783///endoplasmic reticulum+++GO:0005789///endoplasmic reticulum membrane+++GO:0016021///integral component of membrane+++[Molecular Function]---GO:0004758///serine C-palmitoyltransferase activity+++GO:0030170///pyridoxal phosphate binding+++[Biological Process]---GO:0009793///embryo development ending in seed dormancy+++GO:0009825///multidimensional cell growth+++GO…	cellular_component+++molecular_function+++biological_process	[Cellular Component]---organelle+++cell part+++cell+++membrane+++membrane part+++organelle part+++[Molecular Function]---catalytic activity+++binding+++[Biological Process]---developmental process+++reproduction+++reproductive process+++multicellular organismal process+++growth+++cellular process+++metabolic process+++regulation of biological process+++biological regulation
101244509	LOC101244509	[Cellular Component]---GO:0005768///endosome+++GO:0005789///endoplasmic reticulum membrane+++GO:0005794///Golgi apparatus+++GO:0005802///trans-Golgi network+++GO:0016021///integral component of membrane+++[Molecular Function]---GO:0008168///methyltransferase activity	cellular_component+++molecular_function	[Cellular Component]---organelle+++cell part+++cell+++membrane+++membrane part+++organelle part+++[Molecular Function]---catalytic activity
101247647	LOC101247647	[Cellular Component]---GO:0005576///extracellular region+++[Biological Process]---GO:0019953///sexual reproduction	cellular_component+++biological_process	[Cellular Component]---extracellular region+++[Biological Process]---reproduction+++reproductive process+++multi-organism process
101251107	LOC101251107	[Molecular Function]---GO:0016874///ligase activity+++[Biological Process]---GO:0006631///fatty acid metabolic process	molecular_function+++biological_process	[Molecular Function]---catalytic activity+++[Biological Process]---metabolic process+++cellular process
101244514	LOC101244514	[Cellular Component]---GO:0009507///chloroplast+++[Molecular Function]---GO:0004620///phospholipase activity+++GO:0004806///triglyceride lipase activity+++GO:0008970///phospholipase A1 activity+++GO:0047714///galactolipase activity+++[Biological Process]---GO:0016042///lipid catabolic process	cellular_component+++molecular_function+++biological_process	[Cellular Component]---organelle+++cell part+++cell+++[Molecular Function]---catalytic activity+++[Biological Process]---metabolic process
101244513	LOC101244513	[Cellular Component]---GO:0016021///integral component of membrane	cellular_component	[Cellular Component]---membrane+++membrane part
101253780	LOC101253780	[Cellular Component]---GO:0005783///endoplasmic reticulum+++GO:0005788///endoplasmic reticulum lumen+++GO:0005886///plasma membrane+++[Molecular Function]---GO:0051082///unfolded protein binding+++[Biological Process]---GO:0006457///protein folding+++GO:0052033///pathogen-associated molecular pattern dependent induction by symbiont of host innate immune response	cellular_component+++molecular_function+++biological_process	[Cellular Component]---organelle+++cell part+++cell+++membrane-enclosed lumen+++organelle part+++membrane+++[Molecular Function]---binding+++[Biological Process]---cellular process+++regulation of biological process+++immune system process+++response to stimulus+++positive regulation of biological process+++multi-organism process+++biological regulation
101253776	LOC101253776	[Molecular Function]---GO:0016787///hydrolase activity	molecular_function	[Molecular Function]---catalytic activity
101261432	LOC101261432	[Cellular Component]---GO:0005737///cytoplasm+++[Molecular Function]---GO:0004674///protein serine/threonine kinase activity+++GO:0005524///ATP binding+++[Biological Process]---GO:0006468///protein phosphorylation+++GO:0035556///intracellular signal transduction	cellular_component+++molecular_function+++biological_process	[Cellular Component]---cell part+++cell+++[Molecular Function]---catalytic activity+++binding+++[Biological Process]---metabolic process+++cellular process+++regulation of biological process+++response to stimulus+++signaling+++biological regulation
543745	CycA2	[Cellular Component]---GO:0000307///cyclin-dependent protein kinase holoenzyme complex+++GO:0005634///nucleus+++GO:0005737///cytoplasm+++[Molecular Function]---GO:0004672///protein kinase activity+++GO:0016538///cyclin-dependent protein serine/threonine kinase regulator activity+++GO:0019901///protein kinase binding+++[Biological Process]---GO:0000079///regulation of cyclin-dependent protein seri…	cellular_component+++molecular_function+++biological_process	[Cellular Component]---cell part+++protein-containing complex+++cell+++organelle+++[Molecular Function]---catalytic activity+++molecular function regulator+++binding+++[Biological Process]---metabolic process+++regulation of biological process+++cellular process+++biological regulation+++cellular component organization or biogenesis+++cell proliferation+++positive regulation of biological process
101253772	LOC101253772	[Cellular Component]---GO:0005634///nucleus+++[Molecular Function]---GO:0003700///DNA-binding transcription factor activity+++GO:0008270///zinc ion binding+++[Biological Process]---GO:0006355///regulation of transcription, DNA-templated	cellular_component+++molecular_function+++biological_process	[Cellular Component]---organelle+++cell part+++cell+++[Molecular Function]---transcription regulator activity+++binding+++[Biological Process]---metabolic process+++regulation of biological process+++cellular process+++biological regulation
101268757	LOC101268757	[Cellular Component]---GO:0005794///Golgi apparatus+++GO:0005886///plasma membrane+++GO:0005905///clathrin-coated pit+++GO:0030136///clathrin-coated vesicle+++[Molecular Function]---GO:0000149///SNARE binding+++GO:0005545///1-phosphatidylinositol binding+++GO:0005546///phosphatidylinositol-4,5-bisphosphate binding+++GO:0032050///clathrin heavy chain binding+++[Biological Process]---GO:0006897///e…	cellular_component+++molecular_function+++biological_process	[Cellular Component]---organelle+++cell part+++cell+++membrane+++membrane part+++[Molecular Function]---binding+++[Biological Process]---localization+++cellular process+++cellular component organization or biogenesis
104646714	LOC104646714	[Cellular Component]---GO:0005737///cytoplasm+++GO:0005886///plasma membrane+++[Molecular Function]---GO:0005524///ATP binding+++GO:0043531///ADP binding+++[Biological Process]---GO:0009626///plant-type hypersensitive response+++GO:0009814///defense response, incompatible interaction	cellular_component+++molecular_function+++biological_process	[Cellular Component]---cell part+++cell+++membrane+++[Molecular Function]---binding+++[Biological Process]---immune system process+++response to stimulus+++cellular process+++multi-organism process
101246039	LOC101246039	[Cellular Component]---GO:0005741///mitochondrial outer membrane+++GO:0046930///pore complex+++[Molecular Function]---GO:0008308///voltage-gated anion channel activity+++GO:0015288///porin activity	cellular_component+++molecular_function	[Cellular Component]---organelle+++membrane+++cell part+++cell+++organelle part+++membrane part+++protein-containing complex+++[Molecular Function]---transporter activity
101246036	LOC101246036	[Molecular Function]---GO:0004427///inorganic diphosphatase activity+++GO:0016462///pyrophosphatase activity+++GO:0016791///phosphatase activity+++GO:0046872///metal ion binding+++[Biological Process]---GO:0016036///cellular response to phosphate starvation+++GO:0051262///protein tetramerization	molecular_function+++biological_process	[Molecular Function]---catalytic activity+++binding+++[Biological Process]---response to stimulus+++cellular process+++cellular component organization or biogenesis
101268210	LOC101268210	[Cellular Component]---GO:0048046///apoplast+++[Biological Process]---GO:0006952///defense response+++GO:0009607///response to biotic stimulus	cellular_component+++biological_process	[Cellular Component]---extracellular region+++[Biological Process]---response to stimulus
101266660	LOC101266660	[Molecular Function]---GO:0004674///protein serine/threonine kinase activity+++GO:0004842///ubiquitin-protein transferase activity+++GO:0005524///ATP binding	molecular_function	[Molecular Function]---catalytic activity+++binding
101265480	LOC101265480	[Cellular Component]---GO:0016324///apical plasma membrane+++GO:0090406///pollen tube+++[Molecular Function]---GO:0005524///ATP binding+++GO:0016308///1-phosphatidylinositol-4-phosphate 5-kinase activity+++[Biological Process]---GO:0072583///clathrin-dependent endocytosis	cellular_component+++molecular_function+++biological_process	[Cellular Component]---membrane+++cell part+++membrane part+++cell+++[Molecular Function]---binding+++catalytic activity+++[Biological Process]---localization
101265481	LOC101265481	[Cellular Component]---GO:0009506///plasmodesma+++[Molecular Function]---GO:0003729///mRNA binding+++GO:0005509///calcium ion binding+++GO:0005544///calcium-dependent phospholipid binding+++[Biological Process]---GO:0006970///response to osmotic stress+++GO:0009408///response to heat+++GO:0009409///response to cold+++GO:0009414///response to water deprivation+++GO:0009651///response to salt stres…	cellular_component+++molecular_function+++biological_process	[Cellular Component]---cell junction+++symplast+++[Molecular Function]---binding+++[Biological Process]---response to stimulus
101246034	LOC101246034	[Cellular Component]---GO:0005634///nucleus+++[Molecular Function]---GO:0001228///DNA-binding transcription activator activity, RNA polymerase II-specific+++GO:0003677///DNA binding+++GO:0003700///DNA-binding transcription factor activity+++GO:0046983///protein dimerization activity+++[Biological Process]---GO:0006355///regulation of transcription, DNA-templated+++GO:0048573///photoperiodism, flo…	cellular_component+++molecular_function+++biological_process	[Cellular Component]---organelle+++cell part+++cell+++[Molecular Function]---transcription regulator activity+++binding+++[Biological Process]---metabolic process+++regulation of biological process+++cellular process+++biological regulation+++developmental process+++reproduction+++reproductive process+++response to stimulus+++multicellular organismal process
101247609	LOC101247609	[Cellular Component]---GO:0016021///integral component of membrane+++[Molecular Function]---GO:0004497///monooxygenase activity+++GO:0005506///iron ion binding+++GO:0016705///oxidoreductase activity, acting on paired donors, with incorporation or reduction of molecular oxygen+++GO:0020037///heme binding	cellular_component+++molecular_function	[Cellular Component]---membrane+++membrane part+++[Molecular Function]---catalytic activity+++binding
101265484	LOC101265484	[Cellular Component]---GO:0005618///cell wall+++GO:0005886///plasma membrane+++GO:0031225///anchored component of membrane+++GO:0046658///anchored component of plasma membrane+++GO:0048046///apoplast+++[Biological Process]---GO:0048364///root development+++GO:0048367///shoot system development	cellular_component+++biological_process	[Cellular Component]---cell part+++cell+++membrane+++membrane part+++extracellular region+++[Biological Process]---developmental process+++multicellular organismal process
101257813	LOC101257813	[Molecular Function]---GO:0000166///nucleotide binding+++GO:0047787///delta4-3-oxosteroid 5beta-reductase activity+++GO:0050662///coenzyme binding	molecular_function	[Molecular Function]---binding+++catalytic activity
101257810	LOC101257810	[Cellular Component]---GO:0048046///apoplast	cellular_component	[Cellular Component]---extracellular region
101259361	LOC101259361	[Cellular Component]---GO:0009507///chloroplast+++[Molecular Function]---GO:0004665///prephenate dehydrogenase (NADP+) activity+++GO:0008977///prephenate dehydrogenase (NAD+) activity+++GO:0033730///arogenate dehydrogenase (NADP+) activity+++[Biological Process]---GO:0006571///tyrosine biosynthetic process	cellular_component+++molecular_function+++biological_process	[Cellular Component]---organelle+++cell part+++cell+++[Molecular Function]---catalytic activity+++[Biological Process]---metabolic process+++cellular process
101268204	LOC101268204	[Cellular Component]---GO:0005886///plasma membrane+++GO:0009506///plasmodesma+++GO:0031225///anchored component of membrane+++GO:0046658///anchored component of plasma membrane+++[Molecular Function]---GO:0009055///electron transfer activity	cellular_component+++molecular_function	[Cellular Component]---membrane+++cell part+++cell+++cell junction+++symplast+++membrane part+++[Molecular Function]---catalytic activity
101253738	LOC101253738	[Molecular Function]---GO:0050403///trans-zeatin O-beta-D-glucosyltransferase activity+++GO:0050404///zeatin O-beta-D-xylosyltransferase activity+++[Biological Process]---GO:0006486///protein glycosylation+++GO:0009690///cytokinin metabolic process+++GO:0009965///leaf morphogenesis+++GO:0010015///root morphogenesis+++GO:0010083///regulation of vegetative meristem growth+++GO:0010380///regulation …	molecular_function+++biological_process	[Molecular Function]---catalytic activity+++[Biological Process]---metabolic process+++cellular process+++biological regulation+++developmental process+++multicellular organismal process+++regulation of biological process+++growth+++negative regulation of biological process+++reproduction+++reproductive process
[truncated: 3,443 more rows]

## Sheet: number
GO_CFP Term ID	GO_CFP Term Desc	num
GO:0005634	nucleus	736
[truncated: 2,725 more rows]
