# Supplementary material for: Auxin is involved in arbuscular mycorrhizal fungi-promoted tomato growth and NADP-malic enzymes expression in continuous cropping substrates
Source: BMC Plant Biol. 2021 Jan 18;21:48. doi: 10.1186/s12870-020-02817-2 (PMC7814736; doi:10.1186/s12870-020-02817-2)
Supplement: Supplementary file 9 — Additional file 9: Table S6. KEGG pathway analysis the differentially expressed genes between NM and AM. [file 12870_2020_2817_MOESM9_ESM.xlsx]

## Sheet: enrichment
Table S6. KEGG pathway analysis the differentially expressed genes between NM and AM.
KEGG Pathway Term ID	KEGG Pathway Term Desc	KEGG Pathway Term Level1	KEGG Pathway Term Level2	Term Candidate Gene Num	Term Gene Num	Total Gene Num	Rich Ratio	P value	Q value
940	Phenylpropanoid biosynthesis	Metabolism	Biosynthesis of other secondary metabolites	101	222	6056	0.454955	1.59e-24	5.01e-22
1110	Biosynthesis of secondary metabolites	Metabolism	Global and overview maps	313	1231	6056	0.254265	1.42e-18	4.49e-16
1100	Metabolic pathways	Metabolism	Global and overview maps	476	2140	6056	0.22243	5.89e-17	1.86e-14
4016	MAPK signaling pathway - plant	Environmental Information Processing	Signal transduction	67	182	6056	0.368132	3.04e-11	9.57e-09
4075	Plant hormone signal transduction	Environmental Information Processing	Signal transduction	83	299	6056	0.277592	6.79e-07	0.000214
4626	Plant-pathogen interaction	Organismal Systems	Environmental adaptation	56	189	6056	0.296296	5.71e-06	0.00180002
910	Nitrogen metabolism	Metabolism	Energy metabolism	15	34	6056	0.441176	0.000163	0.0513854
982	Drug metabolism - cytochrome P450	Metabolism	Xenobiotics biodegradation and metabolism	26	78	6056	0.333333	0.000247	0.0777607
480	Glutathione metabolism	Metabolism	Metabolism of other amino acids	35	117	6056	0.299145	0.000262	0.0825989
40	Pentose and glucuronate interconversions	Metabolism	Carbohydrate metabolism	39	135	6056	0.288889	0.000268	0.0842782
902	Monoterpenoid biosynthesis	Metabolism	Metabolism of terpenoids and polyketides	8	13	6056	0.615385	0.000353	0.111147
980	Metabolism of xenobiotics by cytochrome P450	Metabolism	Xenobiotics biodegradation and metabolism	24	75	6056	0.32	0.000826	0.260173
4976	Bile secretion	Organismal Systems	Digestive system	12	28	6056	0.428571	0.00101261	0.318974
945	Stilbenoid, diarylheptanoid and gingerol biosynthesis	Metabolism	Biosynthesis of other secondary metabolites	16	44	6056	0.363636	0.00133685	0.421107
195	Photosynthesis	Metabolism	Energy metabolism	18	53	6056	0.339623	0.00169701	0.534558
2010	ABC transporters	Environmental Information Processing	Membrane transport	12	30	6056	0.4	0.00207862	0.654765
960	Tropane, piperidine and pyridine alkaloid biosynthesis	Metabolism	Biosynthesis of other secondary metabolites	13	34	6056	0.382353	0.0022168	0.698291
10	Glycolysis / Gluconeogenesis	Metabolism	Carbohydrate metabolism	27	135	6056	0.2	0.181994	1
20	Citrate cycle (TCA cycle)	Metabolism	Carbohydrate metabolism	3	57	6056	0.0526316	0.997854	1
30	Pentose phosphate pathway	Metabolism	Carbohydrate metabolism	11	57	6056	0.192982	0.355198	1
51	Fructose and mannose metabolism	Metabolism	Carbohydrate metabolism	12	73	6056	0.164384	0.578686	1
52	Galactose metabolism	Metabolism	Carbohydrate metabolism	18	57	6056	0.315789	0.00419107	1
53	Ascorbate and aldarate metabolism	Metabolism	Carbohydrate metabolism	12	59	6056	0.20339	0.277565	1
61	Fatty acid biosynthesis	Metabolism	Lipid metabolism	13	46	6056	0.282609	0.0348559	1
62	Fatty acid elongation	Metabolism	Lipid metabolism	10	46	6056	0.217391	0.232361	1
71	Fatty acid degradation	Metabolism	Lipid metabolism	11	60	6056	0.183333	0.424233	1
72	Synthesis and degradation of ketone bodies	Metabolism	Lipid metabolism	1	9	6056	0.111111	0.808373	1
73	Cutin, suberine and wax biosynthesis	Metabolism	Lipid metabolism	12	33	6056	0.363636	0.00524144	1
100	Steroid biosynthesis	Metabolism	Lipid metabolism	13	38	6056	0.342105	0.00674108	1
130	Ubiquinone and other terpenoid-quinone biosynthesis	Metabolism	Metabolism of cofactors and vitamins	7	47	6056	0.148936	0.694176	1
140	Steroid hormone biosynthesis	Metabolism	Lipid metabolism	4	13	6056	0.307692	0.160275	1
190	Oxidative phosphorylation	Metabolism	Energy metabolism	11	122	6056	0.0901639	0.995444	1
196	Photosynthesis - antenna proteins	Metabolism	Energy metabolism	10	26	6056	0.384615	0.00672459	1
220	Arginine biosynthesis	Metabolism	Amino acid metabolism	7	38	6056	0.184211	0.458045	1
230	Purine metabolism	Metabolism	Nucleotide metabolism	13	97	6056	0.134021	0.849181	1
240	Pyrimidine metabolism	Metabolism	Nucleotide metabolism	9	63	6056	0.142857	0.75124	1
250	Alanine, aspartate and glutamate metabolism	Metabolism	Amino acid metabolism	13	52	6056	0.25	0.083723	1
254	Aflatoxin biosynthesis	Metabolism	Biosynthesis of other secondary metabolites	1	1	6056	1	0.167602	1
260	Glycine, serine and threonine metabolism	Metabolism	Amino acid metabolism	10	67	6056	0.149254	0.706607	1
270	Cysteine and methionine metabolism	Metabolism	Amino acid metabolism	29	113	6056	0.256637	0.0100596	1
280	Valine, leucine and isoleucine degradation	Metabolism	Amino acid metabolism	14	66	6056	0.212121	0.205838	1
290	Valine, leucine and isoleucine biosynthesis	Metabolism	Amino acid metabolism	5	27	6056	0.185185	0.481892	1
310	Lysine degradation	Metabolism	Amino acid metabolism	2	43	6056	0.0465116	0.996458	1
330	Arginine and proline metabolism	Metabolism	Amino acid metabolism	7	66	6056	0.106061	0.942083	1
333	Prodigiosin biosynthesis	Metabolism	Biosynthesis of other secondary metabolites	2	9	6056	0.222222	0.460566	1
340	Histidine metabolism	Metabolism	Amino acid metabolism	2	21	6056	0.0952381	0.889422	1
350	Tyrosine metabolism	Metabolism	Amino acid metabolism	12	52	6056	0.230769	0.149625	1
360	Phenylalanine metabolism	Metabolism	Amino acid metabolism	23	83	6056	0.277108	0.00802991	1
361	Chlorocyclohexane and chlorobenzene degradation	Metabolism	Xenobiotics biodegradation and metabolism	1	2	6056	0.5	0.307137	1
364	Fluorobenzoate degradation	Metabolism	Xenobiotics biodegradation and metabolism	1	2	6056	0.5	0.307137	1
380	Tryptophan metabolism	Metabolism	Amino acid metabolism	8	43	6056	0.186047	0.434653	1
400	Phenylalanine, tyrosine and tryptophan biosynthesis	Metabolism	Amino acid metabolism	12	50	6056	0.24	0.120097	1
401	Novobiocin biosynthesis	Metabolism	Biosynthesis of other secondary metabolites	3	7	6056	0.428571	0.0969797	1
405	Phenazine biosynthesis	Metabolism	Biosynthesis of other secondary metabolites	1	3	6056	0.333333	0.423301	1
410	beta-Alanine metabolism	Metabolism	Metabolism of other amino acids	11	59	6056	0.186441	0.401136	1
430	Taurine and hypotaurine metabolism	Metabolism	Metabolism of other amino acids	6	13	6056	0.461538	0.0129188	1
450	Selenocompound metabolism	Metabolism	Metabolism of other amino acids	2	17	6056	0.117647	0.80482	1
460	Cyanoamino acid metabolism	Metabolism	Metabolism of other amino acids	11	45	6056	0.244444	0.120404	1
471	D-Glutamine and D-glutamate metabolism	Metabolism	Metabolism of other amino acids	3	3	6056	1	0.00469646	1
500	Starch and sucrose metabolism	Metabolism	Carbohydrate metabolism	36	146	6056	0.246575	0.00877981	1
510	N-Glycan biosynthesis	Metabolism	Glycan biosynthesis and metabolism	1	44	6056	0.0227273	0.999697	1
514	Other types of O-glycan biosynthesis	Metabolism	Glycan biosynthesis and metabolism	1	13	6056	0.0769231	0.90813	1
520	Amino sugar and nucleotide sugar metabolism	Metabolism	Carbohydrate metabolism	33	134	6056	0.246269	0.012005	1
521	Streptomycin biosynthesis	Metabolism	Biosynthesis of other secondary metabolites	5	12	6056	0.416667	0.0369997	1
524	Neomycin, kanamycin and gentamicin biosynthesis	Metabolism	Biosynthesis of other secondary metabolites	2	6	6056	0.333333	0.26545	1
531	Glycosaminoglycan degradation	Metabolism	Glycan biosynthesis and metabolism	2	18	6056	0.111111	0.830201	1
561	Glycerolipid metabolism	Metabolism	Lipid metabolism	18	86	6056	0.209302	0.182921	1
562	Inositol phosphate metabolism	Metabolism	Carbohydrate metabolism	13	75	6056	0.173333	0.495138	1
564	Glycerophospholipid metabolism	Metabolism	Lipid metabolism	19	105	6056	0.180952	0.395835	1
565	Ether lipid metabolism	Metabolism	Lipid metabolism	6	30	6056	0.2	0.388882	1
590	Arachidonic acid metabolism	Metabolism	Lipid metabolism	3	15	6056	0.2	0.471871	1
591	Linoleic acid metabolism	Metabolism	Lipid metabolism	4	19	6056	0.210526	0.397379	1
592	alpha-Linolenic acid metabolism	Metabolism	Lipid metabolism	10	52	6056	0.192308	0.370893	1
600	Sphingolipid metabolism	Metabolism	Lipid metabolism	7	28	6056	0.25	0.176625	1
601	Glycosphingolipid biosynthesis - lacto and neolacto series	Metabolism	Glycan biosynthesis and metabolism	1	3	6056	0.333333	0.423301	1
603	Glycosphingolipid biosynthesis - globo and isoglobo series	Metabolism	Glycan biosynthesis and metabolism	3	9	6056	0.333333	0.18033	1
620	Pyruvate metabolism	Metabolism	Carbohydrate metabolism	15	96	6056	0.15625	0.660269	1
623	Toluene degradation	Metabolism	Xenobiotics biodegradation and metabolism	1	2	6056	0.5	0.307137	1
625	Chloroalkane and chloroalkene degradation	Metabolism	Xenobiotics biodegradation and metabolism	2	19	6056	0.105263	0.852566	1
626	Naphthalene degradation	Metabolism	Xenobiotics biodegradation and metabolism	1	9	6056	0.111111	0.808373	1
630	Glyoxylate and dicarboxylate metabolism	Metabolism	Carbohydrate metabolism	15	76	6056	0.197368	0.285076	1
640	Propanoate metabolism	Metabolism	Carbohydrate metabolism	12	45	6056	0.266667	0.0623363	1
650	Butanoate metabolism	Metabolism	Carbohydrate metabolism	5	29	6056	0.172414	0.549353	1
660	C5-Branched dibasic acid metabolism	Metabolism	Carbohydrate metabolism	2	10	6056	0.2	0.518888	1
670	One carbon pool by folate	Metabolism	Metabolism of cofactors and vitamins	3	19	6056	0.157895	0.640096	1
680	Methane metabolism	Metabolism	Energy metabolism	11	59	6056	0.186441	0.401136	1
710	Carbon fixation in photosynthetic organisms	Metabolism	Energy metabolism	16	79	6056	0.202532	0.24121	1
720	Carbon fixation pathways in prokaryotes	Metabolism	Energy metabolism	4	31	6056	0.129032	0.78783	1
730	Thiamine metabolism	Metabolism	Metabolism of cofactors and vitamins	2	25	6056	0.08	0.938872	1
740	Riboflavin metabolism	Metabolism	Metabolism of cofactors and vitamins	3	18	6056	0.166667	0.601772	1
750	Vitamin B6 metabolism	Metabolism	Metabolism of cofactors and vitamins	4	15	6056	0.266667	0.234525	1
760	Nicotinate and nicotinamide metabolism	Metabolism	Metabolism of cofactors and vitamins	6	22	6056	0.272727	0.149542	1
770	Pantothenate and CoA biosynthesis	Metabolism	Metabolism of cofactors and vitamins	4	34	6056	0.117647	0.84541	1
780	Biotin metabolism	Metabolism	Metabolism of cofactors and vitamins	5	20	6056	0.25	0.23463	1
790	Folate biosynthesis	Metabolism	Metabolism of cofactors and vitamins	1	25	6056	0.04	0.989909	1
830	Retinol metabolism	Metabolism	Metabolism of cofactors and vitamins	4	18	6056	0.222222	0.356224	1
860	Porphyrin and chlorophyll metabolism	Metabolism	Metabolism of cofactors and vitamins	12	50	6056	0.24	0.120097	1
900	Terpenoid backbone biosynthesis	Metabolism	Metabolism of terpenoids and polyketides	7	57	6056	0.122807	0.864018	1
903	Limonene and pinene degradation	Metabolism	Metabolism of terpenoids and polyketides	1	11	6056	0.0909091	0.867308	1
904	Diterpenoid biosynthesis	Metabolism	Metabolism of terpenoids and polyketides	7	34	6056	0.205882	0.340073	1
905	Brassinosteroid biosynthesis	Metabolism	Metabolism of terpenoids and polyketides	4	16	6056	0.25	0.274286	1
906	Carotenoid biosynthesis	Metabolism	Metabolism of terpenoids and polyketides	7	38	6056	0.184211	0.458045	1
908	Zeatin biosynthesis	Metabolism	Metabolism of terpenoids and polyketides	16	62	6056	0.258065	0.0458505	1
909	Sesquiterpenoid and triterpenoid biosynthesis	Metabolism	Metabolism of terpenoids and polyketides	7	27	6056	0.259259	0.153278	1
920	Sulfur metabolism	Metabolism	Energy metabolism	6	35	6056	0.171429	0.546088	1
930	Caprolactam degradation	Metabolism	Xenobiotics biodegradation and metabolism	1	4	6056	0.25	0.520005	1
941	Flavonoid biosynthesis	Metabolism	Biosynthesis of other secondary metabolites	17	57	6056	0.298246	0.00994486	1
950	Isoquinoline alkaloid biosynthesis	Metabolism	Biosynthesis of other secondary metabolites	8	30	6056	0.266667	0.115998	1
966	Glucosinolate biosynthesis	Metabolism	Biosynthesis of other secondary metabolites	2	8	6056	0.25	0.398291	1
970	Aminoacyl-tRNA biosynthesis	Genetic Information Processing	Translation	1	50	6056	0.02	0.9999	1
981	Insect hormone biosynthesis	Metabolism	Metabolism of terpenoids and polyketides	1	10	6056	0.1	0.840538	1
983	Drug metabolism - other enzymes	Metabolism	Xenobiotics biodegradation and metabolism	26	99	6056	0.262626	0.0105763	1
999	Biosynthesis of secondary metabolites - unclassified	Metabolism	Biosynthesis of other secondary metabolites	1	2	6056	0.5	0.307137	1
1040	Biosynthesis of unsaturated fatty acids	Metabolism	Lipid metabolism	6	26	6056	0.230769	0.261784	1
1062	Biosynthesis of terpenoids and steroids	Metabolism	Chemical structure transformation maps	1	4	6056	0.25	0.520005	1
1120	Microbial metabolism in diverse environments	Metabolism	Global and overview maps	78	385	6056	0.202597	0.0358977	1
1130	Biosynthesis of antibiotics	Metabolism	Global and overview maps	86	484	6056	0.177686	0.286431	1
1200	Carbon metabolism	Metabolism	Global and overview maps	57	274	6056	0.208029	0.0426922	1
1210	2-Oxocarboxylic acid metabolism	Metabolism	Global and overview maps	10	65	6056	0.153846	0.668502	1
1212	Fatty acid metabolism	Metabolism	Global and overview maps	21	81	6056	0.259259	0.0233336	1
1220	Degradation of aromatic compounds	Metabolism	Global and overview maps	3	15	6056	0.2	0.471871	1
1230	Biosynthesis of amino acids	Metabolism	Global and overview maps	44	238	6056	0.184874	0.257879	1
2020	Two-component system	Environmental Information Processing	Signal transduction	1	17	6056	0.0588235	0.955979	1
2024	Quorum sensing	Cellular Processes	Cellular community - prokaryotes	15	63	6056	0.238095	0.0944337	1
2025	Biofilm formation - Pseudomonas aeruginosa	Cellular Processes	Cellular community - prokaryotes	1	3	6056	0.333333	0.423301	1
2026	Biofilm formation - Escherichia coli	Cellular Processes	Cellular community - prokaryotes	4	16	6056	0.25	0.274286	1
3010	Ribosome	Genetic Information Processing	Translation	4	324	6056	0.0123457	1	1
3013	RNA transport	Genetic Information Processing	Translation	3	169	6056	0.0177515	1	1
3015	mRNA surveillance pathway	Genetic Information Processing	Translation	3	130	6056	0.0230769	1	1
3018	RNA degradation	Genetic Information Processing	Folding, sorting and degradation	9	119	6056	0.0756303	0.999038	1
3020	RNA polymerase	Genetic Information Processing	Transcription	1	40	6056	0.025	0.999366	1
3030	DNA replication	Genetic Information Processing	Replication and repair	3	50	6056	0.06	0.993843	1
3040	Spliceosome	Genetic Information Processing	Transcription	5	188	6056	0.0265957	1	1
3050	Proteasome	Genetic Information Processing	Folding, sorting and degradation	1	51	6056	0.0196078	0.999917	1
3060	Protein export	Genetic Information Processing	Folding, sorting and degradation	1	45	6056	0.0222222	0.999749	1
3320	PPAR signaling pathway	Organismal Systems	Endocrine system	3	33	6056	0.0909091	0.932276	1
3410	Base excision repair	Genetic Information Processing	Replication and repair	8	42	6056	0.190476	0.407215	1
3420	Nucleotide excision repair	Genetic Information Processing	Replication and repair	4	60	6056	0.0666667	0.994138	1
3430	Mismatch repair	Genetic Information Processing	Replication and repair	5	40	6056	0.125	0.824259	1
3440	Homologous recombination	Genetic Information Processing	Replication and repair	3	64	6056	0.046875	0.999272	1
3460	Fanconi anemia pathway	Genetic Information Processing	Replication and repair	3	51	6056	0.0588235	0.994694	1
4010	MAPK signaling pathway	Environmental Information Processing	Signal transduction	14	78	6056	0.179487	0.435368	1
4011	MAPK signaling pathway - yeast	Environmental Information Processing	Signal transduction	3	48	6056	0.0625	0.991728	1
4013	MAPK signaling pathway - fly	Environmental Information Processing	Signal transduction	7	57	6056	0.122807	0.864018	1
4014	Ras signaling pathway	Environmental Information Processing	Signal transduction	6	46	6056	0.130435	0.806712	1
4015	Rap1 signaling pathway	Environmental Information Processing	Signal transduction	4	25	6056	0.16	0.62361	1
4020	Calcium signaling pathway	Environmental Information Processing	Signal transduction	9	54	6056	0.166667	0.564351	1
4022	cGMP-PKG signaling pathway	Environmental Information Processing	Signal transduction	9	56	6056	0.160714	0.610936	1
4024	cAMP signaling pathway	Environmental Information Processing	Signal transduction	6	53	6056	0.113208	0.899768	1
4062	Chemokine signaling pathway	Organismal Systems	Immune system	2	15	6056	0.133333	0.743786	1
4064	NF-kappa B signaling pathway	Environmental Information Processing	Signal transduction	6	46	6056	0.130435	0.806712	1
4066	HIF-1 signaling pathway	Environmental Information Processing	Signal transduction	4	47	6056	0.0851064	0.966871	1
4068	FoxO signaling pathway	Environmental Information Processing	Signal transduction	4	59	6056	0.0677966	0.993268	1
4070	Phosphatidylinositol signaling system	Environmental Information Processing	Signal transduction	9	74	6056	0.121622	0.89322	1
4071	Sphingolipid signaling pathway	Environmental Information Processing	Signal transduction	10	72	6056	0.138889	0.789092	1
4072	Phospholipase D signaling pathway	Environmental Information Processing	Signal transduction	7	50	6056	0.14	0.755978	1
4110	Cell cycle	Cellular Processes	Cell growth and death	14	123	6056	0.113821	0.964055	1
4111	Cell cycle - yeast	Cellular Processes	Cell growth and death	10	96	6056	0.104167	0.971448	1
4113	Meiosis - yeast	Cellular Processes	Cell growth and death	6	72	6056	0.0833333	0.987671	1
4114	Oocyte meiosis	Cellular Processes	Cell growth and death	8	111	6056	0.0720721	0.999127	1
4115	p53 signaling pathway	Cellular Processes	Cell growth and death	3	37	6056	0.0810811	0.960444	1
4120	Ubiquitin mediated proteolysis	Genetic Information Processing	Folding, sorting and degradation	8	146	6056	0.0547945	0.999992	1
4130	SNARE interactions in vesicular transport	Genetic Information Processing	Folding, sorting and degradation	1	39	6056	0.025641	0.999238	1
4137	Mitophagy - animal	Cellular Processes	Transport and catabolism	2	37	6056	0.0540541	0.990621	1
4138	Autophagy - yeast	Cellular Processes	Transport and catabolism	7	82	6056	0.0853659	0.9898	1
4139	Mitophagy - yeast	Cellular Processes	Transport and catabolism	1	45	6056	0.0222222	0.999749	1
4140	Autophagy - animal	Cellular Processes	Transport and catabolism	5	76	6056	0.0657895	0.997632	1
4141	Protein processing in endoplasmic reticulum	Genetic Information Processing	Folding, sorting and degradation	28	226	6056	0.123894	0.973773	1
4142	Lysosome	Cellular Processes	Transport and catabolism	8	86	6056	0.0930233	0.983762	1
4144	Endocytosis	Cellular Processes	Transport and catabolism	22	187	6056	0.117647	0.9787	1
4145	Phagosome	Cellular Processes	Transport and catabolism	12	90	6056	0.133333	0.846553	1
4146	Peroxisome	Cellular Processes	Transport and catabolism	10	93	6056	0.107527	0.962138	1
4150	mTOR signaling pathway	Environmental Information Processing	Signal transduction	4	63	6056	0.0634921	0.996145	1
4151	PI3K-Akt signaling pathway	Environmental Information Processing	Signal transduction	8	95	6056	0.0842105	0.99404	1
4152	AMPK signaling pathway	Environmental Information Processing	Signal transduction	17	101	6056	0.168317	0.534312	1
4210	Apoptosis	Cellular Processes	Cell growth and death	4	28	6056	0.142857	0.71429	1
4211	Longevity regulating pathway	Organismal Systems	Aging	7	56	6056	0.125	0.85149	1
4212	Longevity regulating pathway - worm	Organismal Systems	Aging	5	61	6056	0.0819672	0.983294	1
4213	Longevity regulating pathway - multiple species	Organismal Systems	Aging	9	52	6056	0.173077	0.515566	1
4214	Apoptosis - fly	Cellular Processes	Cell growth and death	2	24	6056	0.0833333	0.928971	1
4215	Apoptosis - multiple species	Cellular Processes	Cell growth and death	1	3	6056	0.333333	0.423301	1
4216	Ferroptosis	Cellular Processes	Cell growth and death	5	29	6056	0.172414	0.549353	1
4217	Necroptosis	Cellular Processes	Cell growth and death	20	78	6056	0.25641	0.0296094	1
4218	Cellular senescence	Cellular Processes	Cell growth and death	15	91	6056	0.164835	0.57257	1
4260	Cardiac muscle contraction	Organismal Systems	Circulatory system	2	16	6056	0.125	0.776117	1
4310	Wnt signaling pathway	Environmental Information Processing	Signal transduction	8	97	6056	0.0824742	0.995269	1
4330	Notch signaling pathway	Environmental Information Processing	Signal transduction	1	16	6056	0.0625	0.947088	1
4340	Hedgehog signaling pathway	Environmental Information Processing	Signal transduction	1	25	6056	0.04	0.989909	1
4341	Hedgehog signaling pathway - fly	Environmental Information Processing	Signal transduction	3	42	6056	0.0714286	0.980309	1
4350	TGF-beta signaling pathway	Environmental Information Processing	Signal transduction	1	42	6056	0.0238095	0.999562	1
4360	Axon guidance	Organismal Systems	Development	7	39	6056	0.179487	0.487085	1
4370	VEGF signaling pathway	Environmental Information Processing	Signal transduction	5	27	6056	0.185185	0.481892	1
4371	Apelin signaling pathway	Environmental Information Processing	Signal transduction	5	59	6056	0.0847458	0.978627	1
4380	Osteoclast differentiation	Organismal Systems	Development	7	29	6056	0.241379	0.201372	1
4390	Hippo signaling pathway	Environmental Information Processing	Signal transduction	1	41	6056	0.0243902	0.999473	1
4391	Hippo signaling pathway - fly	Environmental Information Processing	Signal transduction	3	40	6056	0.075	0.973892	1
4392	Hippo signaling pathway - multiple species	Environmental Information Processing	Signal transduction	1	10	6056	0.1	0.840538	1
4510	Focal adhesion	Cellular Processes	Cellular community - eukaryotes	2	26	6056	0.0769231	0.947453	1
4520	Adherens junction	Cellular Processes	Cellular community - eukaryotes	2	22	6056	0.0909091	0.904459	1
4530	Tight junction	Cellular Processes	Cellular community - eukaryotes	6	66	6056	0.0909091	0.975101	1
4540	Gap junction	Cellular Processes	Cellular community - eukaryotes	4	19	6056	0.210526	0.397379	1
4612	Antigen processing and presentation	Organismal Systems	Immune system	17	74	6056	0.22973	0.102749	1
4614	Renin-angiotensin system	Organismal Systems	Endocrine system	3	8	6056	0.375	0.136478	1
4620	Toll-like receptor signaling pathway	Organismal Systems	Immune system	8	43	6056	0.186047	0.434653	1
4621	NOD-like receptor signaling pathway	Organismal Systems	Immune system	15	86	6056	0.174419	0.477434	1
4624	Toll and Imd signaling pathway	Organismal Systems	Immune system	6	41	6056	0.146341	0.706284	1
4625	C-type lectin receptor signaling pathway	Organismal Systems	Immune system	3	24	6056	0.125	0.792133	1
4650	Natural killer cell mediated cytotoxicity	Organismal Systems	Immune system	5	25	6056	0.2	0.411278	1
4657	IL-17 signaling pathway	Organismal Systems	Immune system	3	16	6056	0.1875	0.517468	1
4658	Th1 and Th2 cell differentiation	Organismal Systems	Immune system	3	15	6056	0.2	0.471871	1
4659	Th17 cell differentiation	Organismal Systems	Immune system	6	20	6056	0.3	0.103679	1
4660	T cell receptor signaling pathway	Organismal Systems	Immune system	3	21	6056	0.142857	0.70872	1
4662	B cell receptor signaling pathway	Organismal Systems	Immune system	5	28	6056	0.178571	0.516115	1
4664	Fc epsilon RI signaling pathway	Organismal Systems	Immune system	2	13	6056	0.153846	0.667084	1
4666	Fc gamma R-mediated phagocytosis	Organismal Systems	Immune system	9	59	6056	0.152542	0.675733	1
4668	TNF signaling pathway	Environmental Information Processing	Signal transduction	1	6	6056	0.166667	0.667518	1
4670	Leukocyte transendothelial migration	Organismal Systems	Immune system	2	9	6056	0.222222	0.460566	1
4710	Circadian rhythm	Organismal Systems	Environmental adaptation	5	45	6056	0.111111	0.894058	1
4712	Circadian rhythm - plant	Organismal Systems	Environmental adaptation	14	46	6056	0.304348	0.0153811	1
4714	Thermogenesis	Organismal Systems	Environmental adaptation	13	162	6056	0.0802469	0.999656	1
4720	Long-term potentiation	Organismal Systems	Nervous system	3	36	6056	0.0833333	0.954669	1
4721	Synaptic vesicle cycle	Organismal Systems	Nervous system	11	68	6056	0.161765	0.602343	1
4722	Neurotrophin signaling pathway	Organismal Systems	Nervous system	9	79	6056	0.113924	0.930826	1
4723	Retrograde endocannabinoid signaling	Organismal Systems	Nervous system	7	49	6056	0.142857	0.736441	1
4724	Glutamatergic synapse	Organismal Systems	Nervous system	8	40	6056	0.2	0.352397	1
4727	GABAergic synapse	Organismal Systems	Nervous system	8	32	6056	0.25	0.154664	1
4810	Regulation of actin cytoskeleton	Cellular Processes	Cell motility	8	60	6056	0.133333	0.81068	1
4910	Insulin signaling pathway	Organismal Systems	Endocrine system	17	95	6056	0.178947	0.425087	1
4912	GnRH signaling pathway	Organismal Systems	Endocrine system	4	31	6056	0.129032	0.78783	1
4913	Ovarian steroidogenesis	Organismal Systems	Endocrine system	3	9	6056	0.333333	0.18033	1
4914	Progesterone-mediated oocyte maturation	Organismal Systems	Endocrine system	13	38	6056	0.342105	0.00674108	1
4915	Estrogen signaling pathway	Organismal Systems	Endocrine system	6	31	6056	0.193548	0.421157	1
4917	Prolactin signaling pathway	Organismal Systems	Endocrine system	3	15	6056	0.2	0.471871	1
4918	Thyroid hormone synthesis	Organismal Systems	Endocrine system	2	16	6056	0.125	0.776117	1
4919	Thyroid hormone signaling pathway	Organismal Systems	Endocrine system	2	35	6056	0.0571429	0.987083	1
4920	Adipocytokine signaling pathway	Organismal Systems	Endocrine system	9	37	6056	0.243243	0.154569	1
4921	Oxytocin signaling pathway	Organismal Systems	Endocrine system	6	54	6056	0.111111	0.909283	1
4922	Glucagon signaling pathway	Organismal Systems	Endocrine system	11	79	6056	0.139241	0.794133	1
4923	Regulation of lipolysis in adipocytes	Organismal Systems	Endocrine system	1	11	6056	0.0909091	0.867308	1
4924	Renin secretion	Organismal Systems	Endocrine system	4	26	6056	0.153846	0.655744	1
4927	Cortisol synthesis and secretion	Organismal Systems	Endocrine system	3	9	6056	0.333333	0.18033	1
4928	Parathyroid hormone synthesis, secretion and action	Organismal Systems	Endocrine system	6	31	6056	0.193548	0.421157	1
4961	Endocrine and other factor-regulated calcium reabsorption	Organismal Systems	Excretory system	2	28	6056	0.0714286	0.961293	1
4962	Vasopressin-regulated water reabsorption	Organismal Systems	Excretory system	5	36	6056	0.138889	0.744851	1
4964	Proximal tubule bicarbonate reclamation	Organismal Systems	Excretory system	4	5	6056	0.8	0.00340133	1
4966	Collecting duct acid secretion	Organismal Systems	Excretory system	3	27	6056	0.111111	0.85464	1
4972	Pancreatic secretion	Organismal Systems	Digestive system	3	34	6056	0.0882353	0.940682	1
4973	Carbohydrate digestion and absorption	Organismal Systems	Digestive system	2	12	6056	0.166667	0.622229	1
4974	Protein digestion and absorption	Organismal Systems	Digestive system	3	9	6056	0.333333	0.18033	1
4975	Fat digestion and absorption	Organismal Systems	Digestive system	1	5	6056	0.2	0.600507	1
4978	Mineral absorption	Organismal Systems	Digestive system	1	14	6056	0.0714286	0.923561	1
4979	Cholesterol metabolism	Organismal Systems	Digestive system	2	13	6056	0.153846	0.667084	1
5111	Biofilm formation - Vibrio cholerae	Cellular Processes	Cellular community - prokaryotes	2	4	6056	0.5	0.133189	1

## Sheet: Level
Gene ID	Gene Symbol	KEGG Pathway Term	KEGG Pathway Term Level1	KEGG Pathway Term Level2
101252154	LOC101252154	04146///Peroxisome	Cellular Processes	Transport and catabolism
101261414	LOC101261414	04016///MAPK signaling pathway - plant+++04075///Plant hormone signal transduction	Environmental Information Processing	Signal transduction
101245851	LOC101245851	00520///Amino sugar and nucleotide sugar metabolism+++01100///Metabolic pathways	Metabolism	Carbohydrate metabolism+++Global and overview maps
101259175	LOC101259175	00500///Starch and sucrose metabolism	Metabolism	Carbohydrate metabolism
101248398	LOC101248398	04075///Plant hormone signal transduction	Environmental Information Processing	Signal transduction
101244293	LOC101244293	00330///Arginine and proline metabolism+++01100///Metabolic pathways+++01110///Biosynthesis of secondary metabolites+++01230///Biosynthesis of amino acids	Metabolism	Amino acid metabolism+++Global and overview maps
101248402	LOC101248402	00140///Steroid hormone biosynthesis+++01100///Metabolic pathways+++04913///Ovarian steroidogenesis+++04917///Prolactin signaling pathway+++04927///Cortisol synthesis and secretion+++04934///Cushing syndrome	Metabolism+++Organismal Systems	Lipid metabolism+++Global and overview maps+++Endocrine system
101250892	LOC101250892	00040///Pentose and glucuronate interconversions+++00052///Galactose metabolism+++00500///Starch and sucrose metabolism+++00520///Amino sugar and nucleotide sugar metabolism+++01100///Metabolic pathways+++01130///Biosynthesis of antibiotics	Metabolism	Carbohydrate metabolism+++Global and overview maps
101258615	LOC101258615	00260///Glycine, serine and threonine metabolism+++00630///Glyoxylate and dicarboxylate metabolism+++01100///Metabolic pathways+++01110///Biosynthesis of secondary metabolites+++01130///Biosynthesis of antibiotics+++01200///Carbon metabolism	Metabolism	Amino acid metabolism+++Carbohydrate metabolism+++Global and overview maps
101254785	LOC101254785	04712///Circadian rhythm - plant	Organismal Systems	Environmental adaptation
101259176	LOC101259176	00061///Fatty acid biosynthesis+++00071///Fatty acid degradation+++01100///Metabolic pathways+++01212///Fatty acid metabolism+++02024///Quorum sensing+++03320///PPAR signaling pathway+++04146///Peroxisome+++04216///Ferroptosis+++04714///Thermogenesis+++04920///Adipocytokine signaling pathway	Metabolism+++Cellular Processes+++Organismal Systems	Lipid metabolism+++Global and overview maps+++Cellular community - prokaryotes+++Endocrine system+++Transport and catabolism+++Cell growth and death+++Environmental adaptation
101262690	LOC101262690	04217///Necroptosis+++05034///Alcoholism+++05322///Systemic lupus erythematosus	Cellular Processes	Cell growth and death
101266472	LOC101266472	00195///Photosynthesis	Metabolism	Energy metabolism
543733	HY5	04712///Circadian rhythm - plant	Organismal Systems	Environmental adaptation
543990	cat1	00380///Tryptophan metabolism+++00630///Glyoxylate and dicarboxylate metabolism+++01110///Biosynthesis of secondary metabolites+++01130///Biosynthesis of antibiotics+++01200///Carbon metabolism+++04011///MAPK signaling pathway - yeast+++04016///MAPK signaling pathway - plant+++04068///FoxO signaling pathway+++04146///Peroxisome+++04211///Longevity regulating pathway+++04212///Longevity regulating…	Metabolism+++Environmental Information Processing+++Cellular Processes+++Organismal Systems	Amino acid metabolism+++Carbohydrate metabolism+++Global and overview maps+++Signal transduction+++Transport and catabolism+++Aging
101263946	LOC101263946	00040///Pentose and glucuronate interconversions+++01100///Metabolic pathways	Metabolism	Carbohydrate metabolism+++Global and overview maps
101261422	LOC101261422	00860///Porphyrin and chlorophyll metabolism+++01100///Metabolic pathways+++01110///Biosynthesis of secondary metabolites	Metabolism	Metabolism of cofactors and vitamins+++Global and overview maps
100529102	lTTS1	00909///Sesquiterpenoid and triterpenoid biosynthesis+++01110///Biosynthesis of secondary metabolites	Metabolism	Metabolism of terpenoids and polyketides+++Global and overview maps
101262697	LOC101262697	04710///Circadian rhythm	Organismal Systems	Environmental adaptation
101268737	LOC101268737	03018///RNA degradation	Genetic Information Processing	Folding, sorting and degradation
543731	sus3	00500///Starch and sucrose metabolism+++01100///Metabolic pathways	Metabolism	Carbohydrate metabolism+++Global and overview maps
101261402	LOC101261402	00040///Pentose and glucuronate interconversions+++00053///Ascorbate and aldarate metabolism+++00520///Amino sugar and nucleotide sugar metabolism+++01100///Metabolic pathways	Metabolism	Carbohydrate metabolism+++Global and overview maps
101253458	LOC101253458	03040///Spliceosome	Genetic Information Processing	Transcription
101244298	LOC101244298	00040///Pentose and glucuronate interconversions+++02024///Quorum sensing	Metabolism+++Cellular Processes	Carbohydrate metabolism+++Cellular community - prokaryotes
101246850	LOC101246850	03010///Ribosome	Genetic Information Processing	Translation
101245862	LOC101245862	00460///Cyanoamino acid metabolism+++00500///Starch and sucrose metabolism+++00940///Phenylpropanoid biosynthesis+++01100///Metabolic pathways+++01110///Biosynthesis of secondary metabolites	Metabolism	Metabolism of other amino acids+++Carbohydrate metabolism+++Biosynthesis of other secondary metabolites+++Global and overview maps
101255060	LOC101255060	00940///Phenylpropanoid biosynthesis+++01100///Metabolic pathways+++01110///Biosynthesis of secondary metabolites	Metabolism	Biosynthesis of other secondary metabolites+++Global and overview maps
101244300	LOC101244300	00480///Glutathione metabolism+++00980///Metabolism of xenobiotics by cytochrome P450+++00982///Drug metabolism - cytochrome P450+++00983///Drug metabolism - other enzymes+++01524///Platinum drug resistance+++05200///Pathways in cancer+++05204///Chemical carcinogenesis+++05225///Hepatocellular carcinoma+++05418///Fluid shear stress and atherosclerosis	Metabolism	Metabolism of other amino acids+++Xenobiotics biodegradation and metabolism
101248408	LOC101248408	00940///Phenylpropanoid biosynthesis+++01100///Metabolic pathways+++01110///Biosynthesis of secondary metabolites	Metabolism	Biosynthesis of other secondary metabolites+++Global and overview maps
101257608	LOC101257608	04016///MAPK signaling pathway - plant+++04075///Plant hormone signal transduction+++04626///Plant-pathogen interaction	Environmental Information Processing+++Organismal Systems	Signal transduction+++Environmental adaptation
101251185	LOC101251185	00250///Alanine, aspartate and glutamate metabolism+++00410///beta-Alanine metabolism+++00430///Taurine and hypotaurine metabolism+++00650///Butanoate metabolism+++01100///Metabolic pathways+++01110///Biosynthesis of secondary metabolites+++01120///Microbial metabolism in diverse environments+++02024///Quorum sensing+++04727///GABAergic synapse+++04940///Type I diabetes mellitus	Metabolism+++Cellular Processes+++Organismal Systems	Amino acid metabolism+++Metabolism of other amino acids+++Carbohydrate metabolism+++Global and overview maps+++Cellular community - prokaryotes+++Nervous system
101260420	LOC101260420	00740///Riboflavin metabolism+++01100///Metabolic pathways+++04142///Lysosome+++04380///Osteoclast differentiation+++05323///Rheumatoid arthritis	Metabolism+++Cellular Processes+++Organismal Systems	Metabolism of cofactors and vitamins+++Global and overview maps+++Transport and catabolism+++Development
101257892	LOC101257892	00904///Diterpenoid biosynthesis+++01110///Biosynthesis of secondary metabolites	Metabolism	Metabolism of terpenoids and polyketides+++Global and overview maps
101265292	HMG2	00900///Terpenoid backbone biosynthesis+++01100///Metabolic pathways+++01110///Biosynthesis of secondary metabolites+++01130///Biosynthesis of antibiotics+++04152///AMPK signaling pathway+++04976///Bile secretion	Metabolism+++Environmental Information Processing+++Organismal Systems	Metabolism of terpenoids and polyketides+++Global and overview maps+++Signal transduction+++Digestive system
101256037	LOC101256037	00240///Pyrimidine metabolism+++01100///Metabolic pathways	Metabolism	Nucleotide metabolism+++Global and overview maps
101244307	CKX3	00908///Zeatin biosynthesis	Metabolism	Metabolism of terpenoids and polyketides
101268729	LOC101268729	00250///Alanine, aspartate and glutamate metabolism+++00260///Glycine, serine and threonine metabolism+++00270///Cysteine and methionine metabolism+++00280///Valine, leucine and isoleucine degradation+++01100///Metabolic pathways+++01110///Biosynthesis of secondary metabolites	Metabolism	Amino acid metabolism+++Global and overview maps
101055612	CKX4	00908///Zeatin biosynthesis	Metabolism	Metabolism of terpenoids and polyketides
101261698	LOC101261698	00940///Phenylpropanoid biosynthesis+++01100///Metabolic pathways+++01110///Biosynthesis of secondary metabolites	Metabolism	Biosynthesis of other secondary metabolites+++Global and overview maps
101261413	LOC101261413	00670///One carbon pool by folate+++00720///Carbon fixation pathways in prokaryotes+++01100///Metabolic pathways+++01120///Microbial metabolism in diverse environments+++01200///Carbon metabolism+++01523///Antifolate resistance	Metabolism	Metabolism of cofactors and vitamins+++Energy metabolism+++Global and overview maps
101055584	LOC101055584	04075///Plant hormone signal transduction	Environmental Information Processing	Signal transduction
543975	CAB4	00196///Photosynthesis - antenna proteins+++01100///Metabolic pathways	Metabolism	Energy metabolism+++Global and overview maps
543974	LOC543974	00630///Glyoxylate and dicarboxylate metabolism+++00710///Carbon fixation in photosynthetic organisms+++01100///Metabolic pathways+++01120///Microbial metabolism in diverse environments+++01200///Carbon metabolism	Metabolism	Carbohydrate metabolism+++Energy metabolism+++Global and overview maps
101055588	AT1	00940///Phenylpropanoid biosynthesis+++00941///Flavonoid biosynthesis+++00945///Stilbenoid, diarylheptanoid and gingerol biosynthesis+++01100///Metabolic pathways+++01110///Biosynthesis of secondary metabolites	Metabolism	Biosynthesis of other secondary metabolites+++Global and overview maps
101055589	AT3	00940///Phenylpropanoid biosynthesis+++00941///Flavonoid biosynthesis+++00945///Stilbenoid, diarylheptanoid and gingerol biosynthesis+++01100///Metabolic pathways+++01110///Biosynthesis of secondary metabolites	Metabolism	Biosynthesis of other secondary metabolites+++Global and overview maps
101251152	LOC101251152	00910///Nitrogen metabolism	Metabolism	Energy metabolism
101246110	LOC101246110	04016///MAPK signaling pathway - plant+++04626///Plant-pathogen interaction	Environmental Information Processing+++Organismal Systems	Signal transduction+++Environmental adaptation
101257875	LOC101257875	00630///Glyoxylate and dicarboxylate metabolism+++00710///Carbon fixation in photosynthetic organisms+++01100///Metabolic pathways+++01120///Microbial metabolism in diverse environments+++01200///Carbon metabolism	Metabolism	Carbohydrate metabolism+++Energy metabolism+++Global and overview maps
101246116	LOC101246116	00220///Arginine biosynthesis+++00250///Alanine, aspartate and glutamate metabolism+++00471///D-Glutamine and D-glutamate metabolism+++00910///Nitrogen metabolism+++01100///Metabolic pathways+++01120///Microbial metabolism in diverse environments+++01200///Carbon metabolism+++04217///Necroptosis+++04964///Proximal tubule bicarbonate reclamation	Metabolism+++Cellular Processes+++Organismal Systems	Amino acid metabolism+++Metabolism of other amino acids+++Energy metabolism+++Global and overview maps+++Cell growth and death+++Excretory system
101245831	LOC101245831	03430///Mismatch repair	Genetic Information Processing	Replication and repair
101260143	HSP90	04141///Protein processing in endoplasmic reticulum+++04151///PI3K-Akt signaling pathway+++04217///Necroptosis+++04612///Antigen processing and presentation+++04621///NOD-like receptor signaling pathway+++04626///Plant-pathogen interaction+++04657///IL-17 signaling pathway+++04659///Th17 cell differentiation+++04914///Progesterone-mediated oocyte maturation+++04915///Estrogen signaling pathway+++…	Genetic Information Processing+++Environmental Information Processing+++Cellular Processes+++Organismal Systems	Folding, sorting and degradation+++Signal transduction+++Cell growth and death+++Immune system+++Environmental adaptation+++Endocrine system
101244831	SSR2	00100///Steroid biosynthesis+++01100///Metabolic pathways+++01110///Biosynthesis of secondary metabolites	Metabolism	Lipid metabolism+++Global and overview maps
101258872	LOC101258872	00860///Porphyrin and chlorophyll metabolism+++01100///Metabolic pathways+++01110///Biosynthesis of secondary metabolites	Metabolism	Metabolism of cofactors and vitamins+++Global and overview maps
101266443	LOC101266443	00480///Glutathione metabolism+++00980///Metabolism of xenobiotics by cytochrome P450+++00982///Drug metabolism - cytochrome P450+++00983///Drug metabolism - other enzymes+++01524///Platinum drug resistance+++05200///Pathways in cancer+++05204///Chemical carcinogenesis+++05225///Hepatocellular carcinoma+++05418///Fluid shear stress and atherosclerosis	Metabolism	Metabolism of other amino acids+++Xenobiotics biodegradation and metabolism
101267720	LOC101267720	00500///Starch and sucrose metabolism+++01100///Metabolic pathways	Metabolism	Carbohydrate metabolism+++Global and overview maps
101266448	LOC101266448	03013///RNA transport+++03015///mRNA surveillance pathway+++03018///RNA degradation	Genetic Information Processing	Translation+++Folding, sorting and degradation
101261397	LOC101261397	00061///Fatty acid biosynthesis+++01100///Metabolic pathways+++01212///Fatty acid metabolism	Metabolism	Lipid metabolism+++Global and overview maps
101055581	LOC101055581	04068///FoxO signaling pathway+++04152///AMPK signaling pathway+++04211///Longevity regulating pathway+++04213///Longevity regulating pathway - multiple species+++04371///Apelin signaling pathway+++04530///Tight junction+++04710///Circadian rhythm+++04714///Thermogenesis+++04910///Insulin signaling pathway+++04920///Adipocytokine signaling pathway+++04921///Oxytocin signaling pathway+++04922///Gl…	Environmental Information Processing+++Organismal Systems+++Cellular Processes	Signal transduction+++Aging+++Cellular community - eukaryotes+++Environmental adaptation+++Endocrine system
101055596	hsc70.3	03040///Spliceosome+++04010///MAPK signaling pathway+++04141///Protein processing in endoplasmic reticulum+++04144///Endocytosis+++04213///Longevity regulating pathway - multiple species+++04612///Antigen processing and presentation+++04915///Estrogen signaling pathway+++05134///Legionellosis+++05145///Toxoplasmosis+++05162///Measles+++05164///Influenza A	Genetic Information Processing+++Environmental Information Processing+++Cellular Processes+++Organismal Systems	Transcription+++Signal transduction+++Folding, sorting and degradation+++Transport and catabolism+++Aging+++Immune system+++Endocrine system
543964	PSY2	00906///Carotenoid biosynthesis+++01062///Biosynthesis of terpenoids and steroids+++01100///Metabolic pathways+++01110///Biosynthesis of secondary metabolites	Metabolism	Metabolism of terpenoids and polyketides+++Chemical structure transformation maps+++Global and overview maps
101243894	LOC101243894	04068///FoxO signaling pathway+++04140///Autophagy - animal+++04150///mTOR signaling pathway+++04151///PI3K-Akt signaling pathway+++04152///AMPK signaling pathway+++04211///Longevity regulating pathway+++04213///Longevity regulating pathway - multiple species+++04371///Apelin signaling pathway+++04530///Tight junction+++04710///Circadian rhythm+++04714///Thermogenesis+++04910///Insulin signaling …	Environmental Information Processing+++Cellular Processes+++Organismal Systems	Signal transduction+++Transport and catabolism+++Aging+++Cellular community - eukaryotes+++Environmental adaptation+++Endocrine system
104647127	LOC104647127	04016///MAPK signaling pathway - plant	Environmental Information Processing	Signal transduction
543961	LOC543961	00500///Starch and sucrose metabolism+++01100///Metabolic pathways	Metabolism	Carbohydrate metabolism+++Global and overview maps
101266437	LOC101266437	04016///MAPK signaling pathway - plant	Environmental Information Processing	Signal transduction
543959	TPX2	00940///Phenylpropanoid biosynthesis+++01100///Metabolic pathways+++01110///Biosynthesis of secondary metabolites	Metabolism	Biosynthesis of other secondary metabolites+++Global and overview maps
101248658	TAPG5	00040///Pentose and glucuronate interconversions+++01100///Metabolic pathways	Metabolism	Carbohydrate metabolism+++Global and overview maps
101255033	LOC101255033	00270///Cysteine and methionine metabolism+++00460///Cyanoamino acid metabolism+++00920///Sulfur metabolism+++01100///Metabolic pathways+++01110///Biosynthesis of secondary metabolites+++01120///Microbial metabolism in diverse environments+++01130///Biosynthesis of antibiotics+++01200///Carbon metabolism+++01230///Biosynthesis of amino acids	Metabolism	Amino acid metabolism+++Metabolism of other amino acids+++Energy metabolism+++Global and overview maps
101265268	LOC101265268	00480///Glutathione metabolism+++00980///Metabolism of xenobiotics by cytochrome P450+++00982///Drug metabolism - cytochrome P450+++00983///Drug metabolism - other enzymes+++01524///Platinum drug resistance+++05200///Pathways in cancer+++05204///Chemical carcinogenesis+++05225///Hepatocellular carcinoma+++05418///Fluid shear stress and atherosclerosis	Metabolism	Metabolism of other amino acids+++Xenobiotics biodegradation and metabolism
101255036	LOC101255036	00480///Glutathione metabolism+++00980///Metabolism of xenobiotics by cytochrome P450+++00982///Drug metabolism - cytochrome P450+++00983///Drug metabolism - other enzymes+++01524///Platinum drug resistance+++05200///Pathways in cancer+++05204///Chemical carcinogenesis+++05225///Hepatocellular carcinoma+++05418///Fluid shear stress and atherosclerosis	Metabolism	Metabolism of other amino acids+++Xenobiotics biodegradation and metabolism
101245553	LOC101245553	00280///Valine, leucine and isoleucine degradation+++01100///Metabolic pathways	Metabolism	Amino acid metabolism+++Global and overview maps
101265272	LOC101265272	00250///Alanine, aspartate and glutamate metabolism+++00760///Nicotinate and nicotinamide metabolism+++01100///Metabolic pathways	Metabolism	Amino acid metabolism+++Metabolism of cofactors and vitamins+++Global and overview maps
101255032	LOC101255032	00061///Fatty acid biosynthesis+++00071///Fatty acid degradation+++01100///Metabolic pathways+++01212///Fatty acid metabolism+++02024///Quorum sensing+++03320///PPAR signaling pathway+++04146///Peroxisome+++04216///Ferroptosis+++04714///Thermogenesis+++04920///Adipocytokine signaling pathway	Metabolism+++Cellular Processes+++Organismal Systems	Lipid metabolism+++Global and overview maps+++Cellular community - prokaryotes+++Endocrine system+++Transport and catabolism+++Cell growth and death+++Environmental adaptation
101259138	LOC101259138	04626///Plant-pathogen interaction	Organismal Systems	Environmental adaptation
101260402	LOC101260402	00062///Fatty acid elongation+++01100///Metabolic pathways+++01110///Biosynthesis of secondary metabolites	Metabolism	Lipid metabolism+++Global and overview maps
101255039	LOC101255039	00908///Zeatin biosynthesis	Metabolism	Metabolism of terpenoids and polyketides
101261662	LOC101261662	04712///Circadian rhythm - plant	Organismal Systems	Environmental adaptation
109121376	LOC109121376	00520///Amino sugar and nucleotide sugar metabolism+++01100///Metabolic pathways	Metabolism	Carbohydrate metabolism+++Global and overview maps
101266434	LOC101266434	00900///Terpenoid backbone biosynthesis+++01100///Metabolic pathways+++01110///Biosynthesis of secondary metabolites+++01130///Biosynthesis of antibiotics	Metabolism	Metabolism of terpenoids and polyketides+++Global and overview maps
101267984	ABCG9	01523///Antifolate resistance+++02010///ABC transporters+++04976///Bile secretion	Environmental Information Processing+++Organismal Systems	Membrane transport+++Digestive system
101261674	LOC101261674	04626///Plant-pathogen interaction	Organismal Systems	Environmental adaptation
101256090	LOC101256090	00260///Glycine, serine and threonine metabolism+++00460///Cyanoamino acid metabolism+++00630///Glyoxylate and dicarboxylate metabolism+++00670///One carbon pool by folate+++00680///Methane metabolism+++01100///Metabolic pathways+++01110///Biosynthesis of secondary metabolites+++01120///Microbial metabolism in diverse environments+++01130///Biosynthesis of antibiotics+++01200///Carbon metabolism+…	Metabolism	Amino acid metabolism+++Metabolism of other amino acids+++Carbohydrate metabolism+++Metabolism of cofactors and vitamins+++Energy metabolism+++Global and overview maps
101246372	LOC101246372	03410///Base excision repair+++04210///Apoptosis+++04212///Longevity regulating pathway - worm+++04214///Apoptosis - fly+++04217///Necroptosis	Genetic Information Processing+++Cellular Processes+++Organismal Systems	Replication and repair+++Cell growth and death+++Aging
101262459	MKB1	04141///Protein processing in endoplasmic reticulum	Genetic Information Processing	Folding, sorting and degradation
101244800	LOC101244800	00230///Purine metabolism+++01100///Metabolic pathways	Metabolism	Nucleotide metabolism+++Global and overview maps
101258376	LOC101258376	00860///Porphyrin and chlorophyll metabolism+++01100///Metabolic pathways+++01110///Biosynthesis of secondary metabolites	Metabolism	Metabolism of cofactors and vitamins+++Global and overview maps
101246085	SlCYP82U1	00904///Diterpenoid biosynthesis	Metabolism	Metabolism of terpenoids and polyketides
101248901	LOC101248901	00230///Purine metabolism+++01120///Microbial metabolism in diverse environments	Metabolism	Nucleotide metabolism+++Global and overview maps
101260213	LOC101260213	04391///Hippo signaling pathway - fly	Environmental Information Processing	Signal transduction
101247658	LOC101247658	00510///N-Glycan biosynthesis+++01100///Metabolic pathways	Metabolism	Glycan biosynthesis and metabolism+++Global and overview maps
101256092	LOC101256092	04612///Antigen processing and presentation+++05152///Tuberculosis+++05166///Human T-cell leukemia virus 1 infection	Organismal Systems	Immune system
101257385	LOC101257385	00982///Drug metabolism - cytochrome P450+++01120///Microbial metabolism in diverse environments	Metabolism	Xenobiotics biodegradation and metabolism+++Global and overview maps
101258661	LOC101258661	04010///MAPK signaling pathway+++04020///Calcium signaling pathway+++04022///cGMP-PKG signaling pathway+++04114///Oocyte meiosis+++04218///Cellular senescence+++04310///Wnt signaling pathway+++04360///Axon guidance+++04370///VEGF signaling pathway+++04380///Osteoclast differentiation+++04625///C-type lectin receptor signaling pathway+++04650///Natural killer cell mediated cytotoxicity+++04658///T…	Environmental Information Processing+++Cellular Processes+++Organismal Systems	Signal transduction+++Cell growth and death+++Development+++Immune system+++Nervous system+++Endocrine system
101259646	HYD1	00100///Steroid biosynthesis+++01100///Metabolic pathways+++01110///Biosynthesis of secondary metabolites	Metabolism	Lipid metabolism+++Global and overview maps
101262466	FBA8	00010///Glycolysis / Gluconeogenesis+++00030///Pentose phosphate pathway+++00051///Fructose and mannose metabolism+++00680///Methane metabolism+++00710///Carbon fixation in photosynthetic organisms+++01100///Metabolic pathways+++01110///Biosynthesis of secondary metabolites+++01120///Microbial metabolism in diverse environments+++01130///Biosynthesis of antibiotics+++01200///Carbon metabolism+++0…	Metabolism	Carbohydrate metabolism+++Energy metabolism+++Global and overview maps
543507	MTSHP	04141///Protein processing in endoplasmic reticulum	Genetic Information Processing	Folding, sorting and degradation
104649075	LOC104649075	04075///Plant hormone signal transduction	Environmental Information Processing	Signal transduction
543506	ACO4	00270///Cysteine and methionine metabolism+++01100///Metabolic pathways+++01110///Biosynthesis of secondary metabolites	Metabolism	Amino acid metabolism+++Global and overview maps
101268787	LOC101268787	04016///MAPK signaling pathway - plant+++04626///Plant-pathogen interaction	Environmental Information Processing+++Organismal Systems	Signal transduction+++Environmental adaptation
101248642	LOC101248642	00040///Pentose and glucuronate interconversions+++01100///Metabolic pathways	Metabolism	Carbohydrate metabolism+++Global and overview maps
543503	GA3ox1	00904///Diterpenoid biosynthesis+++01110///Biosynthesis of secondary metabolites	Metabolism	Metabolism of terpenoids and polyketides+++Global and overview maps
101261456	LOC101261456	00902///Monoterpenoid biosynthesis+++01110///Biosynthesis of secondary metabolites	Metabolism	Metabolism of terpenoids and polyketides+++Global and overview maps
101263709	LOC101263709	00940///Phenylpropanoid biosynthesis+++01100///Metabolic pathways+++01110///Biosynthesis of secondary metabolites	Metabolism	Biosynthesis of other secondary metabolites+++Global and overview maps
544027	TAPG4	00040///Pentose and glucuronate interconversions+++01100///Metabolic pathways	Metabolism	Carbohydrate metabolism+++Global and overview maps
101247376	LOC101247376	00100///Steroid biosynthesis+++01110///Biosynthesis of secondary metabolites	Metabolism	Lipid metabolism+++Global and overview maps
101249874	LOC101249874	00940///Phenylpropanoid biosynthesis+++01100///Metabolic pathways+++01110///Biosynthesis of secondary metabolites	Metabolism	Biosynthesis of other secondary metabolites+++Global and overview maps
101248632	LOC101248632	03013///RNA transport+++03015///mRNA surveillance pathway+++03018///RNA degradation	Genetic Information Processing	Translation+++Folding, sorting and degradation
101256086	LOC101256086	00520///Amino sugar and nucleotide sugar metabolism+++01100///Metabolic pathways	Metabolism	Carbohydrate metabolism+++Global and overview maps
101258929	LOC101258929	04110///Cell cycle+++04152///AMPK signaling pathway+++04218///Cellular senescence+++04914///Progesterone-mediated oocyte maturation+++05161///Hepatitis B+++05165///Human papillomavirus infection+++05166///Human T-cell leukemia virus 1 infection+++05169///Epstein-Barr virus infection+++05203///Viral carcinogenesis	Cellular Processes+++Environmental Information Processing+++Organismal Systems	Cell growth and death+++Signal transduction+++Endocrine system
101257659	LOC101257659	04075///Plant hormone signal transduction	Environmental Information Processing	Signal transduction
101245815	TMP1	00940///Phenylpropanoid biosynthesis+++01100///Metabolic pathways+++01110///Biosynthesis of secondary metabolites	Metabolism	Biosynthesis of other secondary metabolites+++Global and overview maps
101260197	LOC101260197	00040///Pentose and glucuronate interconversions+++01100///Metabolic pathways	Metabolism	Carbohydrate metabolism+++Global and overview maps
101244818	LOC101244818	00040///Pentose and glucuronate interconversions+++01100///Metabolic pathways	Metabolism	Carbohydrate metabolism+++Global and overview maps
101248361	LOC101248361	04016///MAPK signaling pathway - plant+++04626///Plant-pathogen interaction	Environmental Information Processing+++Organismal Systems	Signal transduction+++Environmental adaptation
101258926	LOC101258926	04075///Plant hormone signal transduction	Environmental Information Processing	Signal transduction
101257095	LOC101257095	00010///Glycolysis / Gluconeogenesis+++00053///Ascorbate and aldarate metabolism+++00071///Fatty acid degradation+++00280///Valine, leucine and isoleucine degradation+++00310///Lysine degradation+++00330///Arginine and proline metabolism+++00340///Histidine metabolism+++00380///Tryptophan metabolism+++00410///beta-Alanine metabolism+++00561///Glycerolipid metabolism+++00620///Pyruvate metabolism+…	Metabolism	Carbohydrate metabolism+++Lipid metabolism+++Amino acid metabolism+++Metabolism of other amino acids+++Xenobiotics biodegradation and metabolism+++Metabolism of terpenoids and polyketides+++Global and overview maps
101258368	GAPC2	00010///Glycolysis / Gluconeogenesis+++00710///Carbon fixation in photosynthetic organisms+++01100///Metabolic pathways+++01110///Biosynthesis of secondary metabolites+++01120///Microbial metabolism in diverse environments+++01130///Biosynthesis of antibiotics+++01200///Carbon metabolism+++01230///Biosynthesis of amino acids+++04066///HIF-1 signaling pathway+++05010///Alzheimer disease	Metabolism+++Environmental Information Processing	Carbohydrate metabolism+++Energy metabolism+++Global and overview maps+++Signal transduction
101258647	LOC101258647	04137///Mitophagy - animal+++04138///Autophagy - yeast+++04140///Autophagy - animal+++04144///Endocytosis+++04145///Phagosome+++05132///Salmonella infection+++05146///Amoebiasis+++05152///Tuberculosis	Cellular Processes	Transport and catabolism
101262732	ALDH11A3a	00010///Glycolysis / Gluconeogenesis+++00030///Pentose phosphate pathway+++01100///Metabolic pathways+++01120///Microbial metabolism in diverse environments+++01200///Carbon metabolism	Metabolism	Carbohydrate metabolism+++Global and overview maps
544022	FRK2	00051///Fructose and mannose metabolism+++00500///Starch and sucrose metabolism+++00520///Amino sugar and nucleotide sugar metabolism+++01100///Metabolic pathways	Metabolism	Carbohydrate metabolism+++Global and overview maps
100736473	NR	00910///Nitrogen metabolism+++01120///Microbial metabolism in diverse environments	Metabolism	Energy metabolism+++Global and overview maps
101268778	ABCB12	02010///ABC transporters+++04976///Bile secretion+++05206///MicroRNAs in cancer+++05226///Gastric cancer	Environmental Information Processing+++Organismal Systems	Membrane transport+++Digestive system
101244504	LOC101244504	00280///Valine, leucine and isoleucine degradation+++00410///beta-Alanine metabolism+++00640///Propanoate metabolism+++01100///Metabolic pathways+++01200///Carbon metabolism	Metabolism	Amino acid metabolism+++Metabolism of other amino acids+++Carbohydrate metabolism+++Global and overview maps
101261723	LOC101261723	04010///MAPK signaling pathway+++04064///NF-kappa B signaling pathway+++04620///Toll-like receptor signaling pathway+++04624///Toll and Imd signaling pathway+++04722///Neurotrophin signaling pathway+++05133///Pertussis+++05140///Leishmaniasis+++05142///Chagas disease (American trypanosomiasis)+++05145///Toxoplasmosis+++05152///Tuberculosis+++05161///Hepatitis B+++05162///Measles+++05169///Epstein…	Environmental Information Processing+++Organismal Systems	Signal transduction+++Immune system+++Nervous system
112941051	LOC112941051	00360///Phenylalanine metabolism+++00940///Phenylpropanoid biosynthesis+++01100///Metabolic pathways+++01110///Biosynthesis of secondary metabolites	Metabolism	Amino acid metabolism+++Biosynthesis of other secondary metabolites+++Global and overview maps
544018	PRO1	04013///MAPK signaling pathway - fly+++04015///Rap1 signaling pathway+++04810///Regulation of actin cytoskeleton+++05131///Shigellosis+++05132///Salmonella infection	Environmental Information Processing+++Cellular Processes	Signal transduction+++Cell motility
101261158	LOC101261158	00860///Porphyrin and chlorophyll metabolism+++01100///Metabolic pathways+++01110///Biosynthesis of secondary metabolites+++01120///Microbial metabolism in diverse environments	Metabolism	Metabolism of cofactors and vitamins+++Global and overview maps
544017	LAPA1	00480///Glutathione metabolism+++01100///Metabolic pathways	Metabolism	Metabolism of other amino acids+++Global and overview maps
544016	PMEU1	00040///Pentose and glucuronate interconversions+++01100///Metabolic pathways	Metabolism	Carbohydrate metabolism+++Global and overview maps
112940625	LOC112940625	00190///Oxidative phosphorylation+++01100///Metabolic pathways+++04714///Thermogenesis+++04723///Retrograde endocannabinoid signaling+++05012///Parkinson disease	Metabolism+++Organismal Systems	Energy metabolism+++Global and overview maps+++Environmental adaptation+++Nervous system
544015	gdh1	00220///Arginine biosynthesis+++00250///Alanine, aspartate and glutamate metabolism+++00471///D-Glutamine and D-glutamate metabolism+++00910///Nitrogen metabolism+++01100///Metabolic pathways+++01120///Microbial metabolism in diverse environments+++01200///Carbon metabolism+++04217///Necroptosis+++04964///Proximal tubule bicarbonate reclamation	Metabolism+++Cellular Processes+++Organismal Systems	Amino acid metabolism+++Metabolism of other amino acids+++Energy metabolism+++Global and overview maps+++Cell growth and death+++Excretory system
101245051	LOC101245051	03410///Base excision repair	Genetic Information Processing	Replication and repair
101245050	LOC101245050	00062///Fatty acid elongation+++01040///Biosynthesis of unsaturated fatty acids+++01100///Metabolic pathways+++01110///Biosynthesis of secondary metabolites+++01212///Fatty acid metabolism	Metabolism	Lipid metabolism+++Global and overview maps
101258916	LOC101258916	00053///Ascorbate and aldarate metabolism+++01100///Metabolic pathways	Metabolism	Carbohydrate metabolism+++Global and overview maps
101246061	LOC101246061	00040///Pentose and glucuronate interconversions+++01100///Metabolic pathways	Metabolism	Carbohydrate metabolism+++Global and overview maps
101256341	LOC101256341	00010///Glycolysis / Gluconeogenesis+++00052///Galactose metabolism+++01100///Metabolic pathways+++01110///Biosynthesis of secondary metabolites+++01120///Microbial metabolism in diverse environments+++01130///Biosynthesis of antibiotics	Metabolism	Carbohydrate metabolism+++Global and overview maps
101258635	LOC101258635	04110///Cell cycle+++04152///AMPK signaling pathway+++04218///Cellular senescence+++04914///Progesterone-mediated oocyte maturation+++05161///Hepatitis B+++05165///Human papillomavirus infection+++05166///Human T-cell leukemia virus 1 infection+++05169///Epstein-Barr virus infection+++05203///Viral carcinogenesis	Cellular Processes+++Environmental Information Processing+++Organismal Systems	Cell growth and death+++Signal transduction+++Endocrine system
101257655	LOC101257655	00521///Streptomycin biosynthesis+++00562///Inositol phosphate metabolism+++01100///Metabolic pathways+++01130///Biosynthesis of antibiotics	Metabolism	Biosynthesis of other secondary metabolites+++Carbohydrate metabolism+++Global and overview maps
101261450	LOC101261450	00052///Galactose metabolism	Metabolism	Carbohydrate metabolism
101261166	PEPC4	00620///Pyruvate metabolism+++00680///Methane metabolism+++00710///Carbon fixation in photosynthetic organisms+++00720///Carbon fixation pathways in prokaryotes+++01100///Metabolic pathways+++01120///Microbial metabolism in diverse environments+++01200///Carbon metabolism	Metabolism	Carbohydrate metabolism+++Energy metabolism+++Global and overview maps
544009	loxD	00591///Linoleic acid metabolism+++00592///alpha-Linolenic acid metabolism+++01100///Metabolic pathways+++01110///Biosynthesis of secondary metabolites	Metabolism	Lipid metabolism+++Global and overview maps
100736436	LOC100736436	00592///alpha-Linolenic acid metabolism+++01100///Metabolic pathways+++01110///Biosynthesis of secondary metabolites	Metabolism	Lipid metabolism+++Global and overview maps
101267763	LOC101267763	00940///Phenylpropanoid biosynthesis+++01100///Metabolic pathways+++01110///Biosynthesis of secondary metabolites	Metabolism	Biosynthesis of other secondary metabolites+++Global and overview maps
543748	cycD3	04075///Plant hormone signal transduction	Environmental Information Processing	Signal transduction
101246070	LOC101246070	00940///Phenylpropanoid biosynthesis+++01100///Metabolic pathways+++01110///Biosynthesis of secondary metabolites	Metabolism	Biosynthesis of other secondary metabolites+++Global and overview maps
101245061	LOC101245061	00941///Flavonoid biosynthesis+++01100///Metabolic pathways+++01110///Biosynthesis of secondary metabolites+++04712///Circadian rhythm - plant	Metabolism+++Organismal Systems	Biosynthesis of other secondary metabolites+++Global and overview maps+++Environmental adaptation
101244511	LOC101244511	00600///Sphingolipid metabolism+++01100///Metabolic pathways+++04071///Sphingolipid signaling pathway+++04138///Autophagy - yeast	Metabolism+++Environmental Information Processing+++Cellular Processes	Lipid metabolism+++Global and overview maps+++Signal transduction+++Transport and catabolism
101257641	LOC101257641	00073///Cutin, suberine and wax biosynthesis	Metabolism	Lipid metabolism
543745	CycA2	04110///Cell cycle+++04152///AMPK signaling pathway+++04218///Cellular senescence+++04914///Progesterone-mediated oocyte maturation+++05161///Hepatitis B+++05165///Human papillomavirus infection+++05166///Human T-cell leukemia virus 1 infection+++05169///Epstein-Barr virus infection+++05203///Viral carcinogenesis	Cellular Processes+++Environmental Information Processing+++Organismal Systems	Cell growth and death+++Signal transduction+++Endocrine system
101261151	LOC101261151	00904///Diterpenoid biosynthesis+++01110///Biosynthesis of secondary metabolites	Metabolism	Metabolism of terpenoids and polyketides+++Global and overview maps
543999	cellulase	00500///Starch and sucrose metabolism+++01100///Metabolic pathways	Metabolism	Carbohydrate metabolism+++Global and overview maps
112941338	LOC112941338	01040///Biosynthesis of unsaturated fatty acids+++01212///Fatty acid metabolism	Metabolism	Lipid metabolism+++Global and overview maps
104649012	SMO3	00100///Steroid biosynthesis+++01100///Metabolic pathways+++01110///Biosynthesis of secondary metabolites	Metabolism	Lipid metabolism+++Global and overview maps
101246039	LOC101246039	04020///Calcium signaling pathway+++04022///cGMP-PKG signaling pathway+++04216///Ferroptosis+++04217///Necroptosis+++04218///Cellular senescence+++04621///NOD-like receptor signaling pathway+++04979///Cholesterol metabolism+++05012///Parkinson disease+++05016///Huntington disease+++05166///Human T-cell leukemia virus 1 infection	Environmental Information Processing+++Cellular Processes+++Organismal Systems	Signal transduction+++Cell growth and death+++Immune system+++Digestive system
101246036	LOC101246036	00750///Vitamin B6 metabolism+++01100///Metabolic pathways	Metabolism	Metabolism of cofactors and vitamins+++Global and overview maps
101267921	LOC101267921	00061///Fatty acid biosynthesis+++00620///Pyruvate metabolism+++00640///Propanoate metabolism+++00720///Carbon fixation pathways in prokaryotes+++01100///Metabolic pathways+++01110///Biosynthesis of secondary metabolites+++01120///Microbial metabolism in diverse environments+++01130///Biosynthesis of antibiotics+++01200///Carbon metabolism+++01212///Fatty acid metabolism	Metabolism	Lipid metabolism+++Carbohydrate metabolism+++Energy metabolism+++Global and overview maps
101265480	LOC101265480	00562///Inositol phosphate metabolism+++01100///Metabolic pathways+++04011///MAPK signaling pathway - yeast+++04070///Phosphatidylinositol signaling system+++04072///Phospholipase D signaling pathway+++04139///Mitophagy - yeast+++04144///Endocytosis+++04666///Fc gamma R-mediated phagocytosis+++04810///Regulation of actin cytoskeleton+++05231///Choline metabolism in cancer	Metabolism+++Environmental Information Processing+++Cellular Processes+++Organismal Systems	Carbohydrate metabolism+++Global and overview maps+++Signal transduction+++Transport and catabolism+++Immune system+++Cell motility
107648852	LOC107648852	00591///Linoleic acid metabolism	Metabolism	Lipid metabolism
101265207	LOC101265207	00040///Pentose and glucuronate interconversions+++01100///Metabolic pathways	Metabolism	Carbohydrate metabolism+++Global and overview maps
101255254	LOC101255254	00100///Steroid biosynthesis+++00561///Glycerolipid metabolism+++00564///Glycerophospholipid metabolism+++00565///Ether lipid metabolism+++00590///Arachidonic acid metabolism+++00591///Linoleic acid metabolism+++00592///alpha-Linolenic acid metabolism+++01100///Metabolic pathways+++01110///Biosynthesis of secondary metabolites	Metabolism	Lipid metabolism+++Global and overview maps
101259361	LOC101259361	00400///Phenylalanine, tyrosine and tryptophan biosynthesis+++01100///Metabolic pathways+++01110///Biosynthesis of secondary metabolites+++01230///Biosynthesis of amino acids	Metabolism	Amino acid metabolism+++Global and overview maps
101254971	LOC101254971	00750///Vitamin B6 metabolism	Metabolism	Metabolism of cofactors and vitamins
104645292	LOC104645292	04013///MAPK signaling pathway - fly+++04022///cGMP-PKG signaling pathway+++04371///Apelin signaling pathway+++04928///Parathyroid hormone synthesis, secretion and action+++05418///Fluid shear stress and atherosclerosis	Environmental Information Processing+++Organismal Systems	Signal transduction+++Endocrine system
101253738	LOC101253738	00908///Zeatin biosynthesis	Metabolism	Metabolism of terpenoids and polyketides
101260349	ccs52B	04110///Cell cycle+++04111///Cell cycle - yeast+++04120///Ubiquitin mediated proteolysis+++04914///Progesterone-mediated oocyte maturation	Cellular Processes+++Genetic Information Processing+++Organismal Systems	Cell growth and death+++Folding, sorting and degradation+++Endocrine system
101246051	LOC101246051	04110///Cell cycle+++04111///Cell cycle - yeast+++04113///Meiosis - yeast+++04114///Oocyte meiosis+++04914///Progesterone-mediated oocyte maturation	Cellular Processes+++Organismal Systems	Cell growth and death+++Endocrine system
101247331	LOC101247331	00400///Phenylalanine, tyrosine and tryptophan biosynthesis+++01100///Metabolic pathways+++01110///Biosynthesis of secondary metabolites+++01130///Biosynthesis of antibiotics+++01230///Biosynthesis of amino acids	Metabolism	Amino acid metabolism+++Global and overview maps
101246328	LOC101246328	00220///Arginine biosynthesis+++00250///Alanine, aspartate and glutamate metabolism+++00710///Carbon fixation in photosynthetic organisms+++01100///Metabolic pathways+++01120///Microbial metabolism in diverse environments+++01200///Carbon metabolism+++01210///2-Oxocarboxylic acid metabolism+++01230///Biosynthesis of amino acids	Metabolism	Amino acid metabolism+++Energy metabolism+++Global and overview maps
101256783	LOC101256783	04217///Necroptosis+++05034///Alcoholism+++05322///Systemic lupus erythematosus	Cellular Processes	Cell growth and death
101258071	LOC101258071	04016///MAPK signaling pathway - plant+++04075///Plant hormone signal transduction+++04931///Insulin resistance	Environmental Information Processing	Signal transduction
101264212	LOC101264212	00940///Phenylpropanoid biosynthesis+++01100///Metabolic pathways+++01110///Biosynthesis of secondary metabolites	Metabolism	Biosynthesis of other secondary metabolites+++Global and overview maps
101265757	LOC101265757	00360///Phenylalanine metabolism	Metabolism	Amino acid metabolism
101266927	ABCA1	02010///ABC transporters	Environmental Information Processing	Membrane transport
101257804	LOC101257804	00053///Ascorbate and aldarate metabolism+++00480///Glutathione metabolism+++01100///Metabolic pathways	Metabolism	Carbohydrate metabolism+++Metabolism of other amino acids+++Global and overview maps
100736486	Lyk13	04626///Plant-pathogen interaction	Organismal Systems	Environmental adaptation
101246575	LOC101246575	00500///Starch and sucrose metabolism+++01100///Metabolic pathways	Metabolism	Carbohydrate metabolism+++Global and overview maps
101246301	LOC101246301	04144///Endocytosis	Cellular Processes	Transport and catabolism
101266918	LOC101266918	00260///Glycine, serine and threonine metabolism+++00680///Methane metabolism+++01100///Metabolic pathways+++01120///Microbial metabolism in diverse environments+++01130///Biosynthesis of antibiotics+++01200///Carbon metabolism+++01230///Biosynthesis of amino acids	Metabolism	Amino acid metabolism+++Energy metabolism+++Global and overview maps
101263239	LOC101263239	04141///Protein processing in endoplasmic reticulum	Genetic Information Processing	Folding, sorting and degradation
544258	GABA-TP3	00250///Alanine, aspartate and glutamate metabolism+++00650///Butanoate metabolism+++01100///Metabolic pathways+++01120///Microbial metabolism in diverse environments	Metabolism	Amino acid metabolism+++Carbohydrate metabolism+++Global and overview maps
101256487	LOC101256487	04910///Insulin signaling pathway	Organismal Systems	Endocrine system
101252440	LOC101252440	00860///Porphyrin and chlorophyll metabolism+++01100///Metabolic pathways+++01110///Biosynthesis of secondary metabolites+++01120///Microbial metabolism in diverse environments	Metabolism	Metabolism of cofactors and vitamins+++Global and overview maps
101252433	LOC101252433	00100///Steroid biosynthesis+++01100///Metabolic pathways+++01110///Biosynthesis of secondary metabolites+++01130///Biosynthesis of antibiotics	Metabolism	Lipid metabolism+++Global and overview maps
101257784	LOC101257784	00130///Ubiquinone and other terpenoid-quinone biosynthesis+++01100///Metabolic pathways+++01110///Biosynthesis of secondary metabolites	Metabolism	Metabolism of cofactors and vitamins+++Global and overview maps
101251452	LOC101251452	00940///Phenylpropanoid biosynthesis+++01100///Metabolic pathways+++01110///Biosynthesis of secondary metabolites	Metabolism	Biosynthesis of other secondary metabolites+++Global and overview maps
101255501	WRKY31	04016///MAPK signaling pathway - plant+++04626///Plant-pathogen interaction	Environmental Information Processing+++Organismal Systems	Signal transduction+++Environmental adaptation
544250	fdh	00630///Glyoxylate and dicarboxylate metabolism+++00680///Methane metabolism+++01100///Metabolic pathways+++01120///Microbial metabolism in diverse environments+++01200///Carbon metabolism	Metabolism	Carbohydrate metabolism+++Energy metabolism+++Global and overview maps
101252714	LOC101252714	03030///DNA replication+++03420///Nucleotide excision repair+++03430///Mismatch repair+++03440///Homologous recombination+++03460///Fanconi anemia pathway	Genetic Information Processing	Replication and repair
100736480	IAA21	04075///Plant hormone signal transduction	Environmental Information Processing	Signal transduction
101266629	LOC101266629	00010///Glycolysis / Gluconeogenesis+++00030///Pentose phosphate pathway+++00051///Fructose and mannose metabolism+++00680///Methane metabolism+++00710///Carbon fixation in photosynthetic organisms+++01100///Metabolic pathways+++01110///Biosynthesis of secondary metabolites+++01120///Microbial metabolism in diverse environments+++01130///Biosynthesis of antibiotics+++01200///Carbon metabolism+++0…	Metabolism+++Environmental Information Processing+++Organismal Systems	Carbohydrate metabolism+++Energy metabolism+++Global and overview maps+++Signal transduction+++Endocrine system
101268174	LOC101268174	04712///Circadian rhythm - plant	Organismal Systems	Environmental adaptation
101247600	LOC101247600	00562///Inositol phosphate metabolism+++01100///Metabolic pathways+++04070///Phosphatidylinositol signaling system+++04138///Autophagy - yeast	Metabolism+++Environmental Information Processing+++Cellular Processes	Carbohydrate metabolism+++Global and overview maps+++Signal transduction+++Transport and catabolism
101266911	LOC101266911	00053///Ascorbate and aldarate metabolism+++01100///Metabolic pathways	Metabolism	Carbohydrate metabolism+++Global and overview maps
101246312	LOC101246312	00940///Phenylpropanoid biosynthesis+++01100///Metabolic pathways+++01110///Biosynthesis of secondary metabolites	Metabolism	Biosynthesis of other secondary metabolites+++Global and overview maps
101244752	LOC101244752	00750///Vitamin B6 metabolism+++01100///Metabolic pathways+++01120///Microbial metabolism in diverse environments	Metabolism	Metabolism of cofactors and vitamins+++Global and overview maps
101246304	LOC101246304	03410///Base excision repair	Genetic Information Processing	Replication and repair
101259327	LOC101259327	00480///Glutathione metabolism+++00980///Metabolism of xenobiotics by cytochrome P450+++00982///Drug metabolism - cytochrome P450+++00983///Drug metabolism - other enzymes+++01524///Platinum drug resistance+++05200///Pathways in cancer+++05204///Chemical carcinogenesis+++05225///Hepatocellular carcinoma+++05418///Fluid shear stress and atherosclerosis	Metabolism	Metabolism of other amino acids+++Xenobiotics biodegradation and metabolism
544249	hqt	00940///Phenylpropanoid biosynthesis+++00941///Flavonoid biosynthesis+++00945///Stilbenoid, diarylheptanoid and gingerol biosynthesis+++01100///Metabolic pathways+++01110///Biosynthesis of secondary metabolites	Metabolism	Biosynthesis of other secondary metabolites+++Global and overview maps
101255222	LOC101255222	00195///Photosynthesis+++01100///Metabolic pathways	Metabolism	Energy metabolism+++Global and overview maps
101244979	LOC101244979	00500///Starch and sucrose metabolism+++01100///Metabolic pathways	Metabolism	Carbohydrate metabolism+++Global and overview maps
109118729	LOC109118729	03020///RNA polymerase+++05016///Huntington disease+++05168///Herpes simplex infection	Genetic Information Processing	Transcription
101253690	LOC101253690	04910///Insulin signaling pathway	Organismal Systems	Endocrine system
101256272	LOC101256272	04141///Protein processing in endoplasmic reticulum	Genetic Information Processing	Folding, sorting and degradation
101252696	LOC101252696	00140///Steroid hormone biosynthesis+++01100///Metabolic pathways+++04913///Ovarian steroidogenesis+++04917///Prolactin signaling pathway+++04927///Cortisol synthesis and secretion+++04934///Cushing syndrome	Metabolism+++Organismal Systems	Lipid metabolism+++Global and overview maps+++Endocrine system
101251432	LOC101251432	04016///MAPK signaling pathway - plant+++04075///Plant hormone signal transduction	Environmental Information Processing	Signal transduction
101260391	LOC101260391	04626///Plant-pathogen interaction+++05145///Toxoplasmosis	Organismal Systems	Environmental adaptation
101250180	LOC101250180	04144///Endocytosis	Cellular Processes	Transport and catabolism
101253969	LOC101253969	00062///Fatty acid elongation+++01100///Metabolic pathways+++01212///Fatty acid metabolism	Metabolism	Lipid metabolism+++Global and overview maps
101260111	LOC101260111	04910///Insulin signaling pathway	Organismal Systems	Endocrine system
101255298	LOC101255298	00480///Glutathione metabolism+++00980///Metabolism of xenobiotics by cytochrome P450+++00982///Drug metabolism - cytochrome P450+++00983///Drug metabolism - other enzymes+++01524///Platinum drug resistance+++05200///Pathways in cancer+++05204///Chemical carcinogenesis+++05225///Hepatocellular carcinoma+++05418///Fluid shear stress and atherosclerosis	Metabolism	Metabolism of other amino acids+++Xenobiotics biodegradation and metabolism
101266706	LOC101266706	00480///Glutathione metabolism+++00980///Metabolism of xenobiotics by cytochrome P450+++00982///Drug metabolism - cytochrome P450+++00983///Drug metabolism - other enzymes+++01524///Platinum drug resistance+++05200///Pathways in cancer+++05204///Chemical carcinogenesis+++05225///Hepatocellular carcinoma+++05418///Fluid shear stress and atherosclerosis	Metabolism	Metabolism of other amino acids+++Xenobiotics biodegradation and metabolism
104647600	LOC104647600	03018///RNA degradation	Genetic Information Processing	Folding, sorting and degradation
101265249	LOC101265249	00195///Photosynthesis+++01100///Metabolic pathways	Metabolism	Energy metabolism+++Global and overview maps
543938	LOC543938	00520///Amino sugar and nucleotide sugar metabolism	Metabolism	Carbohydrate metabolism
101246567	LOC101246567	00270///Cysteine and methionine metabolism+++00920///Sulfur metabolism+++01100///Metabolic pathways+++01110///Biosynthesis of secondary metabolites+++01120///Microbial metabolism in diverse environments+++01130///Biosynthesis of antibiotics+++01200///Carbon metabolism+++01230///Biosynthesis of amino acids	Metabolism	Amino acid metabolism+++Energy metabolism+++Global and overview maps
101267959	LOC101267959	00061///Fatty acid biosynthesis+++00780///Biotin metabolism+++01100///Metabolic pathways+++01212///Fatty acid metabolism	Metabolism	Lipid metabolism+++Metabolism of cofactors and vitamins+++Global and overview maps
101246288	LOC101246288	00061///Fatty acid biosynthesis+++00071///Fatty acid degradation+++01100///Metabolic pathways+++01212///Fatty acid metabolism+++02024///Quorum sensing+++03320///PPAR signaling pathway+++04146///Peroxisome+++04216///Ferroptosis+++04714///Thermogenesis+++04920///Adipocytokine signaling pathway	Metabolism+++Cellular Processes+++Organismal Systems	Lipid metabolism+++Global and overview maps+++Cellular community - prokaryotes+++Endocrine system+++Transport and catabolism+++Cell growth and death+++Environmental adaptation
109118709	LOC109118709	03460///Fanconi anemia pathway	Genetic Information Processing	Replication and repair
101256260	LOC101256260	04013///MAPK signaling pathway - fly+++04115///p53 signaling pathway+++04120///Ubiquitin mediated proteolysis+++04310///Wnt signaling pathway	Environmental Information Processing+++Cellular Processes+++Genetic Information Processing	Signal transduction+++Cell growth and death+++Folding, sorting and degradation
543944	ARG1	00220///Arginine biosynthesis+++00330///Arginine and proline metabolism+++01100///Metabolic pathways+++01110///Biosynthesis of secondary metabolites+++01130///Biosynthesis of antibiotics+++01230///Biosynthesis of amino acids+++05146///Amoebiasis	Metabolism	Amino acid metabolism+++Global and overview maps
101265520	LOC101265520	00480///Glutathione metabolism+++00980///Metabolism of xenobiotics by cytochrome P450+++00982///Drug metabolism - cytochrome P450+++00983///Drug metabolism - other enzymes+++01524///Platinum drug resistance+++05200///Pathways in cancer+++05204///Chemical carcinogenesis+++05225///Hepatocellular carcinoma+++05418///Fluid shear stress and atherosclerosis	Metabolism	Metabolism of other amino acids+++Xenobiotics biodegradation and metabolism
543942	LOC543942	04626///Plant-pathogen interaction	Organismal Systems	Environmental adaptation
101259118	LOC101259118	00195///Photosynthesis	Metabolism	Energy metabolism
101253989	LOC101253989	00360///Phenylalanine metabolism+++00940///Phenylpropanoid biosynthesis+++01100///Metabolic pathways+++01110///Biosynthesis of secondary metabolites	Metabolism	Amino acid metabolism+++Biosynthesis of other secondary metabolites+++Global and overview maps
101258131	LOC101258131	00620///Pyruvate metabolism+++00710///Carbon fixation in photosynthetic organisms+++01100///Metabolic pathways+++01120///Microbial metabolism in diverse environments+++01200///Carbon metabolism	Metabolism	Carbohydrate metabolism+++Energy metabolism+++Global and overview maps
101267956	LOC101267956	00480///Glutathione metabolism+++00980///Metabolism of xenobiotics by cytochrome P450+++00982///Drug metabolism - cytochrome P450+++00983///Drug metabolism - other enzymes+++01524///Platinum drug resistance+++05200///Pathways in cancer+++05204///Chemical carcinogenesis+++05225///Hepatocellular carcinoma+++05418///Fluid shear stress and atherosclerosis	Metabolism	Metabolism of other amino acids+++Xenobiotics biodegradation and metabolism
101265236	LOC101265236	00220///Arginine biosynthesis+++00250///Alanine, aspartate and glutamate metabolism+++00260///Glycine, serine and threonine metabolism+++00630///Glyoxylate and dicarboxylate metabolism+++00710///Carbon fixation in photosynthetic organisms+++01100///Metabolic pathways+++01110///Biosynthesis of secondary metabolites+++01120///Microbial metabolism in diverse environments+++01130///Biosynthesis of an…	Metabolism	Amino acid metabolism+++Carbohydrate metabolism+++Energy metabolism+++Global and overview maps
101267950	LOC101267950	04144///Endocytosis	Cellular Processes	Transport and catabolism
101245247	LOC101245247	04626///Plant-pathogen interaction	Organismal Systems	Environmental adaptation
101244958	LOC101244958	00940///Phenylpropanoid biosynthesis+++01100///Metabolic pathways+++01110///Biosynthesis of secondary metabolites	Metabolism	Biosynthesis of other secondary metabolites+++Global and overview maps
109118691	LOC109118691	00902///Monoterpenoid biosynthesis+++01110///Biosynthesis of secondary metabolites	Metabolism	Metabolism of terpenoids and polyketides+++Global and overview maps
101244961	LOC101244961	00940///Phenylpropanoid biosynthesis+++00941///Flavonoid biosynthesis+++00945///Stilbenoid, diarylheptanoid and gingerol biosynthesis+++01100///Metabolic pathways+++01110///Biosynthesis of secondary metabolites	Metabolism	Biosynthesis of other secondary metabolites+++Global and overview maps
101268239	LOC101268239	00910///Nitrogen metabolism	Metabolism	Energy metabolism
101256823	LOC101256823	04010///MAPK signaling pathway+++04064///NF-kappa B signaling pathway+++04620///Toll-like receptor signaling pathway+++04621///NOD-like receptor signaling pathway+++04624///Toll and Imd signaling pathway+++04722///Neurotrophin signaling pathway+++05133///Pertussis+++05140///Leishmaniasis+++05142///Chagas disease (American trypanosomiasis)+++05145///Toxoplasmosis+++05152///Tuberculosis+++05161///H…	Environmental Information Processing+++Organismal Systems	Signal transduction+++Immune system+++Nervous system
101253940	LOC101253940	00270///Cysteine and methionine metabolism+++00460///Cyanoamino acid metabolism+++00920///Sulfur metabolism+++01100///Metabolic pathways+++01110///Biosynthesis of secondary metabolites+++01120///Microbial metabolism in diverse environments+++01130///Biosynthesis of antibiotics+++01200///Carbon metabolism+++01230///Biosynthesis of amino acids	Metabolism	Amino acid metabolism+++Metabolism of other amino acids+++Energy metabolism+++Global and overview maps
101256257	LOC101256257	04914///Progesterone-mediated oocyte maturation	Organismal Systems	Endocrine system
101256536	LOC101256536	04141///Protein processing in endoplasmic reticulum	Genetic Information Processing	Folding, sorting and degradation
101256253	LOC101256253	03430///Mismatch repair	Genetic Information Processing	Replication and repair
101268235	LOC101268235	00902///Monoterpenoid biosynthesis+++01110///Biosynthesis of secondary metabolites	Metabolism	Metabolism of terpenoids and polyketides+++Global and overview maps
101263001	LOC101263001	00030///Pentose phosphate pathway+++00480///Glutathione metabolism+++01100///Metabolic pathways+++01110///Biosynthesis of secondary metabolites+++01120///Microbial metabolism in diverse environments+++01130///Biosynthesis of antibiotics+++01200///Carbon metabolism	Metabolism	Carbohydrate metabolism+++Metabolism of other amino acids+++Global and overview maps
101244969	LOC101244969	04010///MAPK signaling pathway+++04064///NF-kappa B signaling pathway+++04620///Toll-like receptor signaling pathway+++04621///NOD-like receptor signaling pathway+++04624///Toll and Imd signaling pathway+++04722///Neurotrophin signaling pathway+++05133///Pertussis+++05140///Leishmaniasis+++05142///Chagas disease (American trypanosomiasis)+++05145///Toxoplasmosis+++05152///Tuberculosis+++05161///H…	Environmental Information Processing+++Organismal Systems	Signal transduction+++Immune system+++Nervous system
101245257	LOC101245257	00940///Phenylpropanoid biosynthesis+++01100///Metabolic pathways+++01110///Biosynthesis of secondary metabolites	Metabolism	Biosynthesis of other secondary metabolites+++Global and overview maps
101266674	LOC101266674	00130///Ubiquinone and other terpenoid-quinone biosynthesis+++00270///Cysteine and methionine metabolism+++00350///Tyrosine metabolism+++00360///Phenylalanine metabolism+++00400///Phenylalanine, tyrosine and tryptophan biosynthesis+++00401///Novobiocin biosynthesis+++00950///Isoquinoline alkaloid biosynthesis+++00960///Tropane, piperidine and pyridine alkaloid biosynthesis+++01100///Metabolic pat…	Metabolism	Metabolism of cofactors and vitamins+++Amino acid metabolism+++Biosynthesis of other secondary metabolites+++Global and overview maps
108281193	LOC108281193	00902///Monoterpenoid biosynthesis+++01110///Biosynthesis of secondary metabolites	Metabolism	Metabolism of terpenoids and polyketides+++Global and overview maps
101250163	HTA6	04217///Necroptosis+++05034///Alcoholism+++05322///Systemic lupus erythematosus	Cellular Processes	Cell growth and death
101253958	LOC101253958	00270///Cysteine and methionine metabolism+++00920///Sulfur metabolism+++01100///Metabolic pathways+++01110///Biosynthesis of secondary metabolites+++01120///Microbial metabolism in diverse environments+++01200///Carbon metabolism+++01230///Biosynthesis of amino acids+++05111///Biofilm formation - Vibrio cholerae	Metabolism+++Cellular Processes	Amino acid metabolism+++Energy metabolism+++Global and overview maps+++Cellular community - prokaryotes
101258102	LOC101258102	00071///Fatty acid degradation+++00592///alpha-Linolenic acid metabolism+++01100///Metabolic pathways+++01110///Biosynthesis of secondary metabolites+++01212///Fatty acid metabolism	Metabolism	Lipid metabolism+++Global and overview maps
101252402	LOC101252402	04626///Plant-pathogen interaction	Organismal Systems	Environmental adaptation
101252964	LOC101252964	04144///Endocytosis	Cellular Processes	Transport and catabolism
101256237	LOC101256237	04626///Plant-pathogen interaction	Organismal Systems	Environmental adaptation
101266668	LOC101266668	00040///Pentose and glucuronate interconversions+++01100///Metabolic pathways	Metabolism	Carbohydrate metabolism+++Global and overview maps
101266953	LOC101266953	00940///Phenylpropanoid biosynthesis+++00941///Flavonoid biosynthesis+++00945///Stilbenoid, diarylheptanoid and gingerol biosynthesis+++01100///Metabolic pathways+++01110///Biosynthesis of secondary metabolites	Metabolism	Biosynthesis of other secondary metabolites+++Global and overview maps
101263304	LOC101263304	00908///Zeatin biosynthesis	Metabolism	Metabolism of terpenoids and polyketides
101268254	LOC101268254	00908///Zeatin biosynthesis	Metabolism	Metabolism of terpenoids and polyketides
101263029	ABCB8	02010///ABC transporters+++04976///Bile secretion+++05206///MicroRNAs in cancer+++05226///Gastric cancer	Environmental Information Processing+++Organismal Systems	Membrane transport+++Digestive system
101268544	GH3-3	04075///Plant hormone signal transduction	Environmental Information Processing	Signal transduction
101259510	LOC101259510	00460///Cyanoamino acid metabolism+++00500///Starch and sucrose metabolism+++00940///Phenylpropanoid biosynthesis+++01100///Metabolic pathways+++01110///Biosynthesis of secondary metabolites	Metabolism	Metabolism of other amino acids+++Carbohydrate metabolism+++Biosynthesis of other secondary metabolites+++Global and overview maps
101251365	LOC101251365	04144///Endocytosis	Cellular Processes	Transport and catabolism
101254191	BOP1	04075///Plant hormone signal transduction	Environmental Information Processing	Signal transduction
101250402	LOC101250402	00480///Glutathione metabolism+++00980///Metabolism of xenobiotics by cytochrome P450+++00982///Drug metabolism - cytochrome P450+++00983///Drug metabolism - other enzymes+++01524///Platinum drug resistance+++05200///Pathways in cancer+++05204///Chemical carcinogenesis+++05225///Hepatocellular carcinoma+++05418///Fluid shear stress and atherosclerosis	Metabolism	Metabolism of other amino acids+++Xenobiotics biodegradation and metabolism
101252928	LOC101252928	00280///Valine, leucine and isoleucine degradation+++00410///beta-Alanine metabolism+++00640///Propanoate metabolism+++01100///Metabolic pathways+++01200///Carbon metabolism	Metabolism	Amino acid metabolism+++Metabolism of other amino acids+++Carbohydrate metabolism+++Global and overview maps
101252929	LOC101252929	00140///Steroid hormone biosynthesis+++01100///Metabolic pathways+++04913///Ovarian steroidogenesis+++04917///Prolactin signaling pathway+++04927///Cortisol synthesis and secretion+++04934///Cushing syndrome	Metabolism+++Organismal Systems	Lipid metabolism+++Global and overview maps+++Endocrine system
544052	ACO1	00270///Cysteine and methionine metabolism+++01100///Metabolic pathways+++01110///Biosynthesis of secondary metabolites	Metabolism	Amino acid metabolism+++Global and overview maps
606304	ACS2	00270///Cysteine and methionine metabolism+++01100///Metabolic pathways+++01110///Biosynthesis of secondary metabolites+++04016///MAPK signaling pathway - plant	Metabolism+++Environmental Information Processing	Amino acid metabolism+++Global and overview maps+++Signal transduction
544043	PTI6	04626///Plant-pathogen interaction	Organismal Systems	Environmental adaptation
606302	ACS6	00270///Cysteine and methionine metabolism+++01100///Metabolic pathways+++01110///Biosynthesis of secondary metabolites+++04016///MAPK signaling pathway - plant	Metabolism+++Environmental Information Processing	Amino acid metabolism+++Global and overview maps+++Signal transduction
544042	PTI5	04626///Plant-pathogen interaction	Organismal Systems	Environmental adaptation
606301	ACS8	00270///Cysteine and methionine metabolism+++01100///Metabolic pathways+++01110///Biosynthesis of secondary metabolites	Metabolism	Amino acid metabolism+++Global and overview maps
101262304	LOC101262304	04141///Protein processing in endoplasmic reticulum+++04145///Phagosome+++04612///Antigen processing and presentation+++05142///Chagas disease (American trypanosomiasis)+++05163///Human cytomegalovirus infection+++05166///Human T-cell leukemia virus 1 infection+++05169///Epstein-Barr virus infection+++05170///Human immunodeficiency virus 1 infection	Genetic Information Processing+++Cellular Processes+++Organismal Systems	Folding, sorting and degradation+++Transport and catabolism+++Immune system
101261749	LOC101261749	04016///MAPK signaling pathway - plant+++04626///Plant-pathogen interaction	Environmental Information Processing+++Organismal Systems	Signal transduction+++Environmental adaptation
101264545	LOC101264545	00564///Glycerophospholipid metabolism	Metabolism	Lipid metabolism
101267257	LOC101267257	00190///Oxidative phosphorylation	Metabolism	Energy metabolism
101251379	LOC101251379	00380///Tryptophan metabolism+++00966///Glucosinolate biosynthesis+++01110///Biosynthesis of secondary metabolites+++01210///2-Oxocarboxylic acid metabolism	Metabolism	Amino acid metabolism+++Biosynthesis of other secondary metabolites+++Global and overview maps
101254490	LOC101254490	00190///Oxidative phosphorylation+++01100///Metabolic pathways+++04145///Phagosome+++04150///mTOR signaling pathway+++04721///Synaptic vesicle cycle+++04966///Collecting duct acid secretion+++05110///Vibrio cholerae infection+++05120///Epithelial cell signaling in Helicobacter pylori infection+++05165///Human papillomavirus infection+++05323///Rheumatoid arthritis	Metabolism+++Cellular Processes+++Environmental Information Processing+++Organismal Systems	Energy metabolism+++Global and overview maps+++Transport and catabolism+++Signal transduction+++Nervous system+++Excretory system
101259497	LOC101259497	00520///Amino sugar and nucleotide sugar metabolism+++01100///Metabolic pathways+++04016///MAPK signaling pathway - plant	Metabolism+++Environmental Information Processing	Carbohydrate metabolism+++Global and overview maps+++Signal transduction
101267265	LOC101267265	00380///Tryptophan metabolism+++01100///Metabolic pathways	Metabolism	Amino acid metabolism+++Global and overview maps
101261743	LOC101261743	00040///Pentose and glucuronate interconversions+++01100///Metabolic pathways	Metabolism	Carbohydrate metabolism+++Global and overview maps
101254215	LOC101254215	00053///Ascorbate and aldarate metabolism+++00480///Glutathione metabolism+++01100///Metabolic pathways	Metabolism	Carbohydrate metabolism+++Metabolism of other amino acids+++Global and overview maps
101250418	LOC101250418	04626///Plant-pathogen interaction+++05145///Toxoplasmosis	Organismal Systems	Environmental adaptation
101250409	LOC101250409	00430///Taurine and hypotaurine metabolism+++00460///Cyanoamino acid metabolism+++00480///Glutathione metabolism+++00590///Arachidonic acid metabolism+++01100///Metabolic pathways	Metabolism	Metabolism of other amino acids+++Lipid metabolism+++Global and overview maps
101262008	LOC101262008	00860///Porphyrin and chlorophyll metabolism+++01100///Metabolic pathways+++01110///Biosynthesis of secondary metabolites+++01120///Microbial metabolism in diverse environments	Metabolism	Metabolism of cofactors and vitamins+++Global and overview maps
101263563	LOC101263563	00010///Glycolysis / Gluconeogenesis+++01100///Metabolic pathways+++01110///Biosynthesis of secondary metabolites+++01120///Microbial metabolism in diverse environments+++01130///Biosynthesis of antibiotics	Metabolism	Carbohydrate metabolism+++Global and overview maps
101252897	LOC101252897	04152///AMPK signaling pathway+++04211///Longevity regulating pathway+++04920///Adipocytokine signaling pathway+++04932///Non-alcoholic fatty liver disease (NAFLD)	Environmental Information Processing+++Organismal Systems	Signal transduction+++Aging+++Endocrine system
544299	PSBO	00195///Photosynthesis+++01100///Metabolic pathways	Metabolism	Energy metabolism+++Global and overview maps
544297	CrtR-b2	00906///Carotenoid biosynthesis+++01100///Metabolic pathways+++01110///Biosynthesis of secondary metabolites	Metabolism	Metabolism of terpenoids and polyketides+++Global and overview maps
544293	cevi16	00940///Phenylpropanoid biosynthesis+++01100///Metabolic pathways+++01110///Biosynthesis of secondary metabolites	Metabolism	Biosynthesis of other secondary metabolites+++Global and overview maps
101264784	CAB1B	00196///Photosynthesis - antenna proteins+++01100///Metabolic pathways	Metabolism	Energy metabolism+++Global and overview maps
101265784	LOC101265784	00195///Photosynthesis	Metabolism	Energy metabolism
101264518	LOC101264518	00564///Glycerophospholipid metabolism+++01100///Metabolic pathways+++01110///Biosynthesis of secondary metabolites	Metabolism	Lipid metabolism+++Global and overview maps
101264793	LOC101264793	04721///Synaptic vesicle cycle+++04723///Retrograde endocannabinoid signaling+++04727///GABAergic synapse+++05032///Morphine addiction+++05033///Nicotine addiction	Organismal Systems	Nervous system
101251358	LOC101251358	00860///Porphyrin and chlorophyll metabolism+++01100///Metabolic pathways+++01110///Biosynthesis of secondary metabolites	Metabolism	Metabolism of cofactors and vitamins+++Global and overview maps
101268504	LOC101268504	00531///Glycosaminoglycan degradation+++01100///Metabolic pathways+++04142///Lysosome	Metabolism+++Cellular Processes	Glycan biosynthesis and metabolism+++Global and overview maps+++Transport and catabolism
101268510	LOC101268510	00062///Fatty acid elongation+++01100///Metabolic pathways+++01110///Biosynthesis of secondary metabolites	Metabolism	Lipid metabolism+++Global and overview maps
101250391	ABCC3	02010///ABC transporters	Environmental Information Processing	Membrane transport
104648251	LOC104648251	00940///Phenylpropanoid biosynthesis+++00941///Flavonoid biosynthesis+++00945///Stilbenoid, diarylheptanoid and gingerol biosynthesis+++01100///Metabolic pathways+++01110///Biosynthesis of secondary metabolites	Metabolism	Biosynthesis of other secondary metabolites+++Global and overview maps
101265792	ERF-C9	04016///MAPK signaling pathway - plant+++04075///Plant hormone signal transduction	Environmental Information Processing	Signal transduction
101246495	LOC101246495	00010///Glycolysis / Gluconeogenesis+++01100///Metabolic pathways+++01110///Biosynthesis of secondary metabolites	Metabolism	Carbohydrate metabolism+++Global and overview maps
544285	EFE	00270///Cysteine and methionine metabolism+++01100///Metabolic pathways+++01110///Biosynthesis of secondary metabolites	Metabolism	Amino acid metabolism+++Global and overview maps
544283	AgpL1	00500///Starch and sucrose metabolism+++00520///Amino sugar and nucleotide sugar metabolism+++01100///Metabolic pathways+++01110///Biosynthesis of secondary metabolites+++02026///Biofilm formation - Escherichia coli	Metabolism+++Cellular Processes	Carbohydrate metabolism+++Global and overview maps+++Cellular community - prokaryotes
101255811	LOC101255811	04016///MAPK signaling pathway - plant	Environmental Information Processing	Signal transduction
544282	LOC544282	04141///Protein processing in endoplasmic reticulum	Genetic Information Processing	Folding, sorting and degradation
101264324	LOC101264324	04110///Cell cycle+++04111///Cell cycle - yeast+++04113///Meiosis - yeast	Cellular Processes	Cell growth and death
101267042	VPE10	04142///Lysosome+++04612///Antigen processing and presentation	Cellular Processes+++Organismal Systems	Transport and catabolism+++Immune system
101244037	LOC101244037	04140///Autophagy - animal	Cellular Processes	Transport and catabolism
101264596	LOC101264596	00040///Pentose and glucuronate interconversions+++01100///Metabolic pathways	Metabolism	Carbohydrate metabolism+++Global and overview maps
101247865	TPS7	00900///Terpenoid backbone biosynthesis+++01110///Biosynthesis of secondary metabolites	Metabolism	Metabolism of terpenoids and polyketides+++Global and overview maps
101250356	LOC101250356	00940///Phenylpropanoid biosynthesis+++01100///Metabolic pathways+++01110///Biosynthesis of secondary metabolites	Metabolism	Biosynthesis of other secondary metabolites+++Global and overview maps
101268587	LOC101268587	04075///Plant hormone signal transduction	Environmental Information Processing	Signal transduction
101268297	LOC101268297	00195///Photosynthesis+++01100///Metabolic pathways	Metabolism	Energy metabolism+++Global and overview maps
101255347	LOC101255347	00062///Fatty acid elongation+++00140///Steroid hormone biosynthesis+++01040///Biosynthesis of unsaturated fatty acids+++01100///Metabolic pathways+++01110///Biosynthesis of secondary metabolites+++01212///Fatty acid metabolism	Metabolism	Lipid metabolism+++Global and overview maps
101266745	LOC101266745	00052///Galactose metabolism+++00520///Amino sugar and nucleotide sugar metabolism+++01100///Metabolic pathways	Metabolism	Carbohydrate metabolism+++Global and overview maps
101265571	LOC101265571	00480///Glutathione metabolism+++00980///Metabolism of xenobiotics by cytochrome P450+++00982///Drug metabolism - cytochrome P450+++00983///Drug metabolism - other enzymes+++01524///Platinum drug resistance+++05200///Pathways in cancer+++05204///Chemical carcinogenesis+++05225///Hepatocellular carcinoma+++05418///Fluid shear stress and atherosclerosis	Metabolism	Metabolism of other amino acids+++Xenobiotics biodegradation and metabolism
101262063	LOC101262063	00940///Phenylpropanoid biosynthesis+++00941///Flavonoid biosynthesis+++00945///Stilbenoid, diarylheptanoid and gingerol biosynthesis+++01100///Metabolic pathways+++01110///Biosynthesis of secondary metabolites	Metabolism	Biosynthesis of other secondary metabolites+++Global and overview maps
101263333	LOC101263333	04144///Endocytosis	Cellular Processes	Transport and catabolism
101266746	LOC101266746	00940///Phenylpropanoid biosynthesis+++01100///Metabolic pathways+++01110///Biosynthesis of secondary metabolites	Metabolism	Biosynthesis of other secondary metabolites+++Global and overview maps
101267031	LOC101267031	00230///Purine metabolism+++00240///Pyrimidine metabolism+++00760///Nicotinate and nicotinamide metabolism+++01100///Metabolic pathways+++01110///Biosynthesis of secondary metabolites	Metabolism	Nucleotide metabolism+++Metabolism of cofactors and vitamins+++Global and overview maps
104645436	LOC104645436	04075///Plant hormone signal transduction	Environmental Information Processing	Signal transduction
101254155	LOC101254155	00500///Starch and sucrose metabolism+++01100///Metabolic pathways	Metabolism	Carbohydrate metabolism+++Global and overview maps
104645435	LOC104645435	04075///Plant hormone signal transduction	Environmental Information Processing	Signal transduction
101258176	PPO	00350///Tyrosine metabolism+++00950///Isoquinoline alkaloid biosynthesis+++01100///Metabolic pathways+++01110///Biosynthesis of secondary metabolites	Metabolism	Amino acid metabolism+++Biosynthesis of other secondary metabolites+++Global and overview maps
544083	PR-1a1	04016///MAPK signaling pathway - plant+++04075///Plant hormone signal transduction+++04626///Plant-pathogen interaction	Environmental Information Processing+++Organismal Systems	Signal transduction+++Environmental adaptation
101250367	LOC101250367	04068///FoxO signaling pathway+++04140///Autophagy - animal+++04150///mTOR signaling pathway+++04151///PI3K-Akt signaling pathway+++04152///AMPK signaling pathway+++04211///Longevity regulating pathway+++04213///Longevity regulating pathway - multiple species+++04371///Apelin signaling pathway+++04530///Tight junction+++04710///Circadian rhythm+++04714///Thermogenesis+++04910///Insulin signaling …	Environmental Information Processing+++Cellular Processes+++Organismal Systems	Signal transduction+++Transport and catabolism+++Aging+++Cellular community - eukaryotes+++Environmental adaptation+++Endocrine system
101251900	CYP724B2	00905///Brassinosteroid biosynthesis+++01100///Metabolic pathways+++01110///Biosynthesis of secondary metabolites	Metabolism	Metabolism of terpenoids and polyketides+++Global and overview maps
101256596	DWF5-2	00100///Steroid biosynthesis+++01100///Metabolic pathways+++01110///Biosynthesis of secondary metabolites	Metabolism	Lipid metabolism+++Global and overview maps
101263329	LOC101263329	04714///Thermogenesis	Organismal Systems	Environmental adaptation
101262059	LOC101262059	04138///Autophagy - yeast	Cellular Processes	Transport and catabolism
104645862	LOC104645862	04016///MAPK signaling pathway - plant+++04626///Plant-pathogen interaction	Environmental Information Processing+++Organismal Systems	Signal transduction+++Environmental adaptation
101261786	LOC101261786	00940///Phenylpropanoid biosynthesis+++01100///Metabolic pathways+++01110///Biosynthesis of secondary metabolites	Metabolism	Biosynthesis of other secondary metabolites+++Global and overview maps
101268570	LOC101268570	00561///Glycerolipid metabolism+++00564///Glycerophospholipid metabolism+++01110///Biosynthesis of secondary metabolites	Metabolism	Lipid metabolism+++Global and overview maps
104645856	LOC104645856	04016///MAPK signaling pathway - plant+++04626///Plant-pathogen interaction	Environmental Information Processing+++Organismal Systems	Signal transduction+++Environmental adaptation
101265554	FZY5	00380///Tryptophan metabolism+++01100///Metabolic pathways	Metabolism	Amino acid metabolism+++Global and overview maps
101250875	LOC101250875	04075///Plant hormone signal transduction	Environmental Information Processing	Signal transduction
101260795	LOC101260795	00040///Pentose and glucuronate interconversions+++01100///Metabolic pathways	Metabolism	Carbohydrate metabolism+++Global and overview maps
101254402	GAME17	00908///Zeatin biosynthesis	Metabolism	Metabolism of terpenoids and polyketides
101262053	JAR1	04075///Plant hormone signal transduction	Environmental Information Processing	Signal transduction
101265548	LOC101265548	00630///Glyoxylate and dicarboxylate metabolism+++01100///Metabolic pathways	Metabolism	Carbohydrate metabolism+++Global and overview maps
101268286	LOC101268286	04340///Hedgehog signaling pathway+++04341///Hedgehog signaling pathway - fly	Environmental Information Processing	Signal transduction
101264576	LOC101264576	00760///Nicotinate and nicotinamide metabolism+++01100///Metabolic pathways	Metabolism	Metabolism of cofactors and vitamins+++Global and overview maps
101256864	LOC101256864	04110///Cell cycle+++04213///Longevity regulating pathway - multiple species+++04330///Notch signaling pathway+++04919///Thyroid hormone signaling pathway+++05016///Huntington disease+++05034///Alcoholism+++05165///Human papillomavirus infection+++05169///Epstein-Barr virus infection+++05200///Pathways in cancer+++05202///Transcriptional misregulation in cancer+++05203///Viral carcinogenesis+++05…	Cellular Processes+++Organismal Systems+++Environmental Information Processing	Cell growth and death+++Aging+++Signal transduction+++Endocrine system
101247838	LOC101247838	00561///Glycerolipid metabolism+++00564///Glycerophospholipid metabolism+++01100///Metabolic pathways+++01110///Biosynthesis of secondary metabolites	Metabolism	Lipid metabolism+++Global and overview maps
101252141	LOC101252141	00520///Amino sugar and nucleotide sugar metabolism	Metabolism	Carbohydrate metabolism
544074	ADH2	00010///Glycolysis / Gluconeogenesis+++00071///Fatty acid degradation+++00350///Tyrosine metabolism+++00592///alpha-Linolenic acid metabolism+++01100///Metabolic pathways+++01110///Biosynthesis of secondary metabolites+++01120///Microbial metabolism in diverse environments	Metabolism	Carbohydrate metabolism+++Lipid metabolism+++Amino acid metabolism+++Global and overview maps
778210	HXK3	00010///Glycolysis / Gluconeogenesis+++00051///Fructose and mannose metabolism+++00052///Galactose metabolism+++00500///Starch and sucrose metabolism+++00520///Amino sugar and nucleotide sugar metabolism+++00521///Streptomycin biosynthesis+++00524///Neomycin, kanamycin and gentamicin biosynthesis+++01100///Metabolic pathways+++01110///Biosynthesis of secondary metabolites+++01120///Microbial meta…	Metabolism+++Environmental Information Processing+++Organismal Systems	Carbohydrate metabolism+++Biosynthesis of other secondary metabolites+++Global and overview maps+++Signal transduction+++Endocrine system+++Digestive system
101255313	LOC101255313	04075///Plant hormone signal transduction	Environmental Information Processing	Signal transduction
778209	cbl	04010///MAPK signaling pathway+++04020///Calcium signaling pathway+++04022///cGMP-PKG signaling pathway+++04114///Oocyte meiosis+++04218///Cellular senescence+++04310///Wnt signaling pathway+++04360///Axon guidance+++04370///VEGF signaling pathway+++04380///Osteoclast differentiation+++04625///C-type lectin receptor signaling pathway+++04650///Natural killer cell mediated cytotoxicity+++04658///T…	Environmental Information Processing+++Cellular Processes+++Organismal Systems	Signal transduction+++Cell growth and death+++Development+++Immune system+++Nervous system+++Endocrine system
101246830	LOC101246830	00061///Fatty acid biosynthesis+++01040///Biosynthesis of unsaturated fatty acids+++01212///Fatty acid metabolism	Metabolism	Lipid metabolism+++Global and overview maps
101247839	LOC101247839	03050///Proteasome	Genetic Information Processing	Folding, sorting and degradation
101255322	LOC101255322	00710///Carbon fixation in photosynthetic organisms+++01100///Metabolic pathways+++01120///Microbial metabolism in diverse environments+++01200///Carbon metabolism	Metabolism	Energy metabolism+++Global and overview maps
101255874	LOC101255874	00073///Cutin, suberine and wax biosynthesis	Metabolism	Lipid metabolism
101265831	NRT2.2	00910///Nitrogen metabolism	Metabolism	Energy metabolism
101268549	ABCB18	02010///ABC transporters+++04976///Bile secretion+++05206///MicroRNAs in cancer+++05226///Gastric cancer	Environmental Information Processing+++Organismal Systems	Membrane transport+++Digestive system
101267279	LOC101267279	00400///Phenylalanine, tyrosine and tryptophan biosynthesis+++01100///Metabolic pathways+++01110///Biosynthesis of secondary metabolites+++01130///Biosynthesis of antibiotics+++01230///Biosynthesis of amino acids+++02024///Quorum sensing	Metabolism+++Cellular Processes	Amino acid metabolism+++Global and overview maps+++Cellular community - prokaryotes
101264846	LOC101264846	00564///Glycerophospholipid metabolism	Metabolism	Lipid metabolism
101263045	LOC101263045	00360///Phenylalanine metabolism	Metabolism	Amino acid metabolism
101254707	LOC101254707	04075///Plant hormone signal transduction	Environmental Information Processing	Signal transduction
101244032	LOC101244032	00564///Glycerophospholipid metabolism+++01100///Metabolic pathways+++01110///Biosynthesis of secondary metabolites+++04070///Phosphatidylinositol signaling system	Metabolism+++Environmental Information Processing	Lipid metabolism+++Global and overview maps+++Signal transduction
101267002	LOC101267002	04721///Synaptic vesicle cycle+++04723///Retrograde endocannabinoid signaling+++04727///GABAergic synapse+++05032///Morphine addiction+++05033///Nicotine addiction	Organismal Systems	Nervous system
101261765	LOC101261765	00940///Phenylpropanoid biosynthesis+++00941///Flavonoid biosynthesis+++00945///Stilbenoid, diarylheptanoid and gingerol biosynthesis+++01100///Metabolic pathways+++01110///Biosynthesis of secondary metabolites	Metabolism	Biosynthesis of other secondary metabolites+++Global and overview maps
104645850	LOC104645850	00040///Pentose and glucuronate interconversions+++01100///Metabolic pathways	Metabolism	Carbohydrate metabolism+++Global and overview maps
101260787	LOC101260787	00040///Pentose and glucuronate interconversions+++01100///Metabolic pathways	Metabolism	Carbohydrate metabolism+++Global and overview maps
101263035	LOC101263035	00940///Phenylpropanoid biosynthesis+++01100///Metabolic pathways+++01110///Biosynthesis of secondary metabolites	Metabolism	Biosynthesis of other secondary metabolites+++Global and overview maps
101254424	LOC101254424	00561///Glycerolipid metabolism+++00564///Glycerophospholipid metabolism+++01100///Metabolic pathways+++01110///Biosynthesis of secondary metabolites	Metabolism	Lipid metabolism+++Global and overview maps
606712	LOC606712	04016///MAPK signaling pathway - plant+++04075///Plant hormone signal transduction	Environmental Information Processing	Signal transduction
606711	aos	00592///alpha-Linolenic acid metabolism+++01100///Metabolic pathways+++01110///Biosynthesis of secondary metabolites	Metabolism	Lipid metabolism+++Global and overview maps
101258157	LOC101258157	00940///Phenylpropanoid biosynthesis+++01100///Metabolic pathways+++01110///Biosynthesis of secondary metabolites	Metabolism	Biosynthesis of other secondary metabolites+++Global and overview maps
778202	PDH	00330///Arginine and proline metabolism+++01100///Metabolic pathways+++01110///Biosynthesis of secondary metabolites+++01130///Biosynthesis of antibiotics	Metabolism	Amino acid metabolism+++Global and overview maps
101256856	LOC101256856	04016///MAPK signaling pathway - plant+++04075///Plant hormone signal transduction	Environmental Information Processing	Signal transduction
101263766	LOC101263766	04075///Plant hormone signal transduction	Environmental Information Processing	Signal transduction
101262506	LOC101262506	04075///Plant hormone signal transduction	Environmental Information Processing	Signal transduction
112940333	LOC112940333	00940///Phenylpropanoid biosynthesis+++01100///Metabolic pathways+++01110///Biosynthesis of secondary metabolites	Metabolism	Biosynthesis of other secondary metabolites+++Global and overview maps
101249064	LOC101249064	04075///Plant hormone signal transduction	Environmental Information Processing	Signal transduction
101257145	LOC101257145	00520///Amino sugar and nucleotide sugar metabolism	Metabolism	Carbohydrate metabolism
101258424	LOC101258424	00460///Cyanoamino acid metabolism+++00630///Glyoxylate and dicarboxylate metabolism+++00910///Nitrogen metabolism+++01200///Carbon metabolism	Metabolism	Metabolism of other amino acids+++Carbohydrate metabolism+++Energy metabolism+++Global and overview maps
101247807	LOC101247807	00260///Glycine, serine and threonine metabolism+++01100///Metabolic pathways+++01110///Biosynthesis of secondary metabolites+++01120///Microbial metabolism in diverse environments+++01130///Biosynthesis of antibiotics+++01230///Biosynthesis of amino acids	Metabolism	Amino acid metabolism+++Global and overview maps
101254378	LOC101254378	00280///Valine, leucine and isoleucine degradation+++00640///Propanoate metabolism+++01100///Metabolic pathways+++01110///Biosynthesis of secondary metabolites+++01130///Biosynthesis of antibiotics	Metabolism	Amino acid metabolism+++Carbohydrate metabolism+++Global and overview maps
101261225	HSP16-9	04141///Protein processing in endoplasmic reticulum	Genetic Information Processing	Folding, sorting and degradation
112940330	LOC112940330	00940///Phenylpropanoid biosynthesis+++01100///Metabolic pathways+++01110///Biosynthesis of secondary metabolites	Metabolism	Biosynthesis of other secondary metabolites+++Global and overview maps
101266294	LOC101266294	00940///Phenylpropanoid biosynthesis+++01100///Metabolic pathways+++01110///Biosynthesis of secondary metabolites	Metabolism	Biosynthesis of other secondary metabolites+++Global and overview maps
101264738	LOC101264738	04152///AMPK signaling pathway+++04211///Longevity regulating pathway+++04920///Adipocytokine signaling pathway+++04932///Non-alcoholic fatty liver disease (NAFLD)	Environmental Information Processing+++Organismal Systems	Signal transduction+++Aging+++Endocrine system
101250316	LOC101250316	04075///Plant hormone signal transduction	Environmental Information Processing	Signal transduction
101267438	LOC101267438	00010///Glycolysis / Gluconeogenesis+++00040///Pentose and glucuronate interconversions+++00561///Glycerolipid metabolism+++00930///Caprolactam degradation+++01100///Metabolic pathways+++01110///Biosynthesis of secondary metabolites+++01120///Microbial metabolism in diverse environments+++01130///Biosynthesis of antibiotics+++01220///Degradation of aromatic compounds	Metabolism	Carbohydrate metabolism+++Lipid metabolism+++Xenobiotics biodegradation and metabolism+++Global and overview maps
101260940	FZY4	00380///Tryptophan metabolism+++01100///Metabolic pathways	Metabolism	Amino acid metabolism+++Global and overview maps
543815	LOC543815	00480///Glutathione metabolism+++00980///Metabolism of xenobiotics by cytochrome P450+++00982///Drug metabolism - cytochrome P450+++00983///Drug metabolism - other enzymes+++01524///Platinum drug resistance+++05200///Pathways in cancer+++05204///Chemical carcinogenesis+++05225///Hepatocellular carcinoma+++05418///Fluid shear stress and atherosclerosis	Metabolism	Metabolism of other amino acids+++Xenobiotics biodegradation and metabolism
101249612	LOC101249612	00940///Phenylpropanoid biosynthesis+++01100///Metabolic pathways+++01110///Biosynthesis of secondary metabolites	Metabolism	Biosynthesis of other secondary metabolites+++Global and overview maps
101250315	LOC101250315	04010///MAPK signaling pathway+++04020///Calcium signaling pathway+++04022///cGMP-PKG signaling pathway+++04114///Oocyte meiosis+++04218///Cellular senescence+++04310///Wnt signaling pathway+++04360///Axon guidance+++04370///VEGF signaling pathway+++04380///Osteoclast differentiation+++04625///C-type lectin receptor signaling pathway+++04650///Natural killer cell mediated cytotoxicity+++04658///T…	Environmental Information Processing+++Cellular Processes+++Organismal Systems	Signal transduction+++Cell growth and death+++Development+++Immune system+++Nervous system+++Endocrine system
101251854	LOC101251854	03018///RNA degradation	Genetic Information Processing	Folding, sorting and degradation
104648641	LOC104648641	00290///Valine, leucine and isoleucine biosynthesis+++00620///Pyruvate metabolism+++01100///Metabolic pathways+++01110///Biosynthesis of secondary metabolites+++01210///2-Oxocarboxylic acid metabolism+++01230///Biosynthesis of amino acids	Metabolism	Amino acid metabolism+++Carbohydrate metabolism+++Global and overview maps
101250317	LOC101250317	04010///MAPK signaling pathway+++04013///MAPK signaling pathway - fly+++04014///Ras signaling pathway+++04015///Rap1 signaling pathway+++04024///cAMP signaling pathway+++04062///Chemokine signaling pathway+++04071///Sphingolipid signaling pathway+++04145///Phagosome+++04151///PI3K-Akt signaling pathway+++04310///Wnt signaling pathway+++04360///Axon guidance+++04370///VEGF signaling pathway+++0438…	Environmental Information Processing+++Organismal Systems+++Cellular Processes	Signal transduction+++Immune system+++Transport and catabolism+++Development+++Cellular community - eukaryotes+++Nervous system+++Cell motility+++Digestive system
101249081	LOC101249081	04016///MAPK signaling pathway - plant+++04075///Plant hormone signal transduction	Environmental Information Processing	Signal transduction
543814	LOC543814	00480///Glutathione metabolism+++00980///Metabolism of xenobiotics by cytochrome P450+++00982///Drug metabolism - cytochrome P450+++00983///Drug metabolism - other enzymes+++01524///Platinum drug resistance+++05200///Pathways in cancer+++05204///Chemical carcinogenesis+++05225///Hepatocellular carcinoma+++05418///Fluid shear stress and atherosclerosis	Metabolism	Metabolism of other amino acids+++Xenobiotics biodegradation and metabolism
543812	LOC543812	00010///Glycolysis / Gluconeogenesis+++00020///Citrate cycle (TCA cycle)+++00620///Pyruvate metabolism+++00710///Carbon fixation in photosynthetic organisms+++01100///Metabolic pathways+++01110///Biosynthesis of secondary metabolites+++01120///Microbial metabolism in diverse environments+++01130///Biosynthesis of antibiotics+++01200///Carbon metabolism	Metabolism	Carbohydrate metabolism+++Energy metabolism+++Global and overview maps
543809	LOC543809	00521///Streptomycin biosynthesis+++00562///Inositol phosphate metabolism+++01100///Metabolic pathways+++01130///Biosynthesis of antibiotics	Metabolism	Biosynthesis of other secondary metabolites+++Carbohydrate metabolism+++Global and overview maps
543540	IAA3	04075///Plant hormone signal transduction	Environmental Information Processing	Signal transduction
101253377	LOC101253377	00940///Phenylpropanoid biosynthesis+++01100///Metabolic pathways+++01110///Biosynthesis of secondary metabolites	Metabolism	Biosynthesis of other secondary metabolites+++Global and overview maps
101267430	LOC101267430	04712///Circadian rhythm - plant	Organismal Systems	Environmental adaptation
101245784	LOC101245784	04016///MAPK signaling pathway - plant+++04626///Plant-pathogen interaction	Environmental Information Processing+++Organismal Systems	Signal transduction+++Environmental adaptation
101250823	LOC101250823	00500///Starch and sucrose metabolism+++00520///Amino sugar and nucleotide sugar metabolism+++01100///Metabolic pathways+++01110///Biosynthesis of secondary metabolites+++02026///Biofilm formation - Escherichia coli	Metabolism+++Cellular Processes	Carbohydrate metabolism+++Global and overview maps+++Cellular community - prokaryotes
101252088	LOC101252088	00220///Arginine biosynthesis+++00250///Alanine, aspartate and glutamate metabolism+++00471///D-Glutamine and D-glutamate metabolism+++00910///Nitrogen metabolism+++01100///Metabolic pathways+++01120///Microbial metabolism in diverse environments+++01200///Carbon metabolism+++04217///Necroptosis+++04964///Proximal tubule bicarbonate reclamation	Metabolism+++Cellular Processes+++Organismal Systems	Amino acid metabolism+++Metabolism of other amino acids+++Energy metabolism+++Global and overview maps+++Cell growth and death+++Excretory system
101244067	LOC101244067	00564///Glycerophospholipid metabolism+++00565///Ether lipid metabolism+++01100///Metabolic pathways+++01110///Biosynthesis of secondary metabolites+++04014///Ras signaling pathway+++04024///cAMP signaling pathway+++04071///Sphingolipid signaling pathway+++04072///Phospholipase D signaling pathway+++04144///Endocytosis+++04666///Fc gamma R-mediated phagocytosis+++04724///Glutamatergic synapse+++0…	Metabolism+++Environmental Information Processing+++Cellular Processes+++Organismal Systems	Lipid metabolism+++Global and overview maps+++Signal transduction+++Transport and catabolism+++Immune system+++Nervous system+++Endocrine system
101252082	LOC101252082	00040///Pentose and glucuronate interconversions+++02024///Quorum sensing	Metabolism+++Cellular Processes	Carbohydrate metabolism+++Cellular community - prokaryotes
101252368	LOC101252368	00940///Phenylpropanoid biosynthesis+++01100///Metabolic pathways+++01110///Biosynthesis of secondary metabolites	Metabolism	Biosynthesis of other secondary metabolites+++Global and overview maps
101267428	LOC101267428	00051///Fructose and mannose metabolism+++00520///Amino sugar and nucleotide sugar metabolism+++01100///Metabolic pathways+++01110///Biosynthesis of secondary metabolites+++01130///Biosynthesis of antibiotics	Metabolism	Carbohydrate metabolism+++Global and overview maps
101258675	LOC101258675	04016///MAPK signaling pathway - plant+++04626///Plant-pathogen interaction	Environmental Information Processing+++Organismal Systems	Signal transduction+++Environmental adaptation
101259946	psi14C	00750///Vitamin B6 metabolism+++01100///Metabolic pathways	Metabolism	Metabolism of cofactors and vitamins+++Global and overview maps
101245503	LOC101245503	00270///Cysteine and methionine metabolism+++00920///Sulfur metabolism+++01100///Metabolic pathways+++01110///Biosynthesis of secondary metabolites+++01120///Microbial metabolism in diverse environments+++01200///Carbon metabolism+++01230///Biosynthesis of amino acids+++05111///Biofilm formation - Vibrio cholerae	Metabolism+++Cellular Processes	Amino acid metabolism+++Energy metabolism+++Global and overview maps+++Cellular community - prokaryotes
101246783	LOC101246783	00940///Phenylpropanoid biosynthesis+++01100///Metabolic pathways+++01110///Biosynthesis of secondary metabolites	Metabolism	Biosynthesis of other secondary metabolites+++Global and overview maps
101257126	LOC101257126	00010///Glycolysis / Gluconeogenesis+++00052///Galactose metabolism+++01100///Metabolic pathways+++01110///Biosynthesis of secondary metabolites+++01120///Microbial metabolism in diverse environments+++01130///Biosynthesis of antibiotics	Metabolism	Carbohydrate metabolism+++Global and overview maps
101262487	LOC101262487	00940///Phenylpropanoid biosynthesis+++01110///Biosynthesis of secondary metabolites	Metabolism	Biosynthesis of other secondary metabolites+++Global and overview maps
101262490	LOC101262490	00520///Amino sugar and nucleotide sugar metabolism+++01100///Metabolic pathways	Metabolism	Carbohydrate metabolism+++Global and overview maps
543800	ACO5	00270///Cysteine and methionine metabolism+++01100///Metabolic pathways+++01110///Biosynthesis of secondary metabolites	Metabolism	Amino acid metabolism+++Global and overview maps
101264997	LOC101264997	00190///Oxidative phosphorylation+++01100///Metabolic pathways+++04260///Cardiac muscle contraction+++04714///Thermogenesis+++04932///Non-alcoholic fatty liver disease (NAFLD)+++05010///Alzheimer disease+++05012///Parkinson disease+++05016///Huntington disease	Metabolism+++Organismal Systems	Energy metabolism+++Global and overview maps+++Circulatory system+++Environmental adaptation
101264995	LOC101264995	00430///Taurine and hypotaurine metabolism+++01100///Metabolic pathways	Metabolism	Metabolism of other amino acids+++Global and overview maps
101260914	LOC101260914	00270///Cysteine and methionine metabolism+++01100///Metabolic pathways+++01110///Biosynthesis of secondary metabolites	Metabolism	Amino acid metabolism+++Global and overview maps
101244079	LOC101244079	04141///Protein processing in endoplasmic reticulum	Genetic Information Processing	Folding, sorting and degradation
543522	ME2	00620///Pyruvate metabolism+++00710///Carbon fixation in photosynthetic organisms+++01100///Metabolic pathways+++01120///Microbial metabolism in diverse environments+++01200///Carbon metabolism	Metabolism	Carbohydrate metabolism+++Energy metabolism+++Global and overview maps
101253387	LOC101253387	04626///Plant-pathogen interaction	Organismal Systems	Environmental adaptation
101247796	LOC101247796	00040///Pentose and glucuronate interconversions+++01100///Metabolic pathways	Metabolism	Carbohydrate metabolism+++Global and overview maps
101256105	LOC101256105	04016///MAPK signaling pathway - plant	Environmental Information Processing	Signal transduction
101257401	LOC101257401	00910///Nitrogen metabolism	Metabolism	Energy metabolism
101248077	LOC101248077	04016///MAPK signaling pathway - plant+++04626///Plant-pathogen interaction	Environmental Information Processing+++Organismal Systems	Signal transduction+++Environmental adaptation
101248083	LOC101248083	00040///Pentose and glucuronate interconversions+++01100///Metabolic pathways	Metabolism	Carbohydrate metabolism+++Global and overview maps
101245519	LOC101245519	00230///Purine metabolism+++01100///Metabolic pathways+++01120///Microbial metabolism in diverse environments	Metabolism	Nucleotide metabolism+++Global and overview maps
101246796	LOC101246796	00940///Phenylpropanoid biosynthesis+++01100///Metabolic pathways+++01110///Biosynthesis of secondary metabolites	Metabolism	Biosynthesis of other secondary metabolites+++Global and overview maps
101249322	LOC101249322	04137///Mitophagy - animal+++04217///Necroptosis+++04668///TNF signaling pathway	Cellular Processes+++Environmental Information Processing	Transport and catabolism+++Cell growth and death+++Signal transduction
101250846	LOC101250846	00010///Glycolysis / Gluconeogenesis+++00051///Fructose and mannose metabolism+++00562///Inositol phosphate metabolism+++00710///Carbon fixation in photosynthetic organisms+++01100///Metabolic pathways+++01110///Biosynthesis of secondary metabolites+++01120///Microbial metabolism in diverse environments+++01130///Biosynthesis of antibiotics+++01200///Carbon metabolism+++01230///Biosynthesis of am…	Metabolism	Carbohydrate metabolism+++Energy metabolism+++Global and overview maps
543518	EIL4	04016///MAPK signaling pathway - plant+++04075///Plant hormone signal transduction	Environmental Information Processing	Signal transduction
101263741	LOC101263741	04016///MAPK signaling pathway - plant+++04075///Plant hormone signal transduction	Environmental Information Processing	Signal transduction
543516	sps	00500///Starch and sucrose metabolism+++01100///Metabolic pathways	Metabolism	Carbohydrate metabolism+++Global and overview maps
101259740	LOC101259740	00600///Sphingolipid metabolism+++01100///Metabolic pathways	Metabolism	Lipid metabolism+++Global and overview maps
101264772	LOC101264772	03410///Base excision repair	Genetic Information Processing	Replication and repair
101259737	LOC101259737	00073///Cutin, suberine and wax biosynthesis	Metabolism	Lipid metabolism
101254620	LOC101254620	00906///Carotenoid biosynthesis+++01110///Biosynthesis of secondary metabolites	Metabolism	Metabolism of terpenoids and polyketides+++Global and overview maps
101258470	LOC101258470	00030///Pentose phosphate pathway+++00480///Glutathione metabolism+++01100///Metabolic pathways+++01110///Biosynthesis of secondary metabolites+++01120///Microbial metabolism in diverse environments+++01130///Biosynthesis of antibiotics+++01200///Carbon metabolism+++05230///Central carbon metabolism in cancer	Metabolism	Carbohydrate metabolism+++Metabolism of other amino acids+++Global and overview maps
101264777	C5-SD	00100///Steroid biosynthesis+++01100///Metabolic pathways+++01110///Biosynthesis of secondary metabolites+++01130///Biosynthesis of antibiotics	Metabolism	Lipid metabolism+++Global and overview maps
101263817	LOC101263817	00400///Phenylalanine, tyrosine and tryptophan biosynthesis+++00405///Phenazine biosynthesis+++01100///Metabolic pathways+++01110///Biosynthesis of secondary metabolites+++01130///Biosynthesis of antibiotics+++01230///Biosynthesis of amino acids+++02024///Quorum sensing+++02025///Biofilm formation - Pseudomonas aeruginosa	Metabolism+++Cellular Processes	Amino acid metabolism+++Biosynthesis of other secondary metabolites+++Global and overview maps+++Cellular community - prokaryotes
101266343	LOC101266343	04020///Calcium signaling pathway+++04218///Cellular senescence+++04621///NOD-like receptor signaling pathway	Environmental Information Processing+++Cellular Processes+++Organismal Systems	Signal transduction+++Cell growth and death+++Immune system
101259466	LOC101259466	00620///Pyruvate metabolism	Metabolism	Carbohydrate metabolism
101249558	LOC101249558	04910///Insulin signaling pathway	Organismal Systems	Endocrine system
101245480	LOC101245480	00010///Glycolysis / Gluconeogenesis+++00030///Pentose phosphate pathway+++00051///Fructose and mannose metabolism+++00052///Galactose metabolism+++00680///Methane metabolism+++01100///Metabolic pathways+++01110///Biosynthesis of secondary metabolites+++01120///Microbial metabolism in diverse environments+++01130///Biosynthesis of antibiotics+++01200///Carbon metabolism+++01230///Biosynthesis of …	Metabolism+++Genetic Information Processing+++Environmental Information Processing	Carbohydrate metabolism+++Energy metabolism+++Global and overview maps+++Folding, sorting and degradation+++Signal transduction
101249827	LOC101249827	00780///Biotin metabolism+++01100///Metabolic pathways	Metabolism	Metabolism of cofactors and vitamins+++Global and overview maps
544276	LOC544276	00630///Glyoxylate and dicarboxylate metabolism+++01100///Metabolic pathways+++01110///Biosynthesis of secondary metabolites+++01120///Microbial metabolism in diverse environments+++01200///Carbon metabolism	Metabolism	Carbohydrate metabolism+++Global and overview maps
101262253	LOC101262253	03410///Base excision repair	Genetic Information Processing	Replication and repair
101260711	LOC101260711	04075///Plant hormone signal transduction	Environmental Information Processing	Signal transduction
101257181	LOC101257181	00531///Glycosaminoglycan degradation+++01100///Metabolic pathways+++05205///Proteoglycans in cancer	Metabolism	Glycan biosynthesis and metabolism+++Global and overview maps
101261974	LOC101261974	04612///Antigen processing and presentation+++05152///Tuberculosis	Organismal Systems	Immune system
101055573	LOC101055573	00500///Starch and sucrose metabolism+++01100///Metabolic pathways	Metabolism	Carbohydrate metabolism+++Global and overview maps
101259725	LOC101259725	00260///Glycine, serine and threonine metabolism+++00460///Cyanoamino acid metabolism+++00630///Glyoxylate and dicarboxylate metabolism+++00670///One carbon pool by folate+++00680///Methane metabolism+++01100///Metabolic pathways+++01110///Biosynthesis of secondary metabolites+++01120///Microbial metabolism in diverse environments+++01130///Biosynthesis of antibiotics+++01200///Carbon metabolism+…	Metabolism	Amino acid metabolism+++Metabolism of other amino acids+++Carbohydrate metabolism+++Metabolism of cofactors and vitamins+++Energy metabolism+++Global and overview maps
101249297	LOC101249297	00073///Cutin, suberine and wax biosynthesis	Metabolism	Lipid metabolism
101262552	LOC101262552	00480///Glutathione metabolism+++00980///Metabolism of xenobiotics by cytochrome P450+++00982///Drug metabolism - cytochrome P450+++00983///Drug metabolism - other enzymes+++01524///Platinum drug resistance+++05200///Pathways in cancer+++05204///Chemical carcinogenesis+++05225///Hepatocellular carcinoma+++05418///Fluid shear stress and atherosclerosis	Metabolism	Metabolism of other amino acids+++Xenobiotics biodegradation and metabolism
101266331	LOC101266331	04218///Cellular senescence	Cellular Processes	Cell growth and death
101055577	CYP735A1	00908///Zeatin biosynthesis+++01100///Metabolic pathways+++01110///Biosynthesis of secondary metabolites	Metabolism	Metabolism of terpenoids and polyketides+++Global and overview maps
101055578	CYP735A2	00908///Zeatin biosynthesis+++01100///Metabolic pathways+++01110///Biosynthesis of secondary metabolites	Metabolism	Metabolism of terpenoids and polyketides+++Global and overview maps
101254635	LOC101254635	04612///Antigen processing and presentation+++05152///Tuberculosis+++05166///Human T-cell leukemia virus 1 infection	Organismal Systems	Immune system
101055579	LOC101055579	00908///Zeatin biosynthesis	Metabolism	Metabolism of terpenoids and polyketides
101249565	CYP707A2	00906///Carotenoid biosynthesis	Metabolism	Metabolism of terpenoids and polyketides
101248047	LOC101248047	00460///Cyanoamino acid metabolism+++00500///Starch and sucrose metabolism+++00940///Phenylpropanoid biosynthesis+++01100///Metabolic pathways+++01110///Biosynthesis of secondary metabolites	Metabolism	Metabolism of other amino acids+++Carbohydrate metabolism+++Biosynthesis of other secondary metabolites+++Global and overview maps
101259447	LOC101259447	00071///Fatty acid degradation+++00073///Cutin, suberine and wax biosynthesis	Metabolism	Lipid metabolism
543596	CRY2	04712///Circadian rhythm - plant	Organismal Systems	Environmental adaptation
101263535	LOC101263535	00591///Linoleic acid metabolism	Metabolism	Lipid metabolism
543603	Wfi1	04016///MAPK signaling pathway - plant+++04626///Plant-pathogen interaction	Environmental Information Processing+++Organismal Systems	Signal transduction+++Environmental adaptation
543602	LOC543602	00940///Phenylpropanoid biosynthesis+++01100///Metabolic pathways+++01110///Biosynthesis of secondary metabolites	Metabolism	Biosynthesis of other secondary metabolites+++Global and overview maps
543601	Prg1	04075///Plant hormone signal transduction	Environmental Information Processing	Signal transduction
101255788	LOC101255788	04712///Circadian rhythm - plant	Organismal Systems	Environmental adaptation
101265034	LOC101265034	04360///Axon guidance+++04666///Fc gamma R-mediated phagocytosis+++04810///Regulation of actin cytoskeleton+++05133///Pertussis+++05170///Human immunodeficiency virus 1 infection	Organismal Systems+++Cellular Processes	Development+++Immune system+++Cell motility
101261255	LOC101261255	00071///Fatty acid degradation+++00592///alpha-Linolenic acid metabolism+++01100///Metabolic pathways+++01110///Biosynthesis of secondary metabolites+++01212///Fatty acid metabolism	Metabolism	Lipid metabolism+++Global and overview maps
101260980	LOC101260980	04016///MAPK signaling pathway - plant+++04626///Plant-pathogen interaction	Environmental Information Processing+++Organismal Systems	Signal transduction+++Environmental adaptation
101247294	LOC101247294	04612///Antigen processing and presentation+++05152///Tuberculosis	Organismal Systems	Immune system
101251053	dxs2	00730///Thiamine metabolism+++00900///Terpenoid backbone biosynthesis+++01100///Metabolic pathways+++01110///Biosynthesis of secondary metabolites+++01130///Biosynthesis of antibiotics	Metabolism	Metabolism of cofactors and vitamins+++Metabolism of terpenoids and polyketides+++Global and overview maps
101249794	LOC101249794	04016///MAPK signaling pathway - plant+++04075///Plant hormone signal transduction+++04931///Insulin resistance	Environmental Information Processing	Signal transduction
109119465	LOC109119465	00230///Purine metabolism+++00240///Pyrimidine metabolism	Metabolism	Nucleotide metabolism
101244463	LOC101244463	04962///Vasopressin-regulated water reabsorption	Organismal Systems	Excretory system
101247010	LOC101247010	00040///Pentose and glucuronate interconversions+++00052///Galactose metabolism+++00053///Ascorbate and aldarate metabolism+++00520///Amino sugar and nucleotide sugar metabolism+++01100///Metabolic pathways+++01130///Biosynthesis of antibiotics	Metabolism	Carbohydrate metabolism+++Global and overview maps
101247302	LOC101247302	00500///Starch and sucrose metabolism+++01100///Metabolic pathways	Metabolism	Carbohydrate metabolism+++Global and overview maps
101260709	LOC101260709	00520///Amino sugar and nucleotide sugar metabolism	Metabolism	Carbohydrate metabolism
543588	ETR4	04016///MAPK signaling pathway - plant+++04075///Plant hormone signal transduction	Environmental Information Processing	Signal transduction
101255776	LOC101255776	04110///Cell cycle+++04152///AMPK signaling pathway+++04218///Cellular senescence+++04914///Progesterone-mediated oocyte maturation+++05161///Hepatitis B+++05165///Human papillomavirus infection+++05166///Human T-cell leukemia virus 1 infection+++05169///Epstein-Barr virus infection+++05203///Viral carcinogenesis	Cellular Processes+++Environmental Information Processing+++Organismal Systems	Cell growth and death+++Signal transduction+++Endocrine system
101055551	LOC101055551	04075///Plant hormone signal transduction	Environmental Information Processing	Signal transduction
101264739	LOC101264739	00940///Phenylpropanoid biosynthesis+++01100///Metabolic pathways+++01110///Biosynthesis of secondary metabolites	Metabolism	Biosynthesis of other secondary metabolites+++Global and overview maps
101262522	LOC101262522	04016///MAPK signaling pathway - plant+++04075///Plant hormone signal transduction	Environmental Information Processing	Signal transduction
101243845	LOC101243845	00940///Phenylpropanoid biosynthesis+++01100///Metabolic pathways+++01110///Biosynthesis of secondary metabolites	Metabolism	Biosynthesis of other secondary metabolites+++Global and overview maps
101253340	LOC101253340	00940///Phenylpropanoid biosynthesis+++01100///Metabolic pathways+++01110///Biosynthesis of secondary metabolites	Metabolism	Biosynthesis of other secondary metabolites+++Global and overview maps
101055555	LOC101055555	04075///Plant hormone signal transduction	Environmental Information Processing	Signal transduction
101243847	LOC101243847	04075///Plant hormone signal transduction	Environmental Information Processing	Signal transduction
101247013	LOC101247013	00562///Inositol phosphate metabolism+++01100///Metabolic pathways+++04070///Phosphatidylinositol signaling system	Metabolism+++Environmental Information Processing	Carbohydrate metabolism+++Global and overview maps+++Signal transduction
101253334	LOC101253334	04626///Plant-pathogen interaction+++05145///Toxoplasmosis	Organismal Systems	Environmental adaptation
101248295	LOC101248295	00500///Starch and sucrose metabolism+++01100///Metabolic pathways+++01110///Biosynthesis of secondary metabolites+++02026///Biofilm formation - Escherichia coli+++04217///Necroptosis+++04910///Insulin signaling pathway+++04922///Glucagon signaling pathway+++04931///Insulin resistance	Metabolism+++Cellular Processes+++Organismal Systems	Carbohydrate metabolism+++Global and overview maps+++Cellular community - prokaryotes+++Cell growth and death+++Endocrine system
101259425	LOC101259425	04712///Circadian rhythm - plant	Organismal Systems	Environmental adaptation
101248301	LOC101248301	00908///Zeatin biosynthesis	Metabolism	Metabolism of terpenoids and polyketides
101259700	LOC101259700	04626///Plant-pathogen interaction	Organismal Systems	Environmental adaptation
101263508	LOC101263508	04626///Plant-pathogen interaction	Organismal Systems	Environmental adaptation
101260696	LOC101260696	04910///Insulin signaling pathway	Organismal Systems	Endocrine system
112940337	LOC112940337	00940///Phenylpropanoid biosynthesis+++01100///Metabolic pathways+++01110///Biosynthesis of secondary metabolites	Metabolism	Biosynthesis of other secondary metabolites+++Global and overview maps
101252303	LOC101252303	04075///Plant hormone signal transduction	Environmental Information Processing	Signal transduction
101244438	LOC101244438	00940///Phenylpropanoid biosynthesis+++01100///Metabolic pathways+++01110///Biosynthesis of secondary metabolites	Metabolism	Biosynthesis of other secondary metabolites+++Global and overview maps
101245711	LOC101245711	04626///Plant-pathogen interaction	Organismal Systems	Environmental adaptation
101250053	LOC101250053	00480///Glutathione metabolism+++00980///Metabolism of xenobiotics by cytochrome P450+++00982///Drug metabolism - cytochrome P450+++00983///Drug metabolism - other enzymes+++01524///Platinum drug resistance+++05200///Pathways in cancer+++05204///Chemical carcinogenesis+++05225///Hepatocellular carcinoma+++05418///Fluid shear stress and atherosclerosis	Metabolism	Metabolism of other amino acids+++Xenobiotics biodegradation and metabolism
101256470	LOC101256470	04110///Cell cycle+++04111///Cell cycle - yeast+++04114///Oocyte meiosis+++04120///Ubiquitin mediated proteolysis+++04141///Protein processing in endoplasmic reticulum+++04310///Wnt signaling pathway+++04341///Hedgehog signaling pathway - fly+++04350///TGF-beta signaling pathway+++04710///Circadian rhythm+++05168///Herpes simplex infection+++05170///Human immunodeficiency virus 1 infection+++0520…	Cellular Processes+++Genetic Information Processing+++Environmental Information Processing+++Organismal Systems	Cell growth and death+++Folding, sorting and degradation+++Signal transduction+++Environmental adaptation
101260021	TPG7	00040///Pentose and glucuronate interconversions+++01100///Metabolic pathways	Metabolism	Carbohydrate metabolism+++Global and overview maps
101245998	LOC101245998	04016///MAPK signaling pathway - plant+++04075///Plant hormone signal transduction	Environmental Information Processing	Signal transduction
101251031	LOC101251031	04010///MAPK signaling pathway+++04013///MAPK signaling pathway - fly+++04014///Ras signaling pathway+++04015///Rap1 signaling pathway+++04024///cAMP signaling pathway+++04062///Chemokine signaling pathway+++04071///Sphingolipid signaling pathway+++04145///Phagosome+++04151///PI3K-Akt signaling pathway+++04310///Wnt signaling pathway+++04360///Axon guidance+++04370///VEGF signaling pathway+++0438…	Environmental Information Processing+++Organismal Systems+++Cellular Processes	Signal transduction+++Immune system+++Transport and catabolism+++Development+++Cellular community - eukaryotes+++Nervous system+++Cell motility+++Digestive system
101245999	LOC101245999	00940///Phenylpropanoid biosynthesis+++01100///Metabolic pathways+++01110///Biosynthesis of secondary metabolites	Metabolism	Biosynthesis of other secondary metabolites+++Global and overview maps
543862	LOC543862	00190///Oxidative phosphorylation+++01100///Metabolic pathways+++04145///Phagosome+++04150///mTOR signaling pathway+++04721///Synaptic vesicle cycle+++04966///Collecting duct acid secretion+++05110///Vibrio cholerae infection+++05120///Epithelial cell signaling in Helicobacter pylori infection+++05165///Human papillomavirus infection+++05323///Rheumatoid arthritis	Metabolism+++Cellular Processes+++Environmental Information Processing+++Organismal Systems	Energy metabolism+++Global and overview maps+++Transport and catabolism+++Signal transduction+++Nervous system+++Excretory system
101267875	ABCB6	02010///ABC transporters+++04976///Bile secretion+++05206///MicroRNAs in cancer+++05226///Gastric cancer	Environmental Information Processing+++Organismal Systems	Membrane transport+++Digestive system
100750253	HYD2	00100///Steroid biosynthesis+++01100///Metabolic pathways+++01110///Biosynthesis of secondary metabolites+++01130///Biosynthesis of antibiotics	Metabolism	Lipid metabolism+++Global and overview maps
100147727	ca3	00910///Nitrogen metabolism	Metabolism	Energy metabolism
101243766	CAB13	00196///Photosynthesis - antenna proteins+++01100///Metabolic pathways	Metabolism	Energy metabolism+++Global and overview maps
100874537	CKX2	00908///Zeatin biosynthesis	Metabolism	Metabolism of terpenoids and polyketides
101248279	LOC101248279	04141///Protein processing in endoplasmic reticulum	Genetic Information Processing	Folding, sorting and degradation
100191111	LOC100191111	04016///MAPK signaling pathway - plant+++04075///Plant hormone signal transduction+++04626///Plant-pathogen interaction	Environmental Information Processing+++Organismal Systems	Signal transduction+++Environmental adaptation
101262819	LOC101262819	00562///Inositol phosphate metabolism+++01100///Metabolic pathways+++04070///Phosphatidylinositol signaling system	Metabolism+++Environmental Information Processing	Carbohydrate metabolism+++Global and overview maps+++Signal transduction
101256170	LOC101256170	00905///Brassinosteroid biosynthesis+++01100///Metabolic pathways+++01110///Biosynthesis of secondary metabolites	Metabolism	Metabolism of terpenoids and polyketides+++Global and overview maps
101244441	LOC101244441	00860///Porphyrin and chlorophyll metabolism+++01100///Metabolic pathways+++01110///Biosynthesis of secondary metabolites	Metabolism	Metabolism of cofactors and vitamins+++Global and overview maps
101247284	LOC101247284	00361///Chlorocyclohexane and chlorobenzene degradation+++00364///Fluorobenzoate degradation+++00623///Toluene degradation+++01100///Metabolic pathways+++01110///Biosynthesis of secondary metabolites+++01120///Microbial metabolism in diverse environments+++01130///Biosynthesis of antibiotics	Metabolism	Xenobiotics biodegradation and metabolism+++Global and overview maps
101255893	LOC101255893	00940///Phenylpropanoid biosynthesis+++01100///Metabolic pathways+++01110///Biosynthesis of secondary metabolites	Metabolism	Biosynthesis of other secondary metabolites+++Global and overview maps
101244454	LOC101244454	04151///PI3K-Akt signaling pathway	Environmental Information Processing	Signal transduction
101257468	LOC101257468	03410///Base excision repair	Genetic Information Processing	Replication and repair
101254919	LOC101254919	04016///MAPK signaling pathway - plant	Environmental Information Processing	Signal transduction
101257469	LOC101257469	04110///Cell cycle+++04111///Cell cycle - yeast+++04113///Meiosis - yeast+++04114///Oocyte meiosis+++04914///Progesterone-mediated oocyte maturation+++05166///Human T-cell leukemia virus 1 infection	Cellular Processes+++Organismal Systems	Cell growth and death+++Endocrine system
101267590	LOC101267590	00960///Tropane, piperidine and pyridine alkaloid biosynthesis+++01100///Metabolic pathways+++01110///Biosynthesis of secondary metabolites	Metabolism	Biosynthesis of other secondary metabolites+++Global and overview maps
101248518	LOC101248518	00270///Cysteine and methionine metabolism+++01100///Metabolic pathways	Metabolism	Amino acid metabolism+++Global and overview maps
543846	vis1	04141///Protein processing in endoplasmic reticulum	Genetic Information Processing	Folding, sorting and degradation
101261534	LOC101261534	00260///Glycine, serine and threonine metabolism	Metabolism	Amino acid metabolism
101247248	LOC101247248	00940///Phenylpropanoid biosynthesis+++01100///Metabolic pathways+++01110///Biosynthesis of secondary metabolites	Metabolism	Biosynthesis of other secondary metabolites+++Global and overview maps
101244694	LOC101244694	00830///Retinol metabolism+++01100///Metabolic pathways	Metabolism	Metabolism of cofactors and vitamins+++Global and overview maps
101245974	VPE4	04142///Lysosome+++04612///Antigen processing and presentation	Cellular Processes+++Organismal Systems	Transport and catabolism+++Immune system
101255181	LOC101255181	04110///Cell cycle+++04152///AMPK signaling pathway+++04218///Cellular senescence+++04914///Progesterone-mediated oocyte maturation+++05161///Hepatitis B+++05165///Human papillomavirus infection+++05166///Human T-cell leukemia virus 1 infection+++05169///Epstein-Barr virus infection+++05203///Viral carcinogenesis	Cellular Processes+++Environmental Information Processing+++Organismal Systems	Cell growth and death+++Signal transduction+++Endocrine system
101254908	LOC101254908	00940///Phenylpropanoid biosynthesis+++01100///Metabolic pathways+++01110///Biosynthesis of secondary metabolites	Metabolism	Biosynthesis of other secondary metabolites+++Global and overview maps
101256443	HSD2	00100///Steroid biosynthesis+++01100///Metabolic pathways+++01130///Biosynthesis of antibiotics	Metabolism	Lipid metabolism+++Global and overview maps
101254907	LOC101254907	04013///MAPK signaling pathway - fly+++04015///Rap1 signaling pathway+++04810///Regulation of actin cytoskeleton+++05131///Shigellosis+++05132///Salmonella infection	Environmental Information Processing+++Cellular Processes	Signal transduction+++Cell motility
101256444	LOC101256444	04141///Protein processing in endoplasmic reticulum	Genetic Information Processing	Folding, sorting and degradation
101268854	LOC101268854	04626///Plant-pathogen interaction	Organismal Systems	Environmental adaptation
543834	ETR6	04016///MAPK signaling pathway - plant+++04075///Plant hormone signal transduction	Environmental Information Processing	Signal transduction
101247265	LOC101247265	00360///Phenylalanine metabolism+++00940///Phenylpropanoid biosynthesis+++01100///Metabolic pathways+++01110///Biosynthesis of secondary metabolites	Metabolism	Amino acid metabolism+++Biosynthesis of other secondary metabolites+++Global and overview maps
101249765	LOC101249765	00480///Glutathione metabolism+++00980///Metabolism of xenobiotics by cytochrome P450+++00982///Drug metabolism - cytochrome P450+++00983///Drug metabolism - other enzymes+++01524///Platinum drug resistance+++05200///Pathways in cancer+++05204///Chemical carcinogenesis+++05225///Hepatocellular carcinoma+++05418///Fluid shear stress and atherosclerosis	Metabolism	Metabolism of other amino acids+++Xenobiotics biodegradation and metabolism
101252288	LOC101252288	04075///Plant hormone signal transduction	Environmental Information Processing	Signal transduction
101252290	LOC101252290	04130///SNARE interactions in vesicular transport+++04721///Synaptic vesicle cycle	Genetic Information Processing+++Organismal Systems	Folding, sorting and degradation+++Nervous system
109120532	LOC109120532	04626///Plant-pathogen interaction	Organismal Systems	Environmental adaptation
543827	LeNRT2.3	00910///Nitrogen metabolism	Metabolism	Energy metabolism
101247550	LOC101247550	00940///Phenylpropanoid biosynthesis+++01100///Metabolic pathways+++01110///Biosynthesis of secondary metabolites	Metabolism	Biosynthesis of other secondary metabolites+++Global and overview maps
101250042	LOC101250042	04075///Plant hormone signal transduction	Environmental Information Processing	Signal transduction
101244420	LOC101244420	00860///Porphyrin and chlorophyll metabolism+++00970///Aminoacyl-tRNA biosynthesis+++01100///Metabolic pathways+++01110///Biosynthesis of secondary metabolites+++01120///Microbial metabolism in diverse environments	Metabolism+++Genetic Information Processing	Metabolism of cofactors and vitamins+++Translation+++Global and overview maps
101250041	LOC101250041	04141///Protein processing in endoplasmic reticulum	Genetic Information Processing	Folding, sorting and degradation
101255166	LOC101255166	00040///Pentose and glucuronate interconversions+++02024///Quorum sensing	Metabolism+++Cellular Processes	Carbohydrate metabolism+++Cellular community - prokaryotes
101260533	LOC101260533	00905///Brassinosteroid biosynthesis	Metabolism	Metabolism of terpenoids and polyketides
101258004	LOC101258004	03013///RNA transport	Genetic Information Processing	Translation
101248520	LOC101248520	03420///Nucleotide excision repair	Genetic Information Processing	Replication and repair
101246969	LOC101246969	00360///Phenylalanine metabolism+++00940///Phenylpropanoid biosynthesis+++01100///Metabolic pathways+++01110///Biosynthesis of secondary metabolites	Metabolism	Amino acid metabolism+++Biosynthesis of other secondary metabolites+++Global and overview maps
101255164	LOC101255164	03040///Spliceosome+++04010///MAPK signaling pathway+++04141///Protein processing in endoplasmic reticulum+++04144///Endocytosis+++04213///Longevity regulating pathway - multiple species+++04612///Antigen processing and presentation+++04915///Estrogen signaling pathway+++05134///Legionellosis+++05145///Toxoplasmosis+++05162///Measles+++05164///Influenza A	Genetic Information Processing+++Environmental Information Processing+++Cellular Processes+++Organismal Systems	Transcription+++Signal transduction+++Folding, sorting and degradation+++Transport and catabolism+++Aging+++Immune system+++Endocrine system
101265407	LOC101265407	04721///Synaptic vesicle cycle+++04723///Retrograde endocannabinoid signaling+++04727///GABAergic synapse+++05032///Morphine addiction+++05033///Nicotine addiction	Organismal Systems	Nervous system
101244702	LOC101244702	04614///Renin-angiotensin system+++04974///Protein digestion and absorption	Organismal Systems	Endocrine system+++Digestive system
101247264	AOS3	00592///alpha-Linolenic acid metabolism+++01100///Metabolic pathways+++01110///Biosynthesis of secondary metabolites	Metabolism	Lipid metabolism+++Global and overview maps
101255165	LOC101255165	00073///Cutin, suberine and wax biosynthesis+++04146///Peroxisome+++04212///Longevity regulating pathway - worm	Metabolism+++Cellular Processes+++Organismal Systems	Lipid metabolism+++Transport and catabolism+++Aging
101258715	LOC101258715	00430///Taurine and hypotaurine metabolism+++01100///Metabolic pathways	Metabolism	Metabolism of other amino acids+++Global and overview maps
101258999	LOC101258999	03410///Base excision repair	Genetic Information Processing	Replication and repair
101256435	LOC101256435	04626///Plant-pathogen interaction+++05145///Toxoplasmosis	Organismal Systems	Environmental adaptation
100301920	LOC100301920	00562///Inositol phosphate metabolism+++01100///Metabolic pathways+++04020///Calcium signaling pathway+++04070///Phosphatidylinositol signaling system+++04919///Thyroid hormone signaling pathway+++04933///AGE-RAGE signaling pathway in diabetic complications	Metabolism+++Environmental Information Processing+++Organismal Systems	Carbohydrate metabolism+++Global and overview maps+++Signal transduction+++Endocrine system
101244669	LOC101244669	04626///Plant-pathogen interaction	Organismal Systems	Environmental adaptation
101248494	LOC101248494	00940///Phenylpropanoid biosynthesis+++01100///Metabolic pathways+++01110///Biosynthesis of secondary metabolites	Metabolism	Biosynthesis of other secondary metabolites+++Global and overview maps
101249731	LOC101249731	00561///Glycerolipid metabolism+++00564///Glycerophospholipid metabolism+++01100///Metabolic pathways+++01110///Biosynthesis of secondary metabolites	Metabolism	Lipid metabolism+++Global and overview maps
101247232	LOC101247232	00960///Tropane, piperidine and pyridine alkaloid biosynthesis+++01100///Metabolic pathways+++01110///Biosynthesis of secondary metabolites	Metabolism	Biosynthesis of other secondary metabolites+++Global and overview maps
543912	LOC543912	00790///Folate biosynthesis	Metabolism	Metabolism of cofactors and vitamins
101244668	LOC101244668	00940///Phenylpropanoid biosynthesis+++01100///Metabolic pathways+++01110///Biosynthesis of secondary metabolites	Metabolism	Biosynthesis of other secondary metabolites+++Global and overview maps
101259796	LOC101259796	04360///Axon guidance+++04666///Fc gamma R-mediated phagocytosis+++04810///Regulation of actin cytoskeleton+++05133///Pertussis+++05170///Human immunodeficiency virus 1 infection	Organismal Systems+++Cellular Processes	Development+++Immune system+++Cell motility
101253654	LOC101253654	04724///Glutamatergic synapse+++04727///GABAergic synapse+++04974///Protein digestion and absorption	Organismal Systems	Nervous system+++Digestive system
101255959	LOC101255959	04626///Plant-pathogen interaction	Organismal Systems	Environmental adaptation
101253648	LOC101253648	00940///Phenylpropanoid biosynthesis+++01100///Metabolic pathways+++01110///Biosynthesis of secondary metabolites	Metabolism	Biosynthesis of other secondary metabolites+++Global and overview maps
101261048	MYC1	04016///MAPK signaling pathway - plant+++04075///Plant hormone signal transduction	Environmental Information Processing	Signal transduction
543647	POR2	00860///Porphyrin and chlorophyll metabolism+++01100///Metabolic pathways+++01110///Biosynthesis of secondary metabolites	Metabolism	Metabolism of cofactors and vitamins+++Global and overview maps
104648820	LOC104648820	03030///DNA replication+++03420///Nucleotide excision repair+++03430///Mismatch repair+++03440///Homologous recombination+++03460///Fanconi anemia pathway	Genetic Information Processing	Replication and repair
101245671	LOC101245671	00190///Oxidative phosphorylation+++01100///Metabolic pathways+++04142///Lysosome+++04145///Phagosome+++04721///Synaptic vesicle cycle+++04966///Collecting duct acid secretion+++05110///Vibrio cholerae infection+++05120///Epithelial cell signaling in Helicobacter pylori infection+++05152///Tuberculosis+++05165///Human papillomavirus infection+++05323///Rheumatoid arthritis	Metabolism+++Cellular Processes+++Organismal Systems	Energy metabolism+++Global and overview maps+++Transport and catabolism+++Nervous system+++Excretory system
101248507	LOC101248507	00230///Purine metabolism+++01100///Metabolic pathways	Metabolism	Nucleotide metabolism+++Global and overview maps
101245674	LOC101245674	00940///Phenylpropanoid biosynthesis+++00941///Flavonoid biosynthesis+++00945///Stilbenoid, diarylheptanoid and gingerol biosynthesis+++01100///Metabolic pathways+++01110///Biosynthesis of secondary metabolites	Metabolism	Biosynthesis of other secondary metabolites+++Global and overview maps
101262866	LOC101262866	04712///Circadian rhythm - plant	Organismal Systems	Environmental adaptation
543902	Hsp90-1	04141///Protein processing in endoplasmic reticulum+++04151///PI3K-Akt signaling pathway+++04217///Necroptosis+++04612///Antigen processing and presentation+++04621///NOD-like receptor signaling pathway+++04626///Plant-pathogen interaction+++04657///IL-17 signaling pathway+++04659///Th17 cell differentiation+++04914///Progesterone-mediated oocyte maturation+++04915///Estrogen signaling pathway+++…	Genetic Information Processing+++Environmental Information Processing+++Cellular Processes+++Organismal Systems	Folding, sorting and degradation+++Signal transduction+++Cell growth and death+++Immune system+++Environmental adaptation+++Endocrine system
543900	Eix1	04626///Plant-pathogen interaction	Organismal Systems	Environmental adaptation
101244399	LOC101244399	04138///Autophagy - yeast	Cellular Processes	Transport and catabolism
101244950	LOC101244950	03010///Ribosome	Genetic Information Processing	Translation
101247526	LOC101247526	04075///Plant hormone signal transduction	Environmental Information Processing	Signal transduction
101244951	LOC101244951	00940///Phenylpropanoid biosynthesis+++01100///Metabolic pathways+++01110///Biosynthesis of secondary metabolites	Metabolism	Biosynthesis of other secondary metabolites+++Global and overview maps
101258510	LOC101258510	04111///Cell cycle - yeast	Cellular Processes	Cell growth and death
101244682	LOC101244682	00940///Phenylpropanoid biosynthesis+++01100///Metabolic pathways+++01110///Biosynthesis of secondary metabolites	Metabolism	Biosynthesis of other secondary metabolites+++Global and overview maps
101253668	LOC101253668	00561///Glycerolipid metabolism+++00564///Glycerophospholipid metabolism+++01100///Metabolic pathways+++01110///Biosynthesis of secondary metabolites+++04070///Phosphatidylinositol signaling system+++04072///Phospholipase D signaling pathway+++05231///Choline metabolism in cancer	Metabolism+++Environmental Information Processing	Lipid metabolism+++Global and overview maps+++Signal transduction
101262875	LOC101262875	04714///Thermogenesis	Organismal Systems	Environmental adaptation
101055532	LOC101055532	04910///Insulin signaling pathway	Organismal Systems	Endocrine system
101263847	LOC101263847	00902///Monoterpenoid biosynthesis+++01110///Biosynthesis of secondary metabolites	Metabolism	Metabolism of terpenoids and polyketides+++Global and overview maps
100301927	SRG1	04075///Plant hormone signal transduction	Environmental Information Processing	Signal transduction
101267638	LOC101267638	00480///Glutathione metabolism+++00980///Metabolism of xenobiotics by cytochrome P450+++00982///Drug metabolism - cytochrome P450+++00983///Drug metabolism - other enzymes+++01524///Platinum drug resistance+++05200///Pathways in cancer+++05204///Chemical carcinogenesis+++05225///Hepatocellular carcinoma+++05418///Fluid shear stress and atherosclerosis	Metabolism	Metabolism of other amino acids+++Xenobiotics biodegradation and metabolism
543895	LOC543895	00592///alpha-Linolenic acid metabolism	Metabolism	Lipid metabolism
104644298	LOC104644298	00940///Phenylpropanoid biosynthesis+++01100///Metabolic pathways+++01110///Biosynthesis of secondary metabolites	Metabolism	Biosynthesis of other secondary metabolites+++Global and overview maps
101055501	CIPK11	04113///Meiosis - yeast+++04138///Autophagy - yeast	Cellular Processes	Cell growth and death+++Transport and catabolism
101247200	LOC101247200	04144///Endocytosis+++04217///Necroptosis	Cellular Processes	Transport and catabolism+++Cell growth and death
101254946	LOC101254946	04141///Protein processing in endoplasmic reticulum	Genetic Information Processing	Folding, sorting and degradation
101262858	LOC101262858	00062///Fatty acid elongation+++01100///Metabolic pathways+++01110///Biosynthesis of secondary metabolites	Metabolism	Lipid metabolism+++Global and overview maps
101258495	GH3-10	04075///Plant hormone signal transduction	Environmental Information Processing	Signal transduction
101260325	ABCB17	02010///ABC transporters+++04976///Bile secretion+++05206///MicroRNAs in cancer+++05226///Gastric cancer	Environmental Information Processing+++Organismal Systems	Membrane transport+++Digestive system
101258773	LOC101258773	00740///Riboflavin metabolism+++01100///Metabolic pathways+++01110///Biosynthesis of secondary metabolites	Metabolism	Metabolism of cofactors and vitamins+++Global and overview maps
101257500	LOC101257500	00240///Pyrimidine metabolism+++00760///Nicotinate and nicotinamide metabolism	Metabolism	Nucleotide metabolism+++Metabolism of cofactors and vitamins
101258496	LOC101258496	04072///Phospholipase D signaling pathway+++04144///Endocytosis+++04721///Synaptic vesicle cycle+++04961///Endocrine and other factor-regulated calcium reabsorption+++05100///Bacterial invasion of epithelial cells	Environmental Information Processing+++Cellular Processes+++Organismal Systems	Signal transduction+++Transport and catabolism+++Nervous system+++Excretory system
101253628	CAB-8	00196///Photosynthesis - antenna proteins	Metabolism	Energy metabolism
101261304	LOC101261304	04141///Protein processing in endoplasmic reticulum	Genetic Information Processing	Folding, sorting and degradation
100874543	IPT4	00908///Zeatin biosynthesis+++01100///Metabolic pathways+++01110///Biosynthesis of secondary metabolites	Metabolism	Metabolism of terpenoids and polyketides+++Global and overview maps
543880	MPK3	04016///MAPK signaling pathway - plant	Environmental Information Processing	Signal transduction
543623	TAL	00030///Pentose phosphate pathway+++01100///Metabolic pathways+++01110///Biosynthesis of secondary metabolites+++01120///Microbial metabolism in diverse environments+++01130///Biosynthesis of antibiotics+++01200///Carbon metabolism+++01230///Biosynthesis of amino acids	Metabolism	Carbohydrate metabolism+++Global and overview maps
101247510	LOC101247510	00430///Taurine and hypotaurine metabolism+++01100///Metabolic pathways	Metabolism	Metabolism of other amino acids+++Global and overview maps
543621	ACS7	00270///Cysteine and methionine metabolism+++01100///Metabolic pathways+++01110///Biosynthesis of secondary metabolites	Metabolism	Amino acid metabolism+++Global and overview maps
101246223	LOC101246223	00460///Cyanoamino acid metabolism+++00500///Starch and sucrose metabolism+++00940///Phenylpropanoid biosynthesis+++01100///Metabolic pathways+++01110///Biosynthesis of secondary metabolites	Metabolism	Metabolism of other amino acids+++Carbohydrate metabolism+++Biosynthesis of other secondary metabolites+++Global and overview maps
101247788	LOC101247788	00940///Phenylpropanoid biosynthesis	Metabolism	Biosynthesis of other secondary metabolites
543875	AS1	00250///Alanine, aspartate and glutamate metabolism+++01100///Metabolic pathways+++01110///Biosynthesis of secondary metabolites+++01230///Biosynthesis of amino acids	Metabolism	Amino acid metabolism+++Global and overview maps
101260030	LOC101260030	00130///Ubiquinone and other terpenoid-quinone biosynthesis+++00270///Cysteine and methionine metabolism+++00350///Tyrosine metabolism+++00360///Phenylalanine metabolism+++00400///Phenylalanine, tyrosine and tryptophan biosynthesis+++00401///Novobiocin biosynthesis+++00950///Isoquinoline alkaloid biosynthesis+++00960///Tropane, piperidine and pyridine alkaloid biosynthesis+++01100///Metabolic pat…	Metabolism	Metabolism of cofactors and vitamins+++Amino acid metabolism+++Biosynthesis of other secondary metabolites+++Global and overview maps
101256188	LOC101256188	04910///Insulin signaling pathway	Organismal Systems	Endocrine system
101256187	LOC101256187	00280///Valine, leucine and isoleucine degradation+++00410///beta-Alanine metabolism+++00640///Propanoate metabolism+++01100///Metabolic pathways+++01200///Carbon metabolism	Metabolism	Amino acid metabolism+++Metabolism of other amino acids+++Carbohydrate metabolism+++Global and overview maps
101257775	LOC101257775	00010///Glycolysis / Gluconeogenesis+++00230///Purine metabolism+++00620///Pyruvate metabolism+++01100///Metabolic pathways+++01110///Biosynthesis of secondary metabolites+++01120///Microbial metabolism in diverse environments+++01130///Biosynthesis of antibiotics+++01200///Carbon metabolism+++01230///Biosynthesis of amino acids+++04922///Glucagon signaling pathway+++04930///Type II diabetes mell…	Metabolism+++Organismal Systems	Carbohydrate metabolism+++Nucleotide metabolism+++Global and overview maps+++Endocrine system
101260035	LOC101260035	00940///Phenylpropanoid biosynthesis+++01100///Metabolic pathways+++01110///Biosynthesis of secondary metabolites	Metabolism	Biosynthesis of other secondary metabolites+++Global and overview maps
101249960	LOC101249960	00010///Glycolysis / Gluconeogenesis+++01100///Metabolic pathways+++01110///Biosynthesis of secondary metabolites+++01120///Microbial metabolism in diverse environments+++01130///Biosynthesis of antibiotics	Metabolism	Carbohydrate metabolism+++Global and overview maps
101264374	TPS33	00909///Sesquiterpenoid and triterpenoid biosynthesis+++01110///Biosynthesis of secondary metabolites	Metabolism	Metabolism of terpenoids and polyketides+++Global and overview maps
101264095	LOC101264095	04962///Vasopressin-regulated water reabsorption	Organismal Systems	Excretory system
544149	CHI3	00520///Amino sugar and nucleotide sugar metabolism+++01100///Metabolic pathways+++04016///MAPK signaling pathway - plant	Metabolism+++Environmental Information Processing	Carbohydrate metabolism+++Global and overview maps+++Signal transduction
544148	CHI9	00520///Amino sugar and nucleotide sugar metabolism+++01100///Metabolic pathways+++04016///MAPK signaling pathway - plant	Metabolism+++Environmental Information Processing	Carbohydrate metabolism+++Global and overview maps+++Signal transduction
101263124	LOC101263124	00190///Oxidative phosphorylation+++00195///Photosynthesis+++01100///Metabolic pathways	Metabolism	Energy metabolism+++Global and overview maps
544146	CHI14	00520///Amino sugar and nucleotide sugar metabolism+++01100///Metabolic pathways+++04016///MAPK signaling pathway - plant	Metabolism+++Environmental Information Processing	Carbohydrate metabolism+++Global and overview maps+++Signal transduction
101256371	LOC101256371	00040///Pentose and glucuronate interconversions+++01100///Metabolic pathways	Metabolism	Carbohydrate metabolism+++Global and overview maps
101256653	LOC101256653	04016///MAPK signaling pathway - plant	Environmental Information Processing	Signal transduction
101259221	LOC101259221	00500///Starch and sucrose metabolism+++01100///Metabolic pathways+++01110///Biosynthesis of secondary metabolites+++02026///Biofilm formation - Escherichia coli	Metabolism+++Cellular Processes	Carbohydrate metabolism+++Global and overview maps+++Cellular community - prokaryotes
101255111	LOC101255111	00500///Starch and sucrose metabolism+++01100///Metabolic pathways	Metabolism	Carbohydrate metabolism+++Global and overview maps
101264376	CAB7	00196///Photosynthesis - antenna proteins	Metabolism	Energy metabolism
101253875	LOC101253875	00270///Cysteine and methionine metabolism+++00280///Valine, leucine and isoleucine degradation+++00290///Valine, leucine and isoleucine biosynthesis+++00770///Pantothenate and CoA biosynthesis+++01100///Metabolic pathways+++01110///Biosynthesis of secondary metabolites+++01130///Biosynthesis of antibiotics+++01210///2-Oxocarboxylic acid metabolism+++01230///Biosynthesis of amino acids	Metabolism	Amino acid metabolism+++Metabolism of cofactors and vitamins+++Global and overview maps
101256373	LOC101256373	00030///Pentose phosphate pathway+++00480///Glutathione metabolism+++01100///Metabolic pathways+++01110///Biosynthesis of secondary metabolites+++01120///Microbial metabolism in diverse environments+++01130///Biosynthesis of antibiotics+++01200///Carbon metabolism	Metabolism	Carbohydrate metabolism+++Metabolism of other amino acids+++Global and overview maps
544147	CHI17	00520///Amino sugar and nucleotide sugar metabolism+++01100///Metabolic pathways+++04016///MAPK signaling pathway - plant	Metabolism+++Environmental Information Processing	Carbohydrate metabolism+++Global and overview maps+++Signal transduction
101249975	LOC101249975	00940///Phenylpropanoid biosynthesis+++01100///Metabolic pathways+++01110///Biosynthesis of secondary metabolites	Metabolism	Biosynthesis of other secondary metabolites+++Global and overview maps
101247482	LOC101247482	00010///Glycolysis / Gluconeogenesis+++00680///Methane metabolism+++01100///Metabolic pathways+++01110///Biosynthesis of secondary metabolites+++01120///Microbial metabolism in diverse environments+++01130///Biosynthesis of antibiotics+++01200///Carbon metabolism+++01230///Biosynthesis of amino acids+++03018///RNA degradation+++04066///HIF-1 signaling pathway	Metabolism+++Genetic Information Processing+++Environmental Information Processing	Carbohydrate metabolism+++Energy metabolism+++Global and overview maps+++Folding, sorting and degradation+++Signal transduction
101267774	CAB3A	00196///Photosynthesis - antenna proteins+++01100///Metabolic pathways	Metabolism	Energy metabolism+++Global and overview maps
101265614	LOC101265614	00940///Phenylpropanoid biosynthesis+++01100///Metabolic pathways+++01110///Biosynthesis of secondary metabolites	Metabolism	Biosynthesis of other secondary metabolites+++Global and overview maps
101245181	LOC101245181	00480///Glutathione metabolism+++00980///Metabolism of xenobiotics by cytochrome P450+++00982///Drug metabolism - cytochrome P450+++00983///Drug metabolism - other enzymes+++01524///Platinum drug resistance+++05200///Pathways in cancer+++05204///Chemical carcinogenesis+++05225///Hepatocellular carcinoma+++05418///Fluid shear stress and atherosclerosis	Metabolism	Metabolism of other amino acids+++Xenobiotics biodegradation and metabolism
101255650	LOC101255650	00562///Inositol phosphate metabolism+++01100///Metabolic pathways+++04070///Phosphatidylinositol signaling system	Metabolism+++Environmental Information Processing	Carbohydrate metabolism+++Global and overview maps+++Signal transduction
100125904	CCR1	00940///Phenylpropanoid biosynthesis+++01100///Metabolic pathways+++01110///Biosynthesis of secondary metabolites	Metabolism	Biosynthesis of other secondary metabolites+++Global and overview maps
101249969	LOC101249969	00940///Phenylpropanoid biosynthesis+++01100///Metabolic pathways+++01110///Biosynthesis of secondary metabolites	Metabolism	Biosynthesis of other secondary metabolites+++Global and overview maps
101249968	LOC101249968	04075///Plant hormone signal transduction	Environmental Information Processing	Signal transduction
101245906	ERF-C8	04016///MAPK signaling pathway - plant+++04075///Plant hormone signal transduction	Environmental Information Processing	Signal transduction
101247761	LOC101247761	04075///Plant hormone signal transduction	Environmental Information Processing	Signal transduction
101255379	LOC101255379	04626///Plant-pathogen interaction+++05145///Toxoplasmosis	Organismal Systems	Environmental adaptation
544133	CrtR-b1	00906///Carotenoid biosynthesis+++01100///Metabolic pathways+++01110///Biosynthesis of secondary metabolites	Metabolism	Metabolism of terpenoids and polyketides+++Global and overview maps
101260469	LOC101260469	00073///Cutin, suberine and wax biosynthesis+++04146///Peroxisome+++04212///Longevity regulating pathway - worm	Metabolism+++Cellular Processes+++Organismal Systems	Lipid metabolism+++Transport and catabolism+++Aging
101055549	IAA19	04075///Plant hormone signal transduction	Environmental Information Processing	Signal transduction
101268044	LOC101268044	00195///Photosynthesis+++01100///Metabolic pathways	Metabolism	Energy metabolism+++Global and overview maps
101266490	HMG3	00900///Terpenoid backbone biosynthesis+++01100///Metabolic pathways+++01110///Biosynthesis of secondary metabolites+++01130///Biosynthesis of antibiotics+++04152///AMPK signaling pathway+++04976///Bile secretion	Metabolism+++Environmental Information Processing+++Organismal Systems	Metabolism of terpenoids and polyketides+++Global and overview maps+++Signal transduction+++Digestive system
101261825	LOC101261825	00940///Phenylpropanoid biosynthesis+++01100///Metabolic pathways+++01110///Biosynthesis of secondary metabolites	Metabolism	Biosynthesis of other secondary metabolites+++Global and overview maps
101256908	LOC101256908	04712///Circadian rhythm - plant	Organismal Systems	Environmental adaptation
101253859	LOC101253859	00940///Phenylpropanoid biosynthesis+++00941///Flavonoid biosynthesis+++00945///Stilbenoid, diarylheptanoid and gingerol biosynthesis+++01100///Metabolic pathways+++01110///Biosynthesis of secondary metabolites	Metabolism	Biosynthesis of other secondary metabolites+++Global and overview maps
101257927	LOC101257927	04626///Plant-pathogen interaction	Organismal Systems	Environmental adaptation
101256624	LOC101256624	00520///Amino sugar and nucleotide sugar metabolism+++01100///Metabolic pathways	Metabolism	Carbohydrate metabolism+++Global and overview maps
101258206	LOC101258206	03010///Ribosome	Genetic Information Processing	Translation
101256911	LOC101256911	00010///Glycolysis / Gluconeogenesis+++01100///Metabolic pathways+++01110///Biosynthesis of secondary metabolites	Metabolism	Carbohydrate metabolism+++Global and overview maps
101055542	IAA2	04075///Plant hormone signal transduction	Environmental Information Processing	Signal transduction
101260463	LOC101260463	00940///Phenylpropanoid biosynthesis+++01100///Metabolic pathways+++01110///Biosynthesis of secondary metabolites	Metabolism	Biosynthesis of other secondary metabolites+++Global and overview maps
544123	PR1b1	04016///MAPK signaling pathway - plant+++04075///Plant hormone signal transduction+++04626///Plant-pathogen interaction	Environmental Information Processing+++Organismal Systems	Signal transduction+++Environmental adaptation
101055548	IAA15	04075///Plant hormone signal transduction	Environmental Information Processing	Signal transduction
101247459	LOC101247459	00240///Pyrimidine metabolism+++01100///Metabolic pathways	Metabolism	Nucleotide metabolism+++Global and overview maps
101266770	LOC101266770	00520///Amino sugar and nucleotide sugar metabolism+++01100///Metabolic pathways+++04016///MAPK signaling pathway - plant	Metabolism+++Environmental Information Processing	Carbohydrate metabolism+++Global and overview maps+++Signal transduction
109118910	LOC109118910	03010///Ribosome	Genetic Information Processing	Translation
101247461	ERF-C3	04016///MAPK signaling pathway - plant+++04075///Plant hormone signal transduction	Environmental Information Processing	Signal transduction
101246453	LOC101246453	00940///Phenylpropanoid biosynthesis+++01100///Metabolic pathways+++01110///Biosynthesis of secondary metabolites	Metabolism	Biosynthesis of other secondary metabolites+++Global and overview maps
104645908	LOC104645908	04144///Endocytosis+++04217///Necroptosis	Cellular Processes	Transport and catabolism+++Cell growth and death
101264609	LOC101264609	00195///Photosynthesis+++01100///Metabolic pathways	Metabolism	Energy metabolism+++Global and overview maps
101245155	LOC101245155	00940///Phenylpropanoid biosynthesis+++01100///Metabolic pathways+++01110///Biosynthesis of secondary metabolites	Metabolism	Biosynthesis of other secondary metabolites+++Global and overview maps
101265881	LOC101265881	00480///Glutathione metabolism+++00980///Metabolism of xenobiotics by cytochrome P450+++00982///Drug metabolism - cytochrome P450+++00983///Drug metabolism - other enzymes+++01524///Platinum drug resistance+++05200///Pathways in cancer+++05204///Chemical carcinogenesis+++05225///Hepatocellular carcinoma+++05418///Fluid shear stress and atherosclerosis	Metabolism	Metabolism of other amino acids+++Xenobiotics biodegradation and metabolism
101253862	LOC101253862	00260///Glycine, serine and threonine metabolism+++00350///Tyrosine metabolism+++00360///Phenylalanine metabolism+++00410///beta-Alanine metabolism+++00950///Isoquinoline alkaloid biosynthesis+++00960///Tropane, piperidine and pyridine alkaloid biosynthesis+++01100///Metabolic pathways+++01110///Biosynthesis of secondary metabolites	Metabolism	Amino acid metabolism+++Metabolism of other amino acids+++Biosynthesis of other secondary metabolites+++Global and overview maps
101265882	LOC101265882	04621///NOD-like receptor signaling pathway+++05418///Fluid shear stress and atherosclerosis	Organismal Systems	Immune system
100037510	SRK2C	04016///MAPK signaling pathway - plant+++04075///Plant hormone signal transduction	Environmental Information Processing	Signal transduction
101253589	LOC101253589	00030///Pentose phosphate pathway+++00480///Glutathione metabolism+++01100///Metabolic pathways+++01110///Biosynthesis of secondary metabolites+++01120///Microbial metabolism in diverse environments+++01130///Biosynthesis of antibiotics+++01200///Carbon metabolism+++05230///Central carbon metabolism in cancer	Metabolism	Carbohydrate metabolism+++Metabolism of other amino acids+++Global and overview maps
101263085	LOC101263085	00561///Glycerolipid metabolism+++01100///Metabolic pathways	Metabolism	Lipid metabolism+++Global and overview maps
101255354	LOC101255354	00051///Fructose and mannose metabolism+++00520///Amino sugar and nucleotide sugar metabolism+++01100///Metabolic pathways	Metabolism	Carbohydrate metabolism+++Global and overview maps
101255632	LOC101255632	04144///Endocytosis	Cellular Processes	Transport and catabolism
101255353	LOC101255353	00062///Fatty acid elongation+++01040///Biosynthesis of unsaturated fatty acids+++01100///Metabolic pathways+++01110///Biosynthesis of secondary metabolites+++01212///Fatty acid metabolism	Metabolism	Lipid metabolism+++Global and overview maps
544106	LOC544106	00630///Glyoxylate and dicarboxylate metabolism+++01100///Metabolic pathways+++01110///Biosynthesis of secondary metabolites+++01120///Microbial metabolism in diverse environments+++01130///Biosynthesis of antibiotics+++01200///Carbon metabolism+++04146///Peroxisome	Metabolism+++Cellular Processes	Carbohydrate metabolism+++Global and overview maps+++Transport and catabolism
101255350	LOC101255350	00350///Tyrosine metabolism+++00360///Phenylalanine metabolism	Metabolism	Amino acid metabolism
101256610	ERF-A5	04075///Plant hormone signal transduction	Environmental Information Processing	Signal transduction
778243	pmt	00960///Tropane, piperidine and pyridine alkaloid biosynthesis+++01100///Metabolic pathways+++01110///Biosynthesis of secondary metabolites	Metabolism	Biosynthesis of other secondary metabolites+++Global and overview maps
101258194	LOC101258194	04016///MAPK signaling pathway - plant+++04626///Plant-pathogen interaction	Environmental Information Processing+++Organismal Systems	Signal transduction+++Environmental adaptation
100316875	MIOX	00053///Ascorbate and aldarate metabolism+++00562///Inositol phosphate metabolism	Metabolism	Carbohydrate metabolism
101245121	LOC101245121	00195///Photosynthesis+++01100///Metabolic pathways	Metabolism	Energy metabolism+++Global and overview maps
101268841	ABCB15	02010///ABC transporters+++04976///Bile secretion+++05206///MicroRNAs in cancer+++05226///Gastric cancer	Environmental Information Processing+++Organismal Systems	Membrane transport+++Digestive system
104649154	LOC104649154	00902///Monoterpenoid biosynthesis+++01110///Biosynthesis of secondary metabolites	Metabolism	Metabolism of terpenoids and polyketides+++Global and overview maps
101268121	LOC101268121	00010///Glycolysis / Gluconeogenesis+++00030///Pentose phosphate pathway+++00051///Fructose and mannose metabolism+++00052///Galactose metabolism+++00680///Methane metabolism+++01100///Metabolic pathways+++01110///Biosynthesis of secondary metabolites+++01120///Microbial metabolism in diverse environments+++01130///Biosynthesis of antibiotics+++01200///Carbon metabolism+++01230///Biosynthesis of …	Metabolism+++Genetic Information Processing+++Environmental Information Processing	Carbohydrate metabolism+++Energy metabolism+++Global and overview maps+++Folding, sorting and degradation+++Signal transduction
100134911	JAZ2	04075///Plant hormone signal transduction	Environmental Information Processing	Signal transduction
101257718	LOC101257718	00520///Amino sugar and nucleotide sugar metabolism+++01100///Metabolic pathways	Metabolism	Carbohydrate metabolism+++Global and overview maps
101259263	LOC101259263	00400///Phenylalanine, tyrosine and tryptophan biosynthesis+++01100///Metabolic pathways+++01110///Biosynthesis of secondary metabolites+++01230///Biosynthesis of amino acids	Metabolism	Amino acid metabolism+++Global and overview maps
101259262	LOC101259262	04614///Renin-angiotensin system+++04974///Protein digestion and absorption	Organismal Systems	Endocrine system+++Digestive system
101255154	LOC101255154	04145///Phagosome+++04210///Apoptosis+++04530///Tight junction+++04540///Gap junction+++05130///Pathogenic Escherichia coli infection	Cellular Processes	Transport and catabolism+++Cell growth and death+++Cellular community - eukaryotes
101245403	TPS39	00902///Monoterpenoid biosynthesis+++01110///Biosynthesis of secondary metabolites+++01130///Biosynthesis of antibiotics	Metabolism	Metabolism of terpenoids and polyketides+++Global and overview maps
100135703	TPS1	00500///Starch and sucrose metabolism+++01100///Metabolic pathways	Metabolism	Carbohydrate metabolism+++Global and overview maps
101258987	LOC101258987	00053///Ascorbate and aldarate metabolism+++00480///Glutathione metabolism	Metabolism	Carbohydrate metabolism+++Metabolism of other amino acids
101254878	LOC101254878	00052///Galactose metabolism	Metabolism	Carbohydrate metabolism
101267832	ERF-A1	04075///Plant hormone signal transduction	Environmental Information Processing	Signal transduction
101262784	LOC101262784	04721///Synaptic vesicle cycle+++04723///Retrograde endocannabinoid signaling+++04727///GABAergic synapse+++05032///Morphine addiction+++05033///Nicotine addiction	Organismal Systems	Nervous system
101264132	LOC101264132	00073///Cutin, suberine and wax biosynthesis	Metabolism	Lipid metabolism
101266841	GH3-17	04075///Plant hormone signal transduction	Environmental Information Processing	Signal transduction
101254866	LOC101254866	03040///Spliceosome+++04010///MAPK signaling pathway+++04141///Protein processing in endoplasmic reticulum+++04144///Endocytosis+++04213///Longevity regulating pathway - multiple species+++04612///Antigen processing and presentation+++04915///Estrogen signaling pathway+++05134///Legionellosis+++05145///Toxoplasmosis+++05162///Measles+++05164///Influenza A	Genetic Information Processing+++Environmental Information Processing+++Cellular Processes+++Organismal Systems	Transcription+++Signal transduction+++Folding, sorting and degradation+++Transport and catabolism+++Aging+++Immune system+++Endocrine system
101245130	LOC101245130	00061///Fatty acid biosynthesis+++01100///Metabolic pathways+++01212///Fatty acid metabolism	Metabolism	Lipid metabolism+++Global and overview maps
100136887	CYP707A1	00906///Carotenoid biosynthesis	Metabolism	Metabolism of terpenoids and polyketides
101251305	LOC101251305	00909///Sesquiterpenoid and triterpenoid biosynthesis	Metabolism	Metabolism of terpenoids and polyketides
101254868	LOC101254868	00040///Pentose and glucuronate interconversions+++02024///Quorum sensing	Metabolism+++Cellular Processes	Carbohydrate metabolism+++Cellular community - prokaryotes
101258974	LOC101258974	00982///Drug metabolism - cytochrome P450+++01120///Microbial metabolism in diverse environments	Metabolism	Xenobiotics biodegradation and metabolism+++Global and overview maps
101252845	LOC101252845	04218///Cellular senescence	Cellular Processes	Cell growth and death
101261501	LOC101261501	04341///Hedgehog signaling pathway - fly	Environmental Information Processing	Signal transduction
101260252	LOC101260252	00230///Purine metabolism+++00240///Pyrimidine metabolism+++00983///Drug metabolism - other enzymes+++01100///Metabolic pathways+++01110///Biosynthesis of secondary metabolites+++01130///Biosynthesis of antibiotics+++04016///MAPK signaling pathway - plant	Metabolism+++Environmental Information Processing	Nucleotide metabolism+++Xenobiotics biodegradation and metabolism+++Global and overview maps+++Signal transduction
101245377	LOC101245377	00061///Fatty acid biosynthesis+++00780///Biotin metabolism+++01100///Metabolic pathways+++01212///Fatty acid metabolism	Metabolism	Lipid metabolism+++Metabolism of cofactors and vitamins+++Global and overview maps
101268099	LOC101268099	00940///Phenylpropanoid biosynthesis+++01100///Metabolic pathways+++01110///Biosynthesis of secondary metabolites	Metabolism	Biosynthesis of other secondary metabolites+++Global and overview maps
101266831	LOC101266831	04115///p53 signaling pathway+++04120///Ubiquitin mediated proteolysis+++05162///Measles	Cellular Processes+++Genetic Information Processing	Cell growth and death+++Folding, sorting and degradation
101257971	LOC101257971	00310///Lysine degradation	Metabolism	Amino acid metabolism
100134888	GA2ox3	00904///Diterpenoid biosynthesis+++01110///Biosynthesis of secondary metabolites	Metabolism	Metabolism of terpenoids and polyketides+++Global and overview maps
101253797	LOC101253797	00380///Tryptophan metabolism+++01100///Metabolic pathways	Metabolism	Amino acid metabolism+++Global and overview maps
101251259	LOC101251259	00630///Glyoxylate and dicarboxylate metabolism+++01100///Metabolic pathways	Metabolism	Carbohydrate metabolism+++Global and overview maps
101257702	LOC101257702	00480///Glutathione metabolism+++00980///Metabolism of xenobiotics by cytochrome P450+++00982///Drug metabolism - cytochrome P450+++00983///Drug metabolism - other enzymes+++01524///Platinum drug resistance+++05200///Pathways in cancer+++05204///Chemical carcinogenesis+++05225///Hepatocellular carcinoma+++05418///Fluid shear stress and atherosclerosis	Metabolism	Metabolism of other amino acids+++Xenobiotics biodegradation and metabolism
100134890	GA2ox5	00904///Diterpenoid biosynthesis+++01110///Biosynthesis of secondary metabolites	Metabolism	Metabolism of terpenoids and polyketides+++Global and overview maps
101256677	LOC101256677	00480///Glutathione metabolism+++00980///Metabolism of xenobiotics by cytochrome P450+++00982///Drug metabolism - cytochrome P450+++00983///Drug metabolism - other enzymes+++01524///Platinum drug resistance+++05200///Pathways in cancer+++05204///Chemical carcinogenesis+++05225///Hepatocellular carcinoma+++05418///Fluid shear stress and atherosclerosis	Metabolism	Metabolism of other amino acids+++Xenobiotics biodegradation and metabolism
101251552	LOC101251552	04145///Phagosome+++04540///Gap junction+++05130///Pathogenic Escherichia coli infection	Cellular Processes	Transport and catabolism+++Cellular community - eukaryotes
101258963	LOC101258963	04016///MAPK signaling pathway - plant+++04075///Plant hormone signal transduction	Environmental Information Processing	Signal transduction
100316902	GME1	00053///Ascorbate and aldarate metabolism+++00520///Amino sugar and nucleotide sugar metabolism+++01100///Metabolic pathways+++01110///Biosynthesis of secondary metabolites	Metabolism	Carbohydrate metabolism+++Global and overview maps
101251256	LOC101251256	04016///MAPK signaling pathway - plant+++04075///Plant hormone signal transduction	Environmental Information Processing	Signal transduction
101267810	LOC101267810	00940///Phenylpropanoid biosynthesis+++01100///Metabolic pathways+++01110///Biosynthesis of secondary metabolites	Metabolism	Biosynthesis of other secondary metabolites+++Global and overview maps
101250283	LOC101250283	04712///Circadian rhythm - plant	Organismal Systems	Environmental adaptation
101266532	LOC101266532	00052///Galactose metabolism	Metabolism	Carbohydrate metabolism
101266529	LOC101266529	00270///Cysteine and methionine metabolism+++01100///Metabolic pathways+++01110///Biosynthesis of secondary metabolites	Metabolism	Amino acid metabolism+++Global and overview maps
101259227	LOC101259227	00195///Photosynthesis+++01100///Metabolic pathways	Metabolism	Energy metabolism+++Global and overview maps
101252538	LOC101252538	04013///MAPK signaling pathway - fly+++04022///cGMP-PKG signaling pathway+++04371///Apelin signaling pathway+++04928///Parathyroid hormone synthesis, secretion and action+++05418///Fluid shear stress and atherosclerosis	Environmental Information Processing+++Organismal Systems	Signal transduction+++Endocrine system
101265644	LOC101265644	04910///Insulin signaling pathway	Organismal Systems	Endocrine system
101251277	LOC101251277	00909///Sesquiterpenoid and triterpenoid biosynthesis+++01110///Biosynthesis of secondary metabolites	Metabolism	Metabolism of terpenoids and polyketides+++Global and overview maps
101259235	LOC101259235	00250///Alanine, aspartate and glutamate metabolism+++00410///beta-Alanine metabolism+++00430///Taurine and hypotaurine metabolism+++00650///Butanoate metabolism+++01100///Metabolic pathways+++01110///Biosynthesis of secondary metabolites+++01120///Microbial metabolism in diverse environments+++02024///Quorum sensing+++04727///GABAergic synapse+++04940///Type I diabetes mellitus	Metabolism+++Cellular Processes+++Organismal Systems	Amino acid metabolism+++Metabolism of other amino acids+++Carbohydrate metabolism+++Global and overview maps+++Cellular community - prokaryotes+++Nervous system
100134904	HMGS2	00072///Synthesis and degradation of ketone bodies+++00280///Valine, leucine and isoleucine degradation+++00650///Butanoate metabolism+++00900///Terpenoid backbone biosynthesis+++01100///Metabolic pathways+++01110///Biosynthesis of secondary metabolites+++01130///Biosynthesis of antibiotics	Metabolism	Lipid metabolism+++Amino acid metabolism+++Carbohydrate metabolism+++Metabolism of terpenoids and polyketides+++Global and overview maps
544154	CS1	00400///Phenylalanine, tyrosine and tryptophan biosynthesis+++01100///Metabolic pathways+++01110///Biosynthesis of secondary metabolites+++01130///Biosynthesis of antibiotics+++01230///Biosynthesis of amino acids	Metabolism	Amino acid metabolism+++Global and overview maps
101252822	LOC101252822	03060///Protein export+++04141///Protein processing in endoplasmic reticulum+++04918///Thyroid hormone synthesis+++05020///Prion diseases	Genetic Information Processing+++Organismal Systems	Folding, sorting and degradation+++Endocrine system
101253815	LOC101253815	00500///Starch and sucrose metabolism	Metabolism	Carbohydrate metabolism
101266812	LOC101266812	00561///Glycerolipid metabolism+++01100///Metabolic pathways+++04714///Thermogenesis+++04723///Retrograde endocannabinoid signaling+++04923///Regulation of lipolysis in adipocytes	Metabolism+++Organismal Systems	Lipid metabolism+++Global and overview maps+++Environmental adaptation+++Nervous system+++Endocrine system
101266813	LOC101266813	00073///Cutin, suberine and wax biosynthesis	Metabolism	Lipid metabolism
101247697	LOC101247697	00190///Oxidative phosphorylation	Metabolism	Energy metabolism
101266527	CAB9	00196///Photosynthesis - antenna proteins+++01100///Metabolic pathways	Metabolism	Energy metabolism+++Global and overview maps
101260497	LOC101260497	00561///Glycerolipid metabolism+++00564///Glycerophospholipid metabolism+++01110///Biosynthesis of secondary metabolites	Metabolism	Lipid metabolism+++Global and overview maps
101268682	LOC101268682	00940///Phenylpropanoid biosynthesis+++01100///Metabolic pathways+++01110///Biosynthesis of secondary metabolites	Metabolism	Biosynthesis of other secondary metabolites+++Global and overview maps
101260911	LOC101260911	00040///Pentose and glucuronate interconversions+++02024///Quorum sensing	Metabolism+++Cellular Processes	Carbohydrate metabolism+++Cellular community - prokaryotes
101266854	LOC101266854	00561///Glycerolipid metabolism+++01100///Metabolic pathways	Metabolism	Lipid metabolism+++Global and overview maps
101254338	LOC101254338	00230///Purine metabolism+++00983///Drug metabolism - other enzymes+++01100///Metabolic pathways	Metabolism	Nucleotide metabolism+++Xenobiotics biodegradation and metabolism+++Global and overview maps
101263441	VPE3	04142///Lysosome+++04612///Antigen processing and presentation	Cellular Processes+++Organismal Systems	Transport and catabolism+++Immune system
101261892	LOC101261892	00360///Phenylalanine metabolism+++00940///Phenylpropanoid biosynthesis+++01100///Metabolic pathways+++01110///Biosynthesis of secondary metabolites	Metabolism	Amino acid metabolism+++Biosynthesis of other secondary metabolites+++Global and overview maps
101268402	LOC101268402	04144///Endocytosis+++04961///Endocrine and other factor-regulated calcium reabsorption+++04962///Vasopressin-regulated water reabsorption+++04972///Pancreatic secretion	Cellular Processes+++Organismal Systems	Transport and catabolism+++Excretory system+++Digestive system
544181	PLDb1	00564///Glycerophospholipid metabolism+++00565///Ether lipid metabolism+++01100///Metabolic pathways+++01110///Biosynthesis of secondary metabolites+++04014///Ras signaling pathway+++04024///cAMP signaling pathway+++04071///Sphingolipid signaling pathway+++04072///Phospholipase D signaling pathway+++04144///Endocytosis+++04666///Fc gamma R-mediated phagocytosis+++04724///Glutamatergic synapse+++0…	Metabolism+++Environmental Information Processing+++Cellular Processes+++Organismal Systems	Lipid metabolism+++Global and overview maps+++Signal transduction+++Transport and catabolism+++Immune system+++Nervous system+++Endocrine system
101254065	LOC101254065	04020///Calcium signaling pathway+++04022///cGMP-PKG signaling pathway+++04216///Ferroptosis+++04217///Necroptosis+++04218///Cellular senescence+++04621///NOD-like receptor signaling pathway+++04979///Cholesterol metabolism+++05012///Parkinson disease+++05016///Huntington disease+++05166///Human T-cell leukemia virus 1 infection	Environmental Information Processing+++Cellular Processes+++Organismal Systems	Signal transduction+++Cell growth and death+++Immune system+++Digestive system
101250267	LOC101250267	04626///Plant-pathogen interaction	Organismal Systems	Environmental adaptation
778326	LOC778326	00910///Nitrogen metabolism+++01120///Microbial metabolism in diverse environments	Metabolism	Energy metabolism+++Global and overview maps
544185	P4	04016///MAPK signaling pathway - plant+++04075///Plant hormone signal transduction+++04626///Plant-pathogen interaction	Environmental Information Processing+++Organismal Systems	Signal transduction+++Environmental adaptation
778325	nii1	00910///Nitrogen metabolism+++01120///Microbial metabolism in diverse environments	Metabolism	Energy metabolism+++Global and overview maps
101255711	LOC101255711	00240///Pyrimidine metabolism+++00983///Drug metabolism - other enzymes+++01100///Metabolic pathways	Metabolism	Nucleotide metabolism+++Xenobiotics biodegradation and metabolism+++Global and overview maps
101268669	CAB11	00196///Photosynthesis - antenna proteins	Metabolism	Energy metabolism
101263158	LOC101263158	04075///Plant hormone signal transduction	Environmental Information Processing	Signal transduction
101264676	TPS35	00909///Sesquiterpenoid and triterpenoid biosynthesis+++01110///Biosynthesis of secondary metabolites	Metabolism	Metabolism of terpenoids and polyketides+++Global and overview maps
101267118	LOC101267118	00280///Valine, leucine and isoleucine degradation+++00640///Propanoate metabolism+++01100///Metabolic pathways+++01110///Biosynthesis of secondary metabolites+++01130///Biosynthesis of antibiotics	Metabolism	Amino acid metabolism+++Carbohydrate metabolism+++Global and overview maps
101265669	LOC101265669	04217///Necroptosis+++05034///Alcoholism+++05322///Systemic lupus erythematosus	Cellular Processes	Cell growth and death
101260625	ABCB16	02010///ABC transporters+++04976///Bile secretion+++05206///MicroRNAs in cancer+++05226///Gastric cancer	Environmental Information Processing+++Organismal Systems	Membrane transport+++Digestive system
101264681	LOC101264681	00130///Ubiquinone and other terpenoid-quinone biosynthesis+++01100///Metabolic pathways+++01110///Biosynthesis of secondary metabolites	Metabolism	Metabolism of cofactors and vitamins+++Global and overview maps
101265949	LOC101265949	04626///Plant-pathogen interaction+++05145///Toxoplasmosis	Organismal Systems	Environmental adaptation
101244141	LOC101244141	00940///Phenylpropanoid biosynthesis+++01100///Metabolic pathways+++01110///Biosynthesis of secondary metabolites	Metabolism	Biosynthesis of other secondary metabolites+++Global and overview maps
101266231	HSP17.8	04141///Protein processing in endoplasmic reticulum	Genetic Information Processing	Folding, sorting and degradation
101260614	LOC101260614	00040///Pentose and glucuronate interconversions+++01100///Metabolic pathways	Metabolism	Carbohydrate metabolism+++Global and overview maps
101256973	LOC101256973	00520///Amino sugar and nucleotide sugar metabolism+++01100///Metabolic pathways	Metabolism	Carbohydrate metabolism+++Global and overview maps
101249034	LOC101249034	00010///Glycolysis / Gluconeogenesis+++00051///Fructose and mannose metabolism+++00052///Galactose metabolism+++00500///Starch and sucrose metabolism+++00520///Amino sugar and nucleotide sugar metabolism+++00521///Streptomycin biosynthesis+++00524///Neomycin, kanamycin and gentamicin biosynthesis+++01100///Metabolic pathways+++01110///Biosynthesis of secondary metabolites+++01120///Microbial meta…	Metabolism+++Environmental Information Processing+++Organismal Systems	Carbohydrate metabolism+++Biosynthesis of other secondary metabolites+++Global and overview maps+++Signal transduction+++Endocrine system+++Digestive system
101255691	LOC101255691	00062///Fatty acid elongation	Metabolism	Lipid metabolism
544175	LIN8	00052///Galactose metabolism+++00500///Starch and sucrose metabolism+++01100///Metabolic pathways	Metabolism	Carbohydrate metabolism+++Global and overview maps
101262152	LOC101262152	04141///Protein processing in endoplasmic reticulum	Genetic Information Processing	Folding, sorting and degradation
101263146	LOC101263146	00770///Pantothenate and CoA biosynthesis+++01100///Metabolic pathways+++01110///Biosynthesis of secondary metabolites	Metabolism	Metabolism of cofactors and vitamins+++Global and overview maps
101266223	LOC101266223	00941///Flavonoid biosynthesis+++01100///Metabolic pathways+++01110///Biosynthesis of secondary metabolites	Metabolism	Biosynthesis of other secondary metabolites+++Global and overview maps
101267388	LOC101267388	00480///Glutathione metabolism+++00590///Arachidonic acid metabolism+++04918///Thyroid hormone synthesis	Metabolism+++Organismal Systems	Metabolism of other amino acids+++Lipid metabolism+++Endocrine system
101252753	LOC101252753	00195///Photosynthesis+++01100///Metabolic pathways	Metabolism	Energy metabolism+++Global and overview maps
101268663	LOC101268663	00073///Cutin, suberine and wax biosynthesis+++01110///Biosynthesis of secondary metabolites	Metabolism	Lipid metabolism+++Global and overview maps
101254039	LOC101254039	00450///Selenocompound metabolism	Metabolism	Metabolism of other amino acids
101254319	LOC101254319	00260///Glycine, serine and threonine metabolism+++00350///Tyrosine metabolism+++00360///Phenylalanine metabolism+++00410///beta-Alanine metabolism+++00950///Isoquinoline alkaloid biosynthesis+++00960///Tropane, piperidine and pyridine alkaloid biosynthesis+++01100///Metabolic pathways+++01110///Biosynthesis of secondary metabolites	Metabolism	Amino acid metabolism+++Metabolism of other amino acids+++Biosynthesis of other secondary metabolites+++Global and overview maps
778297	PSBR	00195///Photosynthesis+++01100///Metabolic pathways	Metabolism	Energy metabolism+++Global and overview maps
101255681	LOC101255681	04075///Plant hormone signal transduction	Environmental Information Processing	Signal transduction
101250508	LOC101250508	04626///Plant-pathogen interaction	Organismal Systems	Environmental adaptation
101253049	LOC101253049	00564///Glycerophospholipid metabolism+++01110///Biosynthesis of secondary metabolites+++04011///MAPK signaling pathway - yeast	Metabolism+++Environmental Information Processing	Lipid metabolism+++Global and overview maps+++Signal transduction
101254608	LOC101254608	00270///Cysteine and methionine metabolism+++00280///Valine, leucine and isoleucine degradation+++00290///Valine, leucine and isoleucine biosynthesis+++00770///Pantothenate and CoA biosynthesis+++01100///Metabolic pathways+++01110///Biosynthesis of secondary metabolites+++01130///Biosynthesis of antibiotics+++01210///2-Oxocarboxylic acid metabolism+++01230///Biosynthesis of amino acids	Metabolism	Amino acid metabolism+++Metabolism of cofactors and vitamins+++Global and overview maps
544165	MYC2	04016///MAPK signaling pathway - plant+++04075///Plant hormone signal transduction	Environmental Information Processing	Signal transduction
778304	lin9	00052///Galactose metabolism+++00500///Starch and sucrose metabolism+++01100///Metabolic pathways	Metabolism	Carbohydrate metabolism+++Global and overview maps
101255690	LOC101255690	00500///Starch and sucrose metabolism+++01100///Metabolic pathways	Metabolism	Carbohydrate metabolism+++Global and overview maps
101264399	LOC101264399	00910///Nitrogen metabolism	Metabolism	Energy metabolism
778303	LOC778303	00280///Valine, leucine and isoleucine degradation+++00640///Propanoate metabolism+++01100///Metabolic pathways+++01110///Biosynthesis of secondary metabolites+++01130///Biosynthesis of antibiotics	Metabolism	Amino acid metabolism+++Carbohydrate metabolism+++Global and overview maps
544162	ZEP	00906///Carotenoid biosynthesis+++01100///Metabolic pathways+++01110///Biosynthesis of secondary metabolites	Metabolism	Metabolism of terpenoids and polyketides+++Global and overview maps
778301	SEND33	00195///Photosynthesis	Metabolism	Energy metabolism
101261860	LOC101261860	04141///Protein processing in endoplasmic reticulum+++05165///Human papillomavirus infection	Genetic Information Processing	Folding, sorting and degradation
101267093	LOC101267093	04626///Plant-pathogen interaction	Organismal Systems	Environmental adaptation
101262428	LOC101262428	04020///Calcium signaling pathway+++04022///cGMP-PKG signaling pathway+++04217///Necroptosis+++04218///Cellular senescence+++05012///Parkinson disease+++05016///Huntington disease+++05166///Human T-cell leukemia virus 1 infection	Environmental Information Processing+++Cellular Processes	Signal transduction+++Cell growth and death
101265927	LOC101265927	04075///Plant hormone signal transduction	Environmental Information Processing	Signal transduction
101264936	Hsp20.0	04141///Protein processing in endoplasmic reticulum	Genetic Information Processing	Folding, sorting and degradation
101249002	LOC101249002	00196///Photosynthesis - antenna proteins+++01100///Metabolic pathways	Metabolism	Energy metabolism+++Global and overview maps
101254611	LOC101254611	04111///Cell cycle - yeast+++04390///Hippo signaling pathway+++04391///Hippo signaling pathway - fly+++04392///Hippo signaling pathway - multiple species	Cellular Processes+++Environmental Information Processing	Cell growth and death+++Signal transduction
101251501	GPAT6	00561///Glycerolipid metabolism+++00564///Glycerophospholipid metabolism+++01100///Metabolic pathways+++01110///Biosynthesis of secondary metabolites	Metabolism	Lipid metabolism+++Global and overview maps
101267379	LOC101267379	00940///Phenylpropanoid biosynthesis+++00941///Flavonoid biosynthesis+++00945///Stilbenoid, diarylheptanoid and gingerol biosynthesis+++01100///Metabolic pathways+++01110///Biosynthesis of secondary metabolites	Metabolism	Biosynthesis of other secondary metabolites+++Global and overview maps
101249011	LOC101249011	00020///Citrate cycle (TCA cycle)+++00630///Glyoxylate and dicarboxylate metabolism+++01100///Metabolic pathways+++01110///Biosynthesis of secondary metabolites+++01120///Microbial metabolism in diverse environments+++01130///Biosynthesis of antibiotics+++01200///Carbon metabolism+++01210///2-Oxocarboxylic acid metabolism+++01230///Biosynthesis of amino acids	Metabolism	Carbohydrate metabolism+++Global and overview maps
101255673	LOC101255673	00330///Arginine and proline metabolism+++00480///Glutathione metabolism+++01100///Metabolic pathways+++01110///Biosynthesis of secondary metabolites+++01130///Biosynthesis of antibiotics	Metabolism	Amino acid metabolism+++Metabolism of other amino acids+++Global and overview maps
101250524	LOC101250524	00280///Valine, leucine and isoleucine degradation+++00410///beta-Alanine metabolism+++00640///Propanoate metabolism+++01100///Metabolic pathways+++01200///Carbon metabolism	Metabolism	Amino acid metabolism+++Metabolism of other amino acids+++Carbohydrate metabolism+++Global and overview maps
101264659	LOC101264659	00062///Fatty acid elongation	Metabolism	Lipid metabolism
778293	9612	00040///Pentose and glucuronate interconversions+++02024///Quorum sensing	Metabolism+++Cellular Processes	Carbohydrate metabolism+++Cellular community - prokaryotes
112940619	LOC112940619	00100///Steroid biosynthesis+++00909///Sesquiterpenoid and triterpenoid biosynthesis+++01100///Metabolic pathways+++01110///Biosynthesis of secondary metabolites+++01130///Biosynthesis of antibiotics	Metabolism	Lipid metabolism+++Metabolism of terpenoids and polyketides+++Global and overview maps
778292	ACS3	00270///Cysteine and methionine metabolism+++01100///Metabolic pathways+++01110///Biosynthesis of secondary metabolites	Metabolism	Amino acid metabolism+++Global and overview maps
101265722	LOC101265722	04626///Plant-pathogen interaction	Organismal Systems	Environmental adaptation
101264183	LOC101264183	04141///Protein processing in endoplasmic reticulum+++04151///PI3K-Akt signaling pathway+++04217///Necroptosis+++04612///Antigen processing and presentation+++04621///NOD-like receptor signaling pathway+++04626///Plant-pathogen interaction+++04657///IL-17 signaling pathway+++04659///Th17 cell differentiation+++04914///Progesterone-mediated oocyte maturation+++04915///Estrogen signaling pathway+++…	Genetic Information Processing+++Environmental Information Processing+++Cellular Processes+++Organismal Systems	Folding, sorting and degradation+++Signal transduction+++Cell growth and death+++Immune system+++Environmental adaptation+++Endocrine system
101268447	LOC101268447	00053///Ascorbate and aldarate metabolism+++00562///Inositol phosphate metabolism	Metabolism	Carbohydrate metabolism
101264185	LOC101264185	00564///Glycerophospholipid metabolism+++00565///Ether lipid metabolism+++01100///Metabolic pathways+++01110///Biosynthesis of secondary metabolites+++04014///Ras signaling pathway+++04024///cAMP signaling pathway+++04071///Sphingolipid signaling pathway+++04072///Phospholipase D signaling pathway+++04144///Endocytosis+++04666///Fc gamma R-mediated phagocytosis+++04724///Glutamatergic synapse+++0…	Metabolism+++Environmental Information Processing+++Cellular Processes+++Organismal Systems	Lipid metabolism+++Global and overview maps+++Signal transduction+++Transport and catabolism+++Immune system+++Nervous system+++Endocrine system
101244176	LOC101244176	00860///Porphyrin and chlorophyll metabolism+++01100///Metabolic pathways+++01110///Biosynthesis of secondary metabolites	Metabolism	Metabolism of cofactors and vitamins+++Global and overview maps
101250478	LOC101250478	04152///AMPK signaling pathway+++04211///Longevity regulating pathway+++04920///Adipocytokine signaling pathway+++04932///Non-alcoholic fatty liver disease (NAFLD)	Environmental Information Processing+++Organismal Systems	Signal transduction+++Aging+++Endocrine system
101251744	LOC101251744	04140///Autophagy - animal+++04142///Lysosome+++04210///Apoptosis+++04612///Antigen processing and presentation+++04621///NOD-like receptor signaling pathway+++04924///Renin secretion	Cellular Processes+++Organismal Systems	Transport and catabolism+++Cell growth and death+++Immune system+++Endocrine system
101248969	LOC101248969	00564///Glycerophospholipid metabolism+++00565///Ether lipid metabolism+++01100///Metabolic pathways+++01110///Biosynthesis of secondary metabolites+++04014///Ras signaling pathway+++04024///cAMP signaling pathway+++04071///Sphingolipid signaling pathway+++04072///Phospholipase D signaling pathway+++04144///Endocytosis+++04666///Fc gamma R-mediated phagocytosis+++04724///Glutamatergic synapse+++0…	Metabolism+++Environmental Information Processing+++Cellular Processes+++Organismal Systems	Lipid metabolism+++Global and overview maps+++Signal transduction+++Transport and catabolism+++Immune system+++Nervous system+++Endocrine system
101249247	LOC101249247	00400///Phenylalanine, tyrosine and tryptophan biosynthesis+++01100///Metabolic pathways+++01110///Biosynthesis of secondary metabolites+++01130///Biosynthesis of antibiotics+++01230///Biosynthesis of amino acids	Metabolism	Amino acid metabolism+++Global and overview maps
101250481	LOC101250481	01040///Biosynthesis of unsaturated fatty acids+++01212///Fatty acid metabolism	Metabolism	Lipid metabolism+++Global and overview maps
101247997	LOC101247997	04075///Plant hormone signal transduction	Environmental Information Processing	Signal transduction
101254583	LOC101254583	04213///Longevity regulating pathway - multiple species	Organismal Systems	Aging
101251470	LOC101251470	04614///Renin-angiotensin system	Organismal Systems	Endocrine system
101248973	LOC101248973	00940///Phenylpropanoid biosynthesis+++01100///Metabolic pathways+++01110///Biosynthesis of secondary metabolites	Metabolism	Biosynthesis of other secondary metabolites+++Global and overview maps
544236	SIP	00052///Galactose metabolism	Metabolism	Carbohydrate metabolism
101264726	THIC	00730///Thiamine metabolism+++01100///Metabolic pathways	Metabolism	Metabolism of cofactors and vitamins+++Global and overview maps
101265996	LOC101265996	04217///Necroptosis+++05034///Alcoholism+++05322///Systemic lupus erythematosus	Cellular Processes	Cell growth and death
101264724	LOC101264724	00051///Fructose and mannose metabolism+++00520///Amino sugar and nucleotide sugar metabolism+++01100///Metabolic pathways+++01110///Biosynthesis of secondary metabolites+++01130///Biosynthesis of antibiotics	Metabolism	Carbohydrate metabolism+++Global and overview maps
101264170	LOC101264170	00330///Arginine and proline metabolism+++00410///beta-Alanine metabolism	Metabolism	Amino acid metabolism+++Metabolism of other amino acids
101265427	LOC101265427	04621///NOD-like receptor signaling pathway+++05418///Fluid shear stress and atherosclerosis	Organismal Systems	Immune system
101249252	LOC101249252	00740///Riboflavin metabolism+++01100///Metabolic pathways+++04142///Lysosome+++04380///Osteoclast differentiation+++05323///Rheumatoid arthritis	Metabolism+++Cellular Processes+++Organismal Systems	Metabolism of cofactors and vitamins+++Global and overview maps+++Transport and catabolism+++Development
101268153	LOC101268153	00940///Phenylpropanoid biosynthesis+++01100///Metabolic pathways+++01110///Biosynthesis of secondary metabolites	Metabolism	Biosynthesis of other secondary metabolites+++Global and overview maps
544219	CRY1a	04712///Circadian rhythm - plant	Organismal Systems	Environmental adaptation
101250232	LOC101250232	00940///Phenylpropanoid biosynthesis+++01100///Metabolic pathways+++01110///Biosynthesis of secondary metabolites	Metabolism	Biosynthesis of other secondary metabolites+++Global and overview maps
101258035	LOC101258035	00902///Monoterpenoid biosynthesis+++01110///Biosynthesis of secondary metabolites	Metabolism	Metabolism of terpenoids and polyketides+++Global and overview maps
544226	IPS	00521///Streptomycin biosynthesis+++00562///Inositol phosphate metabolism+++01100///Metabolic pathways+++01130///Biosynthesis of antibiotics	Metabolism	Biosynthesis of other secondary metabolites+++Carbohydrate metabolism+++Global and overview maps
101258036	LOC101258036	00062///Fatty acid elongation+++01100///Metabolic pathways+++01110///Biosynthesis of secondary metabolites	Metabolism	Lipid metabolism+++Global and overview maps
101258034	ABCB2	02010///ABC transporters+++04976///Bile secretion+++05206///MicroRNAs in cancer+++05226///Gastric cancer	Environmental Information Processing+++Organismal Systems	Membrane transport+++Digestive system
778359	CCR2	00940///Phenylpropanoid biosynthesis+++01100///Metabolic pathways+++01110///Biosynthesis of secondary metabolites	Metabolism	Biosynthesis of other secondary metabolites+++Global and overview maps
101263475	LOC101263475	00040///Pentose and glucuronate interconversions+++01100///Metabolic pathways	Metabolism	Carbohydrate metabolism+++Global and overview maps
101264436	LOC101264436	00040///Pentose and glucuronate interconversions+++01100///Metabolic pathways	Metabolism	Carbohydrate metabolism+++Global and overview maps
101262919	LOC101262919	00130///Ubiquinone and other terpenoid-quinone biosynthesis+++00360///Phenylalanine metabolism+++00940///Phenylpropanoid biosynthesis+++00941///Flavonoid biosynthesis+++00945///Stilbenoid, diarylheptanoid and gingerol biosynthesis+++01100///Metabolic pathways+++01110///Biosynthesis of secondary metabolites+++01220///Degradation of aromatic compounds	Metabolism	Metabolism of cofactors and vitamins+++Amino acid metabolism+++Biosynthesis of other secondary metabolites+++Global and overview maps
101251725	LOC101251725	04075///Plant hormone signal transduction	Environmental Information Processing	Signal transduction
101261915	LOC101261915	04146///Peroxisome	Cellular Processes	Transport and catabolism
101264432	LOC101264432	00400///Phenylalanine, tyrosine and tryptophan biosynthesis+++01100///Metabolic pathways+++01110///Biosynthesis of secondary metabolites+++01230///Biosynthesis of amino acids	Metabolism	Amino acid metabolism+++Global and overview maps
101252984	adh3a	00010///Glycolysis / Gluconeogenesis+++00071///Fatty acid degradation+++00350///Tyrosine metabolism+++00625///Chloroalkane and chloroalkene degradation+++00626///Naphthalene degradation+++00680///Methane metabolism+++00830///Retinol metabolism+++00980///Metabolism of xenobiotics by cytochrome P450+++00982///Drug metabolism - cytochrome P450+++01100///Metabolic pathways+++01110///Biosynthesis of s…	Metabolism	Carbohydrate metabolism+++Lipid metabolism+++Amino acid metabolism+++Xenobiotics biodegradation and metabolism+++Energy metabolism+++Metabolism of cofactors and vitamins+++Global and overview maps
101265980	LOC101265980	04612///Antigen processing and presentation+++05152///Tuberculosis	Organismal Systems	Immune system
101265978	LOC101265978	00960///Tropane, piperidine and pyridine alkaloid biosynthesis+++01100///Metabolic pathways+++01110///Biosynthesis of secondary metabolites	Metabolism	Biosynthesis of other secondary metabolites+++Global and overview maps
544205	er-sHSP	04141///Protein processing in endoplasmic reticulum	Genetic Information Processing	Folding, sorting and degradation
101255461	LOC101255461	00073///Cutin, suberine and wax biosynthesis+++04146///Peroxisome+++04212///Longevity regulating pathway - worm	Metabolism+++Cellular Processes+++Organismal Systems	Lipid metabolism+++Transport and catabolism+++Aging
101258022	LOC101258022	00230///Purine metabolism+++00240///Pyrimidine metabolism+++00760///Nicotinate and nicotinamide metabolism+++01100///Metabolic pathways+++01110///Biosynthesis of secondary metabolites	Metabolism	Nucleotide metabolism+++Metabolism of cofactors and vitamins+++Global and overview maps
101267421	LOC101267421	00270///Cysteine and methionine metabolism+++01100///Metabolic pathways+++01110///Biosynthesis of secondary metabolites	Metabolism	Amino acid metabolism+++Global and overview maps
101268696	LOC101268696	00290///Valine, leucine and isoleucine biosynthesis+++00650///Butanoate metabolism+++00660///C5-Branched dibasic acid metabolism+++00770///Pantothenate and CoA biosynthesis+++01100///Metabolic pathways+++01110///Biosynthesis of secondary metabolites+++01130///Biosynthesis of antibiotics+++01210///2-Oxocarboxylic acid metabolism+++01230///Biosynthesis of amino acids	Metabolism	Amino acid metabolism+++Carbohydrate metabolism+++Metabolism of cofactors and vitamins+++Global and overview maps
101244162	LOC101244162	00940///Phenylpropanoid biosynthesis+++01100///Metabolic pathways+++01110///Biosynthesis of secondary metabolites	Metabolism	Biosynthesis of other secondary metabolites+++Global and overview maps
101254281	LOC101254281	00250///Alanine, aspartate and glutamate metabolism+++00910///Nitrogen metabolism+++01100///Metabolic pathways+++01110///Biosynthesis of secondary metabolites+++01120///Microbial metabolism in diverse environments+++01130///Biosynthesis of antibiotics+++01230///Biosynthesis of amino acids	Metabolism	Amino acid metabolism+++Energy metabolism+++Global and overview maps
101267417	LOC101267417	00900///Terpenoid backbone biosynthesis+++01110///Biosynthesis of secondary metabolites	Metabolism	Metabolism of terpenoids and polyketides+++Global and overview maps
101254278	LOC101254278	00940///Phenylpropanoid biosynthesis+++00941///Flavonoid biosynthesis+++00945///Stilbenoid, diarylheptanoid and gingerol biosynthesis+++01100///Metabolic pathways+++01110///Biosynthesis of secondary metabolites	Metabolism	Biosynthesis of other secondary metabolites+++Global and overview maps
101250197	cdc20-1	04110///Cell cycle+++04111///Cell cycle - yeast+++04113///Meiosis - yeast+++04114///Oocyte meiosis+++04120///Ubiquitin mediated proteolysis+++05166///Human T-cell leukemia virus 1 infection+++05203///Viral carcinogenesis	Cellular Processes+++Genetic Information Processing	Cell growth and death+++Folding, sorting and degradation
101263458	LOC101263458	00040///Pentose and glucuronate interconversions+++02024///Quorum sensing	Metabolism+++Cellular Processes	Carbohydrate metabolism+++Cellular community - prokaryotes
101260645	LOC101260645	01524///Platinum drug resistance+++04978///Mineral absorption	Organismal Systems	Digestive system
101268131	LOC101268131	00940///Phenylpropanoid biosynthesis+++01100///Metabolic pathways+++01110///Biosynthesis of secondary metabolites	Metabolism	Biosynthesis of other secondary metabolites+++Global and overview maps
101248956	LOC101248956	04145///Phagosome+++04540///Gap junction+++05130///Pathogenic Escherichia coli infection	Cellular Processes	Transport and catabolism+++Cellular community - eukaryotes
101252012	ldh1	00010///Glycolysis / Gluconeogenesis+++00270///Cysteine and methionine metabolism+++00620///Pyruvate metabolism+++00640///Propanoate metabolism+++01100///Metabolic pathways+++01110///Biosynthesis of secondary metabolites+++01120///Microbial metabolism in diverse environments+++01130///Biosynthesis of antibiotics+++04922///Glucagon signaling pathway	Metabolism+++Organismal Systems	Carbohydrate metabolism+++Amino acid metabolism+++Global and overview maps+++Endocrine system
101266865	LOC101266865	04144///Endocytosis	Cellular Processes	Transport and catabolism
778330	cMDH	00020///Citrate cycle (TCA cycle)+++00270///Cysteine and methionine metabolism+++00620///Pyruvate metabolism+++00630///Glyoxylate and dicarboxylate metabolism+++00710///Carbon fixation in photosynthetic organisms+++01100///Metabolic pathways+++01110///Biosynthesis of secondary metabolites+++01120///Microbial metabolism in diverse environments+++01130///Biosynthesis of antibiotics+++01200///Carbon…	Metabolism+++Organismal Systems	Carbohydrate metabolism+++Amino acid metabolism+++Energy metabolism+++Global and overview maps+++Excretory system
101256710	LOC101256710	00071///Fatty acid degradation	Metabolism	Lipid metabolism
101247993	LOC101247993	00500///Starch and sucrose metabolism+++01100///Metabolic pathways	Metabolism	Carbohydrate metabolism+++Global and overview maps
101262912	LOC101262912	00340///Histidine metabolism+++01100///Metabolic pathways+++01110///Biosynthesis of secondary metabolites	Metabolism	Amino acid metabolism+++Global and overview maps
544200	20ox-3	00904///Diterpenoid biosynthesis+++01100///Metabolic pathways+++01110///Biosynthesis of secondary metabolites	Metabolism	Metabolism of terpenoids and polyketides+++Global and overview maps
101255449	LOC101255449	04721///Synaptic vesicle cycle+++04723///Retrograde endocannabinoid signaling+++04727///GABAergic synapse+++05032///Morphine addiction+++05033///Nicotine addiction	Organismal Systems	Nervous system
101263901	LOC101263901	00053///Ascorbate and aldarate metabolism+++00480///Glutathione metabolism	Metabolism	Carbohydrate metabolism+++Metabolism of other amino acids
101261091	LOC101261091	00051///Fructose and mannose metabolism+++00500///Starch and sucrose metabolism+++00520///Amino sugar and nucleotide sugar metabolism+++01100///Metabolic pathways	Metabolism	Carbohydrate metabolism+++Global and overview maps
101244220	PAL5	00360///Phenylalanine metabolism+++00940///Phenylpropanoid biosynthesis+++01100///Metabolic pathways+++01110///Biosynthesis of secondary metabolites	Metabolism	Amino acid metabolism+++Biosynthesis of other secondary metabolites+++Global and overview maps
101260816	LOC101260816	00905///Brassinosteroid biosynthesis	Metabolism	Metabolism of terpenoids and polyketides
101261092	LOC101261092	04910///Insulin signaling pathway	Organismal Systems	Endocrine system
101265155	LOC101265155	00360///Phenylalanine metabolism	Metabolism	Amino acid metabolism
101266149	LOC101266149	00480///Glutathione metabolism+++00980///Metabolism of xenobiotics by cytochrome P450+++00982///Drug metabolism - cytochrome P450+++00983///Drug metabolism - other enzymes+++01524///Platinum drug resistance+++05200///Pathways in cancer+++05204///Chemical carcinogenesis+++05225///Hepatocellular carcinoma+++05418///Fluid shear stress and atherosclerosis	Metabolism	Metabolism of other amino acids+++Xenobiotics biodegradation and metabolism
101264873	LOC101264873	00220///Arginine biosynthesis+++00250///Alanine, aspartate and glutamate metabolism+++00270///Cysteine and methionine metabolism+++00330///Arginine and proline metabolism+++00350///Tyrosine metabolism+++00360///Phenylalanine metabolism+++00400///Phenylalanine, tyrosine and tryptophan biosynthesis+++00710///Carbon fixation in photosynthetic organisms+++00950///Isoquinoline alkaloid biosynthesis+++…	Metabolism+++Organismal Systems	Amino acid metabolism+++Energy metabolism+++Biosynthesis of other secondary metabolites+++Global and overview maps+++Digestive system
101250433	LOC101250433	04016///MAPK signaling pathway - plant+++04075///Plant hormone signal transduction	Environmental Information Processing	Signal transduction
101249464	LOC101249464	00061///Fatty acid biosynthesis+++00333///Prodigiosin biosynthesis+++00780///Biotin metabolism+++01100///Metabolic pathways+++01130///Biosynthesis of antibiotics+++01212///Fatty acid metabolism	Metabolism	Lipid metabolism+++Biosynthesis of other secondary metabolites+++Metabolism of cofactors and vitamins+++Global and overview maps
101254516	LOC101254516	00960///Tropane, piperidine and pyridine alkaloid biosynthesis+++01100///Metabolic pathways+++01110///Biosynthesis of secondary metabolites	Metabolism	Biosynthesis of other secondary metabolites+++Global and overview maps
101259550	LOC101259550	00999///Biosynthesis of secondary metabolites - unclassified+++01110///Biosynthesis of secondary metabolites	Metabolism	Biosynthesis of other secondary metabolites+++Global and overview maps
101250720	ccs52A	04110///Cell cycle+++04111///Cell cycle - yeast+++04120///Ubiquitin mediated proteolysis+++04914///Progesterone-mediated oocyte maturation	Cellular Processes+++Genetic Information Processing+++Organismal Systems	Cell growth and death+++Folding, sorting and degradation+++Endocrine system
543698	LOC543698	00460///Cyanoamino acid metabolism+++00500///Starch and sucrose metabolism+++00940///Phenylpropanoid biosynthesis+++01100///Metabolic pathways+++01110///Biosynthesis of secondary metabolites	Metabolism	Metabolism of other amino acids+++Carbohydrate metabolism+++Biosynthesis of other secondary metabolites+++Global and overview maps
101266151	PR1a2	04016///MAPK signaling pathway - plant+++04075///Plant hormone signal transduction+++04626///Plant-pathogen interaction	Environmental Information Processing+++Organismal Systems	Signal transduction+++Environmental adaptation
101244233	LOC101244233	00940///Phenylpropanoid biosynthesis+++01100///Metabolic pathways+++01110///Biosynthesis of secondary metabolites	Metabolism	Biosynthesis of other secondary metabolites+++Global and overview maps
101252980	LOC101252980	00860///Porphyrin and chlorophyll metabolism+++01110///Biosynthesis of secondary metabolites	Metabolism	Metabolism of cofactors and vitamins+++Global and overview maps
101264863	LOC101264863	00130///Ubiquinone and other terpenoid-quinone biosynthesis+++00270///Cysteine and methionine metabolism+++00350///Tyrosine metabolism+++00360///Phenylalanine metabolism+++00400///Phenylalanine, tyrosine and tryptophan biosynthesis+++00401///Novobiocin biosynthesis+++00950///Isoquinoline alkaloid biosynthesis+++00960///Tropane, piperidine and pyridine alkaloid biosynthesis+++01100///Metabolic pat…	Metabolism	Metabolism of cofactors and vitamins+++Amino acid metabolism+++Biosynthesis of other secondary metabolites+++Global and overview maps
101253556	LOC101253556	00940///Phenylpropanoid biosynthesis+++00941///Flavonoid biosynthesis+++00945///Stilbenoid, diarylheptanoid and gingerol biosynthesis+++01100///Metabolic pathways+++01110///Biosynthesis of secondary metabolites	Metabolism	Biosynthesis of other secondary metabolites+++Global and overview maps
101247960	LOC101247960	00040///Pentose and glucuronate interconversions+++01100///Metabolic pathways	Metabolism	Carbohydrate metabolism+++Global and overview maps
101259827	LOC101259827	00190///Oxidative phosphorylation+++01100///Metabolic pathways+++04714///Thermogenesis+++05010///Alzheimer disease+++05012///Parkinson disease+++05016///Huntington disease	Metabolism+++Organismal Systems	Energy metabolism+++Global and overview maps+++Environmental adaptation
101251712	LOC101251712	04962///Vasopressin-regulated water reabsorption	Organismal Systems	Excretory system
101254531	LOC101254531	04010///MAPK signaling pathway+++04064///NF-kappa B signaling pathway+++04620///Toll-like receptor signaling pathway+++04621///NOD-like receptor signaling pathway+++04624///Toll and Imd signaling pathway+++04722///Neurotrophin signaling pathway+++05133///Pertussis+++05140///Leishmaniasis+++05142///Chagas disease (American trypanosomiasis)+++05145///Toxoplasmosis+++05152///Tuberculosis+++05161///H…	Environmental Information Processing+++Organismal Systems	Signal transduction+++Immune system+++Nervous system
101252975	LOC101252975	00600///Sphingolipid metabolism+++01100///Metabolic pathways+++04071///Sphingolipid signaling pathway	Metabolism+++Environmental Information Processing	Lipid metabolism+++Global and overview maps+++Signal transduction
101259549	LOC101259549	00061///Fatty acid biosynthesis+++00620///Pyruvate metabolism+++00640///Propanoate metabolism+++00720///Carbon fixation pathways in prokaryotes+++01100///Metabolic pathways+++01110///Biosynthesis of secondary metabolites+++01120///Microbial metabolism in diverse environments+++01130///Biosynthesis of antibiotics+++01200///Carbon metabolism+++01212///Fatty acid metabolism	Metabolism	Lipid metabolism+++Carbohydrate metabolism+++Energy metabolism+++Global and overview maps
101261086	LOC101261086	04016///MAPK signaling pathway - plant+++04075///Plant hormone signal transduction	Environmental Information Processing	Signal transduction
543688	Cry1b	04712///Circadian rhythm - plant	Organismal Systems	Environmental adaptation
101262353	LOC101262353	00073///Cutin, suberine and wax biosynthesis+++01100///Metabolic pathways	Metabolism	Lipid metabolism+++Global and overview maps
101260812	LOC101260812	00562///Inositol phosphate metabolism+++01100///Metabolic pathways+++04070///Phosphatidylinositol signaling system+++04145///Phagosome+++04810///Regulation of actin cytoskeleton	Metabolism+++Environmental Information Processing+++Cellular Processes	Carbohydrate metabolism+++Global and overview maps+++Signal transduction+++Transport and catabolism+++Cell motility
101244195	LOC101244195	00030///Pentose phosphate pathway+++00230///Purine metabolism+++01100///Metabolic pathways+++01110///Biosynthesis of secondary metabolites+++01120///Microbial metabolism in diverse environments+++01130///Biosynthesis of antibiotics+++01200///Carbon metabolism+++01230///Biosynthesis of amino acids	Metabolism	Carbohydrate metabolism+++Nucleotide metabolism+++Global and overview maps
101262621	LOC101262621	04145///Phagosome+++04540///Gap junction+++05130///Pathogenic Escherichia coli infection	Cellular Processes	Transport and catabolism+++Cellular community - eukaryotes
101264847	LOC101264847	00360///Phenylalanine metabolism	Metabolism	Amino acid metabolism
101263882	LOC101263882	04310///Wnt signaling pathway	Environmental Information Processing	Signal transduction
101258270	LOC101258270	03018///RNA degradation	Genetic Information Processing	Folding, sorting and degradation
101244204	LOC101244204	00280///Valine, leucine and isoleucine degradation+++00410///beta-Alanine metabolism+++00640///Propanoate metabolism+++01100///Metabolic pathways+++01200///Carbon metabolism	Metabolism	Amino acid metabolism+++Metabolism of other amino acids+++Carbohydrate metabolism+++Global and overview maps
101257269	LOC101257269	00052///Galactose metabolism+++00561///Glycerolipid metabolism+++00600///Sphingolipid metabolism+++00603///Glycosphingolipid biosynthesis - globo and isoglobo series+++01100///Metabolic pathways	Metabolism	Carbohydrate metabolism+++Lipid metabolism+++Glycan biosynthesis and metabolism+++Global and overview maps
101260091	LOC101260091	00040///Pentose and glucuronate interconversions+++01100///Metabolic pathways	Metabolism	Carbohydrate metabolism+++Global and overview maps
101258266	SMO4	00100///Steroid biosynthesis+++01100///Metabolic pathways+++01110///Biosynthesis of secondary metabolites	Metabolism	Lipid metabolism+++Global and overview maps
101249176	LOC101249176	00908///Zeatin biosynthesis	Metabolism	Metabolism of terpenoids and polyketides
101257268	LOC101257268	00600///Sphingolipid metabolism+++01100///Metabolic pathways+++04071///Sphingolipid signaling pathway+++04138///Autophagy - yeast	Metabolism+++Environmental Information Processing+++Cellular Processes	Lipid metabolism+++Global and overview maps+++Signal transduction+++Transport and catabolism
101252237	LOC101252237	00061///Fatty acid biosynthesis+++00333///Prodigiosin biosynthesis+++00780///Biotin metabolism+++01100///Metabolic pathways+++01130///Biosynthesis of antibiotics+++01212///Fatty acid metabolism	Metabolism	Lipid metabolism+++Biosynthesis of other secondary metabolites+++Metabolism of cofactors and vitamins+++Global and overview maps
101244370	LOC101244370	00500///Starch and sucrose metabolism+++01100///Metabolic pathways	Metabolism	Carbohydrate metabolism+++Global and overview maps
101252238	LOC101252238	00908///Zeatin biosynthesis	Metabolism	Metabolism of terpenoids and polyketides
101246642	LOC101246642	00960///Tropane, piperidine and pyridine alkaloid biosynthesis+++01100///Metabolic pathways+++01110///Biosynthesis of secondary metabolites	Metabolism	Biosynthesis of other secondary metabolites+++Global and overview maps
101247929	LOC101247929	04010///MAPK signaling pathway+++04064///NF-kappa B signaling pathway+++04620///Toll-like receptor signaling pathway+++04621///NOD-like receptor signaling pathway+++04624///Toll and Imd signaling pathway+++04722///Neurotrophin signaling pathway+++05133///Pertussis+++05140///Leishmaniasis+++05142///Chagas disease (American trypanosomiasis)+++05145///Toxoplasmosis+++05152///Tuberculosis+++05161///H…	Environmental Information Processing+++Organismal Systems	Signal transduction+++Immune system+++Nervous system
101250973	LOC101250973	00061///Fatty acid biosynthesis+++00254///Aflatoxin biosynthesis+++00620///Pyruvate metabolism+++00640///Propanoate metabolism+++01100///Metabolic pathways+++01110///Biosynthesis of secondary metabolites+++01120///Microbial metabolism in diverse environments+++01130///Biosynthesis of antibiotics+++01212///Fatty acid metabolism+++04152///AMPK signaling pathway+++04910///Insulin signaling pathway++…	Metabolism+++Environmental Information Processing+++Organismal Systems	Lipid metabolism+++Biosynthesis of other secondary metabolites+++Carbohydrate metabolism+++Global and overview maps+++Signal transduction+++Endocrine system
101265138	LOC101265138	04626///Plant-pathogen interaction	Organismal Systems	Environmental adaptation
112940919	LOC112940919	00270///Cysteine and methionine metabolism+++01100///Metabolic pathways+++01110///Biosynthesis of secondary metabolites	Metabolism	Amino acid metabolism+++Global and overview maps
101243929	LOC101243929	04020///Calcium signaling pathway+++04022///cGMP-PKG signaling pathway+++04217///Necroptosis+++04218///Cellular senescence+++05012///Parkinson disease+++05016///Huntington disease+++05166///Human T-cell leukemia virus 1 infection	Environmental Information Processing+++Cellular Processes	Signal transduction+++Cell growth and death
101261334	LOC101261334	04110///Cell cycle+++04111///Cell cycle - yeast+++04113///Meiosis - yeast+++04114///Oocyte meiosis+++04120///Ubiquitin mediated proteolysis+++05166///Human T-cell leukemia virus 1 infection+++05203///Viral carcinogenesis	Cellular Processes+++Genetic Information Processing	Cell growth and death+++Folding, sorting and degradation
543924	LOC543924	04010///MAPK signaling pathway+++04064///NF-kappa B signaling pathway+++04620///Toll-like receptor signaling pathway+++04621///NOD-like receptor signaling pathway+++04624///Toll and Imd signaling pathway+++04722///Neurotrophin signaling pathway+++05133///Pertussis+++05140///Leishmaniasis+++05142///Chagas disease (American trypanosomiasis)+++05145///Toxoplasmosis+++05152///Tuberculosis+++05161///H…	Environmental Information Processing+++Organismal Systems	Signal transduction+++Immune system+++Nervous system
101252241	SQS4	00100///Steroid biosynthesis+++00909///Sesquiterpenoid and triterpenoid biosynthesis+++01100///Metabolic pathways+++01110///Biosynthesis of secondary metabolites+++01130///Biosynthesis of antibiotics	Metabolism	Lipid metabolism+++Metabolism of terpenoids and polyketides+++Global and overview maps
101246927	TAA1	00380///Tryptophan metabolism+++01100///Metabolic pathways	Metabolism	Amino acid metabolism+++Global and overview maps
101247936	LOC101247936	04075///Plant hormone signal transduction	Environmental Information Processing	Signal transduction
101257538	LOC101257538	03040///Spliceosome	Genetic Information Processing	Transcription
101252249	LOC101252249	04626///Plant-pathogen interaction	Organismal Systems	Environmental adaptation
101249193	LOC101249193	00620///Pyruvate metabolism+++00710///Carbon fixation in photosynthetic organisms+++01100///Metabolic pathways+++01120///Microbial metabolism in diverse environments+++01200///Carbon metabolism	Metabolism	Carbohydrate metabolism+++Energy metabolism+++Global and overview maps
101249460	LOC101249460	04722///Neurotrophin signaling pathway+++04962///Vasopressin-regulated water reabsorption	Organismal Systems	Nervous system+++Excretory system
543920	CGS	00270///Cysteine and methionine metabolism+++00450///Selenocompound metabolism+++00920///Sulfur metabolism+++01100///Metabolic pathways+++01110///Biosynthesis of secondary metabolites+++01130///Biosynthesis of antibiotics+++01230///Biosynthesis of amino acids	Metabolism	Amino acid metabolism+++Metabolism of other amino acids+++Energy metabolism+++Global and overview maps
101267358	LOC101267358	00520///Amino sugar and nucleotide sugar metabolism+++01100///Metabolic pathways+++04016///MAPK signaling pathway - plant	Metabolism+++Environmental Information Processing	Carbohydrate metabolism+++Global and overview maps+++Signal transduction
101261142	LOC101261142	00480///Glutathione metabolism+++00980///Metabolism of xenobiotics by cytochrome P450+++00982///Drug metabolism - cytochrome P450+++00983///Drug metabolism - other enzymes+++01524///Platinum drug resistance+++05200///Pathways in cancer+++05204///Chemical carcinogenesis+++05225///Hepatocellular carcinoma+++05418///Fluid shear stress and atherosclerosis	Metabolism	Metabolism of other amino acids+++Xenobiotics biodegradation and metabolism
101267361	LOC101267361	04612///Antigen processing and presentation+++05152///Tuberculosis+++05166///Human T-cell leukemia virus 1 infection	Organismal Systems	Immune system
101251928	LOC101251928	04016///MAPK signaling pathway - plant+++04626///Plant-pathogen interaction	Environmental Information Processing+++Organismal Systems	Signal transduction+++Environmental adaptation
101247173	LOC101247173	00010///Glycolysis / Gluconeogenesis+++01100///Metabolic pathways+++01110///Biosynthesis of secondary metabolites	Metabolism	Carbohydrate metabolism+++Global and overview maps
101247174	LOC101247174	04075///Plant hormone signal transduction	Environmental Information Processing	Signal transduction
101249685	LOC101249685	04075///Plant hormone signal transduction	Environmental Information Processing	Signal transduction
101249418	CYP84A2	00940///Phenylpropanoid biosynthesis+++01100///Metabolic pathways+++01110///Biosynthesis of secondary metabolites	Metabolism	Biosynthesis of other secondary metabolites+++Global and overview maps
101251922	LOC101251922	04721///Synaptic vesicle cycle	Organismal Systems	Nervous system
101247181	LOC101247181	00940///Phenylpropanoid biosynthesis+++01100///Metabolic pathways+++01110///Biosynthesis of secondary metabolites	Metabolism	Biosynthesis of other secondary metabolites+++Global and overview maps
101263402	LOC101263402	00960///Tropane, piperidine and pyridine alkaloid biosynthesis+++01100///Metabolic pathways+++01110///Biosynthesis of secondary metabolites	Metabolism	Biosynthesis of other secondary metabolites+++Global and overview maps
778277	AGAL	00052///Galactose metabolism+++00561///Glycerolipid metabolism+++00600///Sphingolipid metabolism+++00603///Glycosphingolipid biosynthesis - globo and isoglobo series+++01100///Metabolic pathways	Metabolism	Carbohydrate metabolism+++Lipid metabolism+++Glycan biosynthesis and metabolism+++Global and overview maps
101258321	OEE1	00195///Photosynthesis+++01100///Metabolic pathways	Metabolism	Energy metabolism+++Global and overview maps
101262395	LOC101262395	00561///Glycerolipid metabolism+++00564///Glycerophospholipid metabolism+++00565///Ether lipid metabolism+++01100///Metabolic pathways+++01110///Biosynthesis of secondary metabolites	Metabolism	Lipid metabolism+++Global and overview maps
101268617	LOC101268617	04621///NOD-like receptor signaling pathway+++05418///Fluid shear stress and atherosclerosis	Organismal Systems	Immune system
101263667	LOC101263667	04016///MAPK signaling pathway - plant+++04626///Plant-pathogen interaction	Environmental Information Processing+++Organismal Systems	Signal transduction+++Environmental adaptation
101262116	LOC101262116	03030///DNA replication+++03410///Base excision repair+++03420///Nucleotide excision repair+++03430///Mismatch repair+++03440///Homologous recombination	Genetic Information Processing	Replication and repair
101266186	LOC101266186	04120///Ubiquitin mediated proteolysis	Genetic Information Processing	Folding, sorting and degradation
101251942	LOC101251942	00520///Amino sugar and nucleotide sugar metabolism	Metabolism	Carbohydrate metabolism
101264631	LOC101264631	00940///Phenylpropanoid biosynthesis+++01100///Metabolic pathways+++01110///Biosynthesis of secondary metabolites	Metabolism	Biosynthesis of other secondary metabolites+++Global and overview maps
101250954	LOC101250954	04075///Plant hormone signal transduction	Environmental Information Processing	Signal transduction
101248187	LOC101248187	00908///Zeatin biosynthesis	Metabolism	Metabolism of terpenoids and polyketides
101249426	LOC101249426	00940///Phenylpropanoid biosynthesis+++01100///Metabolic pathways+++01110///Biosynthesis of secondary metabolites	Metabolism	Biosynthesis of other secondary metabolites+++Global and overview maps
101259587	LOC101259587	00010///Glycolysis / Gluconeogenesis+++00230///Purine metabolism+++00620///Pyruvate metabolism+++01100///Metabolic pathways+++01110///Biosynthesis of secondary metabolites+++01120///Microbial metabolism in diverse environments+++01130///Biosynthesis of antibiotics+++01200///Carbon metabolism+++01230///Biosynthesis of amino acids+++04922///Glucagon signaling pathway+++04930///Type II diabetes mell…	Metabolism+++Organismal Systems	Carbohydrate metabolism+++Nucleotide metabolism+++Global and overview maps+++Endocrine system
101246628	LOC101246628	00196///Photosynthesis - antenna proteins	Metabolism	Energy metabolism
101246909	LOC101246909	00040///Pentose and glucuronate interconversions+++02024///Quorum sensing	Metabolism+++Cellular Processes	Carbohydrate metabolism+++Cellular community - prokaryotes
101246910	LOC101246910	00760///Nicotinate and nicotinamide metabolism+++01100///Metabolic pathways	Metabolism	Metabolism of cofactors and vitamins+++Global and overview maps
101250960	LOC101250960	00500///Starch and sucrose metabolism+++01100///Metabolic pathways	Metabolism	Carbohydrate metabolism+++Global and overview maps
101248193	LOC101248193	00561///Glycerolipid metabolism+++00564///Glycerophospholipid metabolism+++01100///Metabolic pathways+++01110///Biosynthesis of secondary metabolites	Metabolism	Lipid metabolism+++Global and overview maps
101244245	LOC101244245	04016///MAPK signaling pathway - plant	Environmental Information Processing	Signal transduction
101248159	LOC101248159	00940///Phenylpropanoid biosynthesis+++01100///Metabolic pathways+++01110///Biosynthesis of secondary metabolites	Metabolism	Biosynthesis of other secondary metabolites+++Global and overview maps
101264897	LOC101264897	00040///Pentose and glucuronate interconversions+++01100///Metabolic pathways	Metabolism	Carbohydrate metabolism+++Global and overview maps
101263659	ABCB3	02010///ABC transporters+++04976///Bile secretion+++05206///MicroRNAs in cancer+++05226///Gastric cancer	Environmental Information Processing+++Organismal Systems	Membrane transport+++Digestive system
101263372	LOC101263372	00350///Tyrosine metabolism+++00950///Isoquinoline alkaloid biosynthesis+++01100///Metabolic pathways+++01110///Biosynthesis of secondary metabolites	Metabolism	Amino acid metabolism+++Biosynthesis of other secondary metabolites+++Global and overview maps
101264898	LOC101264898	00190///Oxidative phosphorylation+++01100///Metabolic pathways+++04260///Cardiac muscle contraction+++04714///Thermogenesis+++04932///Non-alcoholic fatty liver disease (NAFLD)+++05010///Alzheimer disease+++05012///Parkinson disease+++05016///Huntington disease	Metabolism+++Organismal Systems	Energy metabolism+++Global and overview maps+++Circulatory system+++Environmental adaptation
101244256	ERF-C10	04016///MAPK signaling pathway - plant+++04075///Plant hormone signal transduction	Environmental Information Processing	Signal transduction
101249389	LOC101249389	00940///Phenylpropanoid biosynthesis+++00941///Flavonoid biosynthesis+++00945///Stilbenoid, diarylheptanoid and gingerol biosynthesis+++01100///Metabolic pathways+++01110///Biosynthesis of secondary metabolites	Metabolism	Biosynthesis of other secondary metabolites+++Global and overview maps
101249936	LOC101249936	00940///Phenylpropanoid biosynthesis+++01100///Metabolic pathways+++01110///Biosynthesis of secondary metabolites	Metabolism	Biosynthesis of other secondary metabolites+++Global and overview maps
101258314	LOC101258314	04391///Hippo signaling pathway - fly	Environmental Information Processing	Signal transduction
101268615	LOC101268615	00945///Stilbenoid, diarylheptanoid and gingerol biosynthesis	Metabolism	Biosynthesis of other secondary metabolites
101244314	LOC101244314	03015///mRNA surveillance pathway	Genetic Information Processing	Translation
101249666	LOC101249666	00040///Pentose and glucuronate interconversions+++01100///Metabolic pathways	Metabolism	Carbohydrate metabolism+++Global and overview maps
101249943	LOC101249943	00040///Pentose and glucuronate interconversions+++01100///Metabolic pathways	Metabolism	Carbohydrate metabolism+++Global and overview maps
101251197	LOC101251197	00130///Ubiquinone and other terpenoid-quinone biosynthesis+++00360///Phenylalanine metabolism+++00940///Phenylpropanoid biosynthesis+++01100///Metabolic pathways+++01110///Biosynthesis of secondary metabolites	Metabolism	Metabolism of cofactors and vitamins+++Amino acid metabolism+++Biosynthesis of other secondary metabolites+++Global and overview maps
101249664	LOC101249664	00360///Phenylalanine metabolism	Metabolism	Amino acid metabolism
101259862	LOC101259862	00500///Starch and sucrose metabolism	Metabolism	Carbohydrate metabolism
101261114	LOC101261114	00010///Glycolysis / Gluconeogenesis+++00071///Fatty acid degradation+++00350///Tyrosine metabolism+++00592///alpha-Linolenic acid metabolism+++01100///Metabolic pathways+++01110///Biosynthesis of secondary metabolites+++01120///Microbial metabolism in diverse environments	Metabolism	Carbohydrate metabolism+++Lipid metabolism+++Amino acid metabolism+++Global and overview maps
101245880	LOC101245880	00195///Photosynthesis+++01100///Metabolic pathways	Metabolism	Energy metabolism+++Global and overview maps
543713	LIN7	00052///Galactose metabolism+++00500///Starch and sucrose metabolism+++01100///Metabolic pathways	Metabolism	Carbohydrate metabolism+++Global and overview maps
543712	EREB	04016///MAPK signaling pathway - plant+++04075///Plant hormone signal transduction	Environmental Information Processing	Signal transduction
101248431	LOC101248431	00010///Glycolysis / Gluconeogenesis+++01100///Metabolic pathways+++01110///Biosynthesis of secondary metabolites+++01120///Microbial metabolism in diverse environments+++01130///Biosynthesis of antibiotics	Metabolism	Carbohydrate metabolism+++Global and overview maps
101263663	LOC101263663	04144///Endocytosis	Cellular Processes	Transport and catabolism
778256	AADC2	00360///Phenylalanine metabolism	Metabolism	Amino acid metabolism
778255	AADC1B	00360///Phenylalanine metabolism	Metabolism	Amino acid metabolism
778254	AADC1A	00360///Phenylalanine metabolism	Metabolism	Amino acid metabolism
101258297	LOC101258297	00830///Retinol metabolism+++01100///Metabolic pathways	Metabolism	Metabolism of cofactors and vitamins+++Global and overview maps
101243695	LOC101243695	00514///Other types of O-glycan biosynthesis	Metabolism	Glycan biosynthesis and metabolism
101264887	LOC101264887	01524///Platinum drug resistance+++02020///Two-component system+++04115///p53 signaling pathway+++04210///Apoptosis+++04214///Apoptosis - fly+++04215///Apoptosis - multiple species+++04932///Non-alcoholic fatty liver disease (NAFLD)+++05010///Alzheimer disease+++05012///Parkinson disease+++05014///Amyotrophic lateral sclerosis (ALS)+++05016///Huntington disease+++05134///Legionellosis+++05145///T…	Environmental Information Processing+++Cellular Processes	Signal transduction+++Cell growth and death
101260830	psbS	00195///Photosynthesis+++01100///Metabolic pathways	Metabolism	Energy metabolism+++Global and overview maps
101263363	LOC101263363	00830///Retinol metabolism+++01100///Metabolic pathways	Metabolism	Metabolism of cofactors and vitamins+++Global and overview maps
101250644	LOC101250644	00601///Glycosphingolipid biosynthesis - lacto and neolacto series+++00603///Glycosphingolipid biosynthesis - globo and isoglobo series+++01100///Metabolic pathways	Metabolism	Glycan biosynthesis and metabolism+++Global and overview maps
101258305	LOC101258305	00561///Glycerolipid metabolism+++01100///Metabolic pathways	Metabolism	Lipid metabolism+++Global and overview maps
101249950	LOC101249950	04016///MAPK signaling pathway - plant+++04075///Plant hormone signal transduction	Environmental Information Processing	Signal transduction
101257309	LOC101257309	04016///MAPK signaling pathway - plant+++04075///Plant hormone signal transduction+++04626///Plant-pathogen interaction	Environmental Information Processing+++Organismal Systems	Signal transduction+++Environmental adaptation
101244614	LOC101244614	00290///Valine, leucine and isoleucine biosynthesis+++00660///C5-Branched dibasic acid metabolism+++00966///Glucosinolate biosynthesis+++01100///Metabolic pathways+++01110///Biosynthesis of secondary metabolites+++01210///2-Oxocarboxylic acid metabolism+++01230///Biosynthesis of amino acids	Metabolism	Amino acid metabolism+++Carbohydrate metabolism+++Biosynthesis of other secondary metabolites+++Global and overview maps
101258580	LOC101258580	00190///Oxidative phosphorylation	Metabolism	Energy metabolism
101249402	LOC101249402	00230///Purine metabolism+++00240///Pyrimidine metabolism	Metabolism	Nucleotide metabolism
101245610	LOC101245610	00940///Phenylpropanoid biosynthesis+++01100///Metabolic pathways+++01110///Biosynthesis of secondary metabolites	Metabolism	Biosynthesis of other secondary metabolites+++Global and overview maps
543709	LOC543709	00600///Sphingolipid metabolism+++01100///Metabolic pathways+++04071///Sphingolipid signaling pathway	Metabolism+++Environmental Information Processing	Lipid metabolism+++Global and overview maps+++Signal transduction
