# Supplementary material for: Auxin is involved in arbuscular mycorrhizal fungi-promoted tomato growth and NADP-malic enzymes expression in continuous cropping substrates
Source: BMC Plant Biol. 2021 Jan 18;21:48. doi: 10.1186/s12870-020-02817-2 (PMC7814736; doi:10.1186/s12870-020-02817-2)
Supplement: Supplementary file 10 — Additional file 10: Table S7. GSEA enrichment analysis of genes related to plant hormone signal transduction pathway. [file 12870_2020_2817_MOESM10_ESM.xlsx]

## Sheet: GSEA enrichment
Table S7. GSEA enrichment analysis of genes related to plant hormone signal transduction pathway.
Gene ID	Gene Symbol	RANK IN GENE LIST	RANK METRIC SCORE	RUNNING ES	CORE ENRICHMENT
101244256	ERF-C10	1019	1.82684	0.216492	Yes
101254707	LOC101254707	22532	-2.59584	-0.0172046	No
101254198	LOC101254198	10889	-0.0566525	0.219671	No
101254191	BOP1	1629	1.43228	0.284654	Yes
101254179	LOC101254179	15747	-0.505709	0.0414086	No
101253982	LOC101253982	2504	1.04983	0.379426	Yes
101253950	LOC101253950	4260	0.615605	0.43369	Yes
101253938	LOC101253938	12393	-0.173188	0.158893	No
101253880	LOC101253880	16479	-0.585338	0.0178638	No
101253838	LOC101253838	17024	-0.649215	0.00609893	No
101253664	LOC101253664	10756	-0.046015	0.225291	No
101253625	GID1ac	5066	0.491803	0.423801	No
101253537	LOC101253537	12381	-0.172426	0.158708	No
101253384	LOC101253384	3680	0.733212	0.422978	Yes
101253234	LOC101253234	19004	-0.930073	-0.0148144	No
101253192	GID1b-2	1913	1.27854	0.314416	Yes
101252930	LOC101252930	19072	-0.943669	-0.0141192	No
101252689	LOC101252689	17203	-0.672694	0.00605035	No
101252548	LOC101252548	2653	0.995579	0.392638	Yes
101252303	LOC101252303	2146	1.1768	0.346822	Yes
101252288	LOC101252288	20651	-1.2983	-0.0219385	No
101244003	LOC101244003	8210	0.143878	0.332418	No
100134911	JAZ2	15	4.37778	0.051397	Yes
101251993	LOC101251993	2112	1.19091	0.334493	Yes
101251833	GH3-4	13423	-0.270436	0.121396	No
101251827	LOC101251827	13762	-0.301675	0.10877	No
101251725	LOC101251725	22066	-1.99236	-0.01447	No
101251682	GH3-5	1610	1.44206	0.279897	Yes
101251524	LOC101251524	7832	0.176713	0.344575	No
101251509	LOC101251509	9906	0.0103367	0.261865	No
101251432	LOC101251432	271	2.90026	0.11995	Yes
101251256	LOC101251256	1020	1.82626	0.223572	Yes
101250954	LOC101250954	20818	-1.35148	-0.0240414	No
101250944	LOC101250944	2448	1.06717	0.377789	Yes
101250875	LOC101250875	18544	-0.851403	-0.0228875	No
101250847	LOC101250847	17654	-0.732051	-0.00557663	No
101250718	LOC101250718	17052	-0.652943	0.00743622	No
101250688	LOC101250688	14621	-0.386304	0.0735969	No
101243847	LOC101243847	2608	1.01064	0.386818	Yes
101250455	GH3-21	10973	-0.0597655	0.216232	No
101250433	LOC101250433	21509	-1.61549	-0.0196633	No
101243817	LOC101243817	13964	-0.319306	0.101117	No
101250316	LOC101250316	22612	-2.77113	0.00066	No
101250172	LOC101250172	12800	-0.207668	0.143201	No
101250042	LOC101250042	1349	1.61077	0.267969	Yes
101249968	LOC101249968	22677	-2.94448	0.00924499	No
101249950	LOC101249950	2607	1.0107	0.382899	Yes
101249794	LOC101249794	1093	1.77405	0.227266	Yes
101249791	LOC101249791	11166	-0.0728223	0.208586	No
101249687	LOC101249687	12821	-0.209088	0.143978	No
101249685	LOC101249685	21144	-1.4617	-0.0274603	No
101249608	LOC101249608	14656	-0.39015	0.0736056	No
101249559	LOC101249559	13594	-0.286607	0.114987	No
101243703	GID2	5623	0.414376	0.411406	No
101249081	LOC101249081	961	1.86666	0.21193	Yes
101249064	LOC101249064	21954	-1.88855	-0.0249503	No
101249039	LOC101249039	6236	0.342078	0.396379	No
101248921	LOC101248921	7223	0.234673	0.363991	No
101248844	LOC101248844	9230	0.0597655	0.290803	No
101248778	LOC101248778	15942	-0.525696	0.0348655	No
101248762	GH3-16	10121	0	0.252399	No
101248690	LOC101248690	1728	1.36658	0.30194	Yes
101248621	LOC101248621	7364	0.221347	0.360505	No
101248398	LOC101248398	22601	-2.72616	-0.0096425	No
101055592	LOC101055592	11547	-0.10301	0.192537	No
101248225	LOC101248225	18998	-0.928348	-0.0181993	No
101055584	LOC101055584	3041	0.878354	0.422917	Yes
101055583	LOC101055583	7954	0.166043	0.341291	No
101248065	LOC101248065	7913	0.170473	0.342416	No
101248058	LOC101248058	5267	0.463105	0.418657	No
101248012	LOC101248012	3861	0.695192	0.426068	Yes
101247997	LOC101247997	19914	-1.11083	-0.0182708	No
101247936	LOC101247936	208	3.09199	0.111448	Yes
101055556	LOC101055556	3679	0.733225	0.420135	Yes
101055555	LOC101055555	1431	1.55468	0.270414	Yes
101055553	IAA29	17022	-0.648934	0.003626	No
101055552	IAA26	2839	0.933582	0.407061	Yes
101055551	LOC101055551	18792	-0.888736	-0.026983	No
101055550	LOC101055550	9458	0.0444372	0.281167	No
101055549	IAA19	22035	-1.96561	-0.0208679	No
101055548	IAA15	2315	1.11738	0.370848	Yes
101247761	LOC101247761	373	2.59822	0.136734	Yes
101055547	LOC101055547	19471	-1.01775	-0.0238847	No
101055546	IAA13	5975	0.373481	0.405118	No
101055545	IAA12	10681	-0.0444823	0.228386	No
101055544	IAA5	7452	0.212144	0.357479	No
101247719	LOC101247719	6871	0.269071	0.375515	No
101055543	IAA8	6527	0.307202	0.387326	No
101055542	IAA2	745	2.07961	0.191114	Yes
101055541	LOC101055541	4262	0.615391	0.436032	Yes
101247526	LOC101247526	806	2.01449	0.204172	Yes
101247499	LOC101247499	20460	-1.23883	-0.0285354	No
101247461	ERF-C3	2142	1.17828	0.342392	Yes
101247368	LOC101247368	3417	0.791448	0.42574	Yes
101247174	LOC101247174	2376	1.09858	0.376792	Yes
100820704	ABF4	14955	-0.422325	0.0653146	No
101246970	GH3.2	5353	0.450428	0.416643	No
101246907	LOC101246907	11000	-0.0619362	0.215603	No
100736541	LAX5	14851	-0.412971	0.0682332	No
100736540	LAX1	2296	1.12487	0.367312	Yes
101246807	LOC101246807	1985	1.23956	0.326022	Yes
101246797	LOC101246797	8141	0.149049	0.333641	No
100736531	SERK3B	8488	0.116669	0.321759	No
101246590	LOC101246590	5849	0.388079	0.40617	No
100736509	ARF1	17773	-0.746451	-0.00790209	No
778363	ARF3	2079	1.20098	0.331292	Yes
778235	EBF2	13164	-0.243063	0.130749	No
778234	EBF1	17974	-0.77016	-0.0137628	No
606712	LOC606712	279	2.87149	0.130774	Yes
606299	ETR2	2998	0.889874	0.414437	Yes
606298	ETR1	2877	0.921737	0.416295	Yes
544279	NR	19797	-1.08486	-0.0260275	No
544270	NML2	4200	0.627353	0.431466	Yes
544232	LAT61	10990	-0.0610131	0.215761	No
544228	EIL2	4794	0.531395	0.425772	No
544204	AREB1	18273	-0.81145	-0.0174636	No
544185	P4	2539	1.03725	0.381944	Yes
544165	MYC2	439	2.48928	0.14351	Yes
544127	CTR1	7299	0.227785	0.361557	No
544123	PR1b1	1935	1.26875	0.323383	Yes
544083	PR-1a1	36	4.1485	0.066597	Yes
100736493	GID1b-1	2061	1.20776	0.327387	Yes
543946	MKK2	6500	0.310775	0.387285	No
543940	NML1	8166	0.146489	0.333763	No
543939	NPR1	12182	-0.154666	0.166798	No
543928	EIN2	7309	0.226091	0.362035	No
543914	XTH3	3324	0.819817	0.423608	Yes
543911	Coi1	16696	-0.609631	0.0130358	No
543908	CTR4	9345	0.0487882	0.285949	No
543907	CTR3	5964	0.374596	0.404113	No
543881	GAI	9900	0.0111207	0.262047	No
543879	MPK2	7866	0.173962	0.34379	No
543834	ETR6	3034	0.879785	0.419777	Yes
543792	mpka1;1	18271	-0.811195	-0.0205655	No
543750	IAA9	9180	0.0606017	0.292738	No
543748	cycD3	20498	-1.25256	-0.0253156	No
543723	cycd3c3	17443	-0.703383	0.000874	No
543722	cycd3c2	21351	-1.5437	-0.0189822	No
543712	EREB	1752	1.35647	0.306182	Yes
543697	NITF	4568	0.567491	0.429424	No
543680	EIL3	4117	0.642448	0.425082	Yes
543679	EIL1	10309	-0.0161908	0.244278	No
543601	Prg1	2163	1.17319	0.355265	Yes
543600	LOC543600	2864	0.926291	0.413252	Yes
543589	ETR5	7111	0.245679	0.367991	No
543588	ETR4	504	2.37458	0.159503	Yes
543567	LOC543567	18327	-0.818624	-0.016634	No
543544	IAA17	8161	0.147216	0.333372	No
543543	IAA16	8999	0.0750628	0.299847	No
543542	IAA7	6895	0.265228	0.375526	No
543541	IAA27	4112	0.642855	0.422768	Yes
543540	IAA3	1233	1.67921	0.247773	Yes
543518	EIL4	685	2.14339	0.17739	Yes
100736481	IAA32	12416	-0.174458	0.158597	No
100736480	IAA21	20213	-1.17894	-0.0224571	No
101246270	LOC101246270	9572	0.0342127	0.276301	No
100736479	LAX4	4985	0.502922	0.425433	No
100736478	LAX3	2347	1.10758	0.373771	Yes
112941374	LOC112941374	8291	0.13508	0.329977	No
100736477	LAX2	16783	-0.620548	0.0116376	No
101246226	LOC101246226	10258	-0.0111251	0.246427	No
100736467	SERK3A	7575	0.200607	0.353695	No
109119038	LOC109119038	3788	0.710504	0.423814	Yes
109118704	LOC109118704	19867	-1.10008	-0.0205429	No
101246001	BOP2	4136	0.639726	0.429297	Yes
101245998	LOC101245998	588	2.26692	0.164621	Yes
104649075	LOC104649075	943	1.87961	0.205444	Yes
104648998	LOC104648998	16203	-0.557037	0.0255244	No
104648957	LOC104648957	1844	1.30846	0.312467	Yes
100736448	ARF5	3856	0.696215	0.42355	Yes
101245906	ERF-C8	1228	1.68103	0.241439	Yes
101245895	LOC101245895	19495	-1.02165	-0.0209409	No
100736445	ARF9	5148	0.480488	0.422081	No
104646382	LOC104646382	11692	-0.11547	0.186615	No
104645439	LOC104645439	4762	0.536159	0.422965	No
104645436	LOC104645436	1717	1.37321	0.297084	Yes
104645435	LOC104645435	2730	0.965523	0.404509	Yes
104645434	LOC104645434	19352	-0.992817	-0.0226112	No
101245709	BOP3	4976	0.503861	0.423837	No
104644403	LOC104644403	4939	0.509493	0.423475	No
104644302	LOC104644302	14766	-0.403278	0.0703477	No
101245668	LOC101245668	4363	0.598319	0.433928	No
101268670	LOC101268670	9632	0.0315139	0.273814	No
101268624	GH3-1	4773	0.534776	0.424596	No
101268620	LOC101268620	19510	-1.02583	-0.0175828	No
101268587	LOC101268587	22067	-1.9925	-0.00674466	No
101268544	GH3-3	3398	0.796473	0.423467	Yes
101268450	LOC101268450	5784	0.395208	0.407496	No
101268417	LOC101268417	5884	0.38392	0.406155	No
101267832	ERF-A1	1316	1.62408	0.25681	Yes
100037510	SRK2C	1321	1.62097	0.262918	Yes
101267446	LOC101267446	13225	-0.249344	0.129061	No
101267355	LOC101267355	18941	-0.918435	-0.0193216	No
101245511	LOC101245511	8941	0.0804647	0.302077	No
101267127	LOC101267127	6733	0.28548	0.380532	No
101267105	LOC101267105	4432	0.586671	0.433195	No
101266841	GH3-17	21243	-1.50351	-0.0202344	No
101266734	LOC101266734	4008	0.659407	0.424831	Yes
101266334	LOC101266334	18860	-0.903429	-0.022943	No
101266151	PR1a2	2286	1.12931	0.363348	Yes
101265927	LOC101265927	2151	1.17561	0.351203	Yes
101265792	ERF-C9	2168	1.16969	0.359624	Yes
101265701	LOC101265701	1675	1.39902	0.293573	Yes
101265524	LOC101265524	16277	-0.56487	0.0244854	No
101265431	LOC101265431	6304	0.33265	0.394706	No
101265384	LOC101265384	3436	0.787627	0.427997	Yes
101265336	LOC101265336	19826	-1.09026	-0.0230389	No
101265243	LOC101265243	7827	0.176792	0.344067	No
101264510	LOC101264510	2843	0.932755	0.410545	Yes
100316895	PP2C-2	5660	0.410386	0.411405	No
101264326	LOC101264326	4235	0.619779	0.432365	Yes
100316894	PP2C-1	18927	-0.916857	-0.0223076	No
101264242	LOC101264242	3927	0.675814	0.425814	Yes
101264094	GH3-15	3209	0.841346	0.422169	Yes
100316892	LOC100316892	15542	-0.485227	0.0465008	No
101263766	LOC101263766	20639	-1.2954	-0.0264858	No
101263741	LOC101263741	794	2.02649	0.196848	Yes
101245105	LOC101245105	2725	0.967554	0.397147	Yes
101263193	LOC101263193	7674	0.192146	0.350105	No
101263158	LOC101263158	2654	0.993926	0.396492	Yes
101262685	LOC101262685	9071	0.0710754	0.296982	No
101262636	GH3-9	13095	-0.235265	0.132814	No
101262579	LOC101262579	1494	1.50977	0.273525	Yes
101262522	LOC101262522	453	2.46885	0.152508	Yes
101262506	LOC101262506	1785	1.33929	0.309959	Yes
101245029	LOC101245029	11268	-0.0813743	0.204434	No
101262109	LOC101262109	1511	1.50194	0.278641	Yes
101262107	LOC101262107	2651	0.996271	0.388823	Yes
101262053	JAR1	1186	1.7107	0.236735	Yes
101261835	ABI2	14988	-0.424969	0.0655468	No
101261414	LOC101261414	6	4.52133	0.0172649	Yes
101261320	CURL3	12806	-0.207895	0.143786	No
101261086	LOC101261086	20007	-1.12973	-0.0179601	No
101261048	MYC1	619	2.23385	0.171955	Yes
101260964	LOC101260964	7540	0.20393	0.354422	No
101260897	LOC101260897	2797	0.945475	0.405255	Yes
101260711	LOC101260711	706	2.12181	0.184732	Yes
101260322	LOC101260322	17240	-0.676866	0.00708229	No
101260286	LOC101260286	4124	0.641416	0.427303	Yes
101260027	LOC101260027	9123	0.0656714	0.294981	No
101259896	LOC101259896	10577	-0.0340011	0.232769	No
100301927	SRG1	79	3.66099	0.0789337	Yes
101259422	LOC101259422	5557	0.42265	0.411003	No
101258963	LOC101258963	127	3.413	0.0900878	Yes
101258926	LOC101258926	2141	1.17833	0.337824	Yes
101258886	LOC101258886	4808	0.52962	0.42725	No
101258668	LOC101258668	12473	-0.17978	0.156817	No
101258632	LOC101258632	3214	0.840543	0.425251	Yes
101258495	GH3-10	17182	-0.669757	0.00432684	No
101258390	LOC101258390	15663	-0.496887	0.0431193	No
101258345	LOC101258345	11945	-0.137683	0.176001	No
101258277	GH3-8	18618	-0.8615	-0.0227763	No
101258256	LOC101258256	15337	-0.462066	0.0536432	No
101258198	GH3-7	16589	-0.597993	0.0153609	No
101258071	LOC101258071	5590	0.419744	0.411215	No
101258010	LOC101258010	5521	0.427215	0.410912	No
101257659	LOC101257659	21837	-1.80187	-0.0271415	No
101257608	LOC101257608	20825	-1.35292	-0.0190612	No
101257414	LOC101257414	10561	-0.0325098	0.233301	No
101257321	LOC101257321	2210	1.15475	0.362287	Yes
100191131	ARF7	18178	-0.799829	-0.0196412	No
101257309	LOC101257309	1927	1.27221	0.318774	Yes
101244482	LOC101244482	7038	0.252436	0.370224	No
101256856	LOC101256856	153	3.31833	0.101848	Yes
101256828	LOC101256828	21153	-1.46681	-0.022127	No
101256610	ERF-A5	3121	0.859562	0.422755	Yes
101244440	LOC101244440	6097	0.358893	0.401157	No
101244413	LOC101244413	8278	0.136432	0.329984	No
101244391	LOC101244391	4141	0.639249	0.431599	Yes
101255900	LOC101255900	3013	0.885288	0.41725	Yes
101244360	LOC101244360	6664	0.289652	0.382433	No
101255685	LOC101255685	3763	0.714433	0.422121	Yes
101255681	LOC101255681	1668	1.40325	0.288414	Yes
100191114	LOC100191114	1304	1.63094	0.251	Yes
101255336	ARF18	15005	-0.426624	0.0664932	No
101255313	LOC101255313	1098	1.76961	0.23395	Yes
100191111	LOC100191111	7	4.5053	0.034733	Yes
101255303	IAA4	18805	-0.891509	-0.0240572	No
101255230	LOC101255230	12159	-0.15275	0.167172	No
101244285	LOC101244285	2726	0.967411	0.400898	Yes
